# Supplementary material for: Comparative mRNA and microRNA Expression Profiling of Three Genitourinary Cancers Reveals Common Hallmarks and Cancer-Specific Molecular Events
Source: PLoS One. 2011 Jul 25;6(7):e22570. doi: 10.1371/journal.pone.0022570 (PMC3143156; doi:10.1371/journal.pone.0022570)
Supplement: Table S1 — Differentially expressed genes in TGCT, TCC and ccRCC. (XLS) [file pone.0022570.s002.xls]

## Sheet: KC
NAME	ID	log2 Ratio(K1Ca/K1N)	log2 Ratio(K27C/K27N)	log2 Ratio(K2Ca/K2N)	log2 Ratio(K38Ca/K38N)	log2 Ratio(K39Ca/K39N)	log2 Ratio(K3Ca/K3N)	log2 Ratio(K44Ca/K44N)	log2 Ratio(K55Ca/K55N)	log2 Ratio(K6C/K6N)	log2 Ratio(K7Ca/K7N)	AVG	label
UMOD	7369	-15.755	-8.63494	-18.479	-8.37267	-18.2542	-17.344	-17.8137	-16.0288	-9.42217	-18.1606	-14.8265	down
CALB1	793	-14.3321	-14.713	-14.8406	-14.3188	-13.8891	-14.5519	-13.0972	-15.4216	-16.0776	-9.66534	-14.0907	down
AQP2	359	-9.37755	-14.6556	-14.9908	-13.4626	-15.781	-13.9434	-10.1169	-14.8101	-15.1066	-17.459	-13.9704	down
KNG1	3827	-13.6674	-13.1335	-14.729	-8.35047	-13.6628	-15.0286	-13.8894	-15.3412	-15.0192	-14.8827	-13.7704	down
SLC12A1	6557	-4.61173	-8.43121	-9.93279	-15.0914	-16.4337	-15.2002	-11.2196	-15.1163	-15.2535	-16.7849	-12.8075	down
SLC22A8	9376	-11.4645	-13.947	-13.584	-12.5452	-10.6193	-14.3619	-10.5943	-13.6259	-9.28959	0	-11.0032	down
CTXN3	613212	-11.3929	-12.3354	-13.9004	-12.014	-11.6092	-12.4202	-12.2966	-11.9791	-14.3708	4.20387	-10.8115	down
SLC7A13	157724	-7.61471	-10.973	-12.5488	-10.4357	-12.2387	-11.2444	-13.2207	-10.8865	-12.2842	-6.39232	-10.7839	down
SLC12A3	6559	-5.85948	-7.75156	-14.9934	-7.2386	-13.4533	-15.3391	-12.6651	-13.7524	-8.12891	-8.50779	-10.769	down
SCNN1G	6340	-5.98928	-12.4961	-11.6782	-11.9805	-12.635	-0.630615	-11.1861	-12.3939	-12.103	-13.9872	-10.508	down
FXYD4	53828	-11.9527	-9.98442	-11.0532	1.37266	-11.0293	-10.5479	-10.9951	-11.0014	-11.268	-15.2177	-10.1677	down
SLC22A7	10864	-8.19967	-6.56971	-3.29596	-7.61961	-15.045	-12.8174	-14.7974	-13.0446	-13.0659	-6.39232	-10.0847	down
SLC36A2	153201	-10.5421	-13.4553	-14.3873	-13.2146	-13.0449	-13.7962	-7.14946	-14.1073	-9.90689	9.75822	-9.98459	down
TMEM207	131920	-9.78627	-8.93664	-11.0532	-10.568	-11.1344	-9.71253	-11.1209	-9.9901	-11.3476	-5.80735	-9.9457	down
MCCD1	401250	-10.4848	-11.813	-12.3348	-3.93443	-7.36148	-11.2264	-13.2393	-11.2715	-12.2348	-5.29834	-9.91989	down
DUSP9	1852	-7.22983	-11.3163	-12.6584	-11.647	-7.48562	-13.0745	-4.16185	-11.5897	-7.27749	-12.1911	-9.86317	down
ATP6V0A4	50617	-4.7002	-11.7074	-11.7415	1.02708	-9.62022	-12.4123	-9.82496	-12.0286	-12.3934	-13.1997	-9.66011	down
C16orf11	146325	-9.61655	-10.5048	-8.05528	-10.2228	-10.6996	-6.49185	-10.7237	-10.668	-8.97728	-10.3619	-9.63218	down
TYRP1	7306	-9.38154	-8.53916	-11.2414	-9.37504	-8.07682	-9.42836	-9.40939	-9.61102	-9.26679	-11.4221	-9.57516	down
XPNPEP2	7512	-10.2252	-13.627	-5.51042	-12.1286	-12.3233	-13.7625	-13.6043	-6.54353	-15.7259	8.52356	-9.49272	down
KCNJ10	3766	-4.59128	-3.56862	-11.7661	-9.89026	-10.9337	-11.5043	-10.6874	-9.87498	-10.7389	-11.1997	-9.47553	down
FABP1	2168	-11.7207	-7.46419	-3.87624	-14.8943	-6.67087	-13.6187	-12.8657	-15.2175	-14.1439	6.52356	-9.39485	down
HPD	3242	-11.3387	-12.479	-4.67433	-11.014	-10.5565	-5.55678	-11.7147	-12.211	-13.0939	0	-9.2639	down
CLDN8	9073	-3.10522	-11.1867	-11.8948	2	-9.94983	-11.2969	-9.75822	-11.4517	-12.1121	-13.7614	-9.2517	down
NELL1	4745	-8.46352	-3.65535	-12.3993	-1.99142	-10.2981	-11.5627	-10.809	-9.92184	-11.363	-11.4656	-9.19298	down
CYP4F2	8529	-8.6865	-7.11983	-8.69	-11.1408	-12.8523	-10.9708	-6.20833	-13.818	-11.0755	0	-9.05621	down
AFM	173	-9.6865	-10.4357	-5.57472	-11.3225	-11.5018	-11.9705	-10.633	-5.28478	-13.1439	0	-8.95533	down
PROZ	8858	-9.10066	-12.2479	-10.4979	-4.85324	-9.73809	-9.81057	-9.92035	-12.0553	-11.2348	0	-8.94588	down
NPHS2	7827	-6.0466	-4.07821	-15.5875	-11.9805	-6.21219	-15.2642	-11.224	-13.0605	-10.7304	5.20945	-8.89747	down
SLC4A9	83697	-11.7863	-10.2877	-10.611	0.812458	-9.53528	-10.6321	-9.75822	-5.39671	-10.7151	-10.8517	-8.87617	down
RHCG	51458	-9.10066	-6.16341	-13.0384	4.13972	-3.6156	-12.8353	-10.3197	-10.2527	-13.7363	-13.773	-8.86953	down
MUC15	143662	-4.01573	-7.53916	-12.1408	-7.56986	-10.3231	-4.9301	-10.6138	-9.77479	-12.7859	-8.59215	-8.82853	down
TFAP2B	7021	-2.59756	-8.77808	-10.6653	-10.3542	-11.1053	-9.15228	-10.4747	-4.68182	-9.05528	-11.3619	-8.82265	down
RALYL	138046	-8.10329	-10.3998	-12.1315	-2.58243	-11.4564	-10.2621	-10.9658	-10.813	-12.0468	0.728928	-8.80321	down
HS6ST2	90161	-3.21696	-3.75586	-11.8025	-10.4157	-11.3971	-11.4893	-4.57635	-10.568	-8.03097	-12.1911	-8.74439	down
SLC34A1	6569	-4.69018	-5.97254	-6.97218	-13.9857	-13.9416	-15.2025	-13.4848	-14.3209	-3.23158	4.53339	-8.72687	down
FOXI1	2299	-8.93958	-10.0084	-11.1874	4.48128	-9.07414	-10.4898	-8.45533	-9.01123	-11.7859	-12.7731	-8.72436	down
SLC22A6	9356	-9.75322	-12.6631	-4.17453	-13.5925	-13.1909	-14.0077	-12.6421	-6.77166	-8.24457	8.20457	-8.68357	down
DPP6	1804	-4.61626	-6.5125	-10.0539	-9.94691	-9.3966	-10.7624	-8.95128	-5.6132	-11.5765	-9.26679	-8.66963	down
DMRT2	10655	-3.28345	-5.40014	-11.2761	4.58257	-10.218	-12.1805	-9.68825	-11.2438	-12.6664	-14.2188	-8.55929	down
F11	2160	-9.96723	-8.59991	-10.2408	-9.41574	-10.4676	-10.3309	-10.2491	-10.1176	-2.11412	-4.05733	-8.55604	down
ATP6V1G3	127124	-5.16217	-10.8857	-10.4979	3.76704	-10.014	-8.81057	-10.4105	-9.96723	-11.2515	-12.0168	-8.52492	down
GP2	2813	-11.4645	-7.40088	-7.69349	-7.94837	-9.44501	-6.49185	-9.82496	-8.05528	-7.39232	-9.19967	-8.49164	down
PLG	5340	-10.2946	-7.63886	-0.942806	-9.16953	-14.5402	-13.4781	-8.80643	-4.97354	-14.8099	0	-8.46541	down
ALDOB	229	-11.0933	-8.89322	-3.71472	-9.6438	-8.93851	-17.0453	-11.407	-7.81625	-8.43564	2.90337	-8.40844	down
DPEP1	1800	-2.14771	-6.82128	-14.5823	-10.9181	-12.9862	-13.5874	-12.2848	-3.58905	-9.67928	2.56595	-8.40302	down
TMEM174	134288	-11.762	-15.1788	-2.92425	-14.5185	-12.2116	-11.577	-12.2726	-6.46971	-8.04371	11.0105	-8.39476	down
HRG	3273	-7.61471	-10.7507	-10.9061	-11.2461	-11.5241	-2.35787	-10.633	-11.2348	-4.13014	-3.27392	-8.36715	down
CYP17A1	1586	-6.2854	-11.8463	-12.1026	-10.4939	-12.4328	-2.79627	-11.1072	-5.26727	-5.24457	-5.80735	-8.33837	down
ADH1C	126	-7.75489	-8.16491	-9.40727	1.15124	-10.218	-5.90689	-10.5555	-9.55267	-9.71596	-12.9106	-8.30355	down
C19orf69	100170765	-8.75489	-11.9237	-2.94417	-10.4939	-11.4331	-9.60548	-11.4954	-5.46363	-10.9174	0	-8.30315	down
GCGR	2642	-10.8337	-8.53916	-11.2234	1.09162	-0.210615	-11.5911	-10.4105	-8.7211	-11.218	-11.3619	-8.30177	down
LPPR1	54886	-2.922	-11.258	-11.5699	-4.88342	-4.86712	-10.5765	-11.4533	-11.4351	-11.6542	-2	-8.26195	down
CA10	56934	-10.1523	-6.65821	-9.34207	-5.83289	-8.29921	-8.224	-7.53916	-7.87652	-9.12928	-9.50779	-8.25614	down
KCNJ1	3758	-3.7893	-5.45764	-9.26724	-5.3851	-7.83122	-8.45464	-12.8416	-13.5528	-10.0448	-5.79332	-8.24176	down
FGF9	2254	-3.45251	-5.26121	-12.3912	1.21392	-10.4909	-11.0539	-10.9359	-9.92184	-12.1749	-6.42687	-8.08954	down
SORCS1	114815	-5.88264	-6.65821	-9.40727	-7.56986	-5.49185	-9.22641	-8.82655	-8.29002	-11.0941	-8.12928	-8.05762	down
DIO1	1733	-6.61471	-6.77568	-6.30147	-11.994	-3.08548	-13.9101	-12.5206	-13.1502	-14.2368	8.29002	-8.02991	down
SLC38A3	10991	-7.09803	-7.07682	-7.88264	-9	-7.29462	-9.42836	-7.36632	-8.77479	-8.50779	-6.39232	-7.88217	down
C4orf31	79625	-11.5613	-5.45965	-11.3592	-11.697	-10.599	-10.3309	-3.75946	-5.1822	-11.1662	2.30117	-7.88137	down
CASR	846	-3.30556	-10.3072	-10.2761	-9.91886	-2.60652	-9.90388	-11.1861	-10.5068	-3.77173	-5.68536	-7.74682	down
ALB	213	-6.48974	-8.52442	-6.10818	-14.7724	-9.3966	-8.27202	-5.00516	-9.12291	-11.4104	1.71621	-7.73856	down
FAM151A	338094	-12.3115	-5.6355	-7.46851	-7.65583	-8.59265	-7.41604	-13.9658	-8.57112	-7.43736	1.71621	-7.73381	down
ASPDH	554235	-8.99435	-11.3821	-1.78354	-9.63844	-11.163	-10.8588	-10.7756	-5.72652	-6.58019	0	-7.69025	down
STRA6	64220	-6.88264	-2.5502	-10.9922	-9.8009	-10.2456	-9.99152	-4.59352	-10.444	-10.5632	0	-7.60637	down
SLC6A19	340024	-1.92104	-8.45884	-14.4012	-9.1051	-14.472	-13.3597	-14.0205	-3.87531	-7.93048	11.5162	-7.60281	down
VTCN1	79679	-2.22905	-11.021	-9.05257	-5.80797	-4.18113	-8.99152	-9.17243	-11.9844	-2.93289	-10.5887	-7.59617	down
TUBAL3	79861	-8.3837	-9.50383	-9.63844	-10.128	-9.24555	-9.29692	-8.61471	-9.55267	-1.4498	0	-7.58136	down
FLJ42875	440556	-4.34361	-5.97631	-6.46851	-0.31971	-13.9742	-11.4589	-7.13304	-5.60692	-13.0659	-6.91138	-7.52586	down
TRPV6	55503	-9.20212	-5.08746	-8.20457	-6.56986	-2.70044	-10.4594	-8.27146	-7.66534	-7.97728	-9.05528	-7.51932	down
KLK6	5653	-4.83916	-6.49055	-10.6384	-10.3117	-8.3966	-11.8353	0.175087	-10.8865	-11.5226	0	-7.47457	down
CLDN19	149461	-3.16146	-1.67319	-10.0539	-8.15482	-10.9498	-10.4284	-5.93681	-8.29002	-9.05528	-6.89252	-7.45962	down
CWH43	80157	-8.81698	-10.4357	-9.79116	0.0915672	-8.18982	-7.49185	-8.27146	-4.63644	-10.1662	-6.49272	-7.42007	down
ATP6V1B1	525	-4.01145	-10.0782	-6.85314	2.88234	-12.1053	-13.2619	-5.83532	-4.19417	-13.4844	-7.24895	-7.41905	down
COL4A6	1288	-1.80192	-8.24793	-7.88264	-7.56986	-8.29921	-7.71425	-7.16993	-8.36194	-7.12928	-9.76155	-7.39385	down
CRYAA	1409	-6.7516	-5.21801	-8.24304	-8.70016	-5.17911	-4.63621	-5.02109	-14.8117	-15.3083	0	-7.38692	down
WT1	7490	-11.8719	-8.66178	-10.9498	-9.29002	-7.29462	-1.33492	-2.04564	-9.87498	-5.15123	-7.12928	-7.36042	down
TTC36	143941	-8.54303	-9.80574	-8.69	-3.46193	-9.53528	-7.71425	-10.0098	-10.29	-5.44601	0	-7.34961	down
GPC5	2262	-7.29462	-6.08746	-9.97154	-9.56796	1.07192	-7.22882	-7.94837	-7.55459	-8.97728	-9.93664	-7.34954	down
SLC34A3	142680	-5.88264	-9.28771	-3.75929	-8.05528	-8.29921	-10.9046	-8.36632	-9.17742	-10.8525	1.20387	-7.33812	down
PAH	5053	-3.15508	-13.8026	-6.67274	-13.691	-3.65602	-10.5494	-11.3993	-7.43913	-6.484	3.64944	-7.31998	down
TMPRSS2	7113	-3.48415	-8.07156	-6.93287	0.652458	-2.7708	-12.8529	-12.1072	-13.0919	-8.57715	-5.8332	-7.30693	down
SLC6A18	348932	-6.2854	-9.03342	-3.09048	-10.3117	-11.7288	-10.7624	-12.7147	-7.66534	-1.1895	0	-7.27817	down
CLDN16	10686	-7.29462	-5.08746	-7.46761	-7.24793	-7.81378	-9.15228	-8.17493	-7.66534	-6.39232	-6.39232	-7.26886	down
SERPINA5	5104	-9.50383	-11.268	-14.7117	-3.15155	-3.50553	-3.91034	-6.10852	-5.41112	-7.26473	-7.72978	-7.2565	down
CALML3	810	-7.87652	-8.40088	-11.8142	-8.41785	-6.06609	-11.2264	-3.62894	-8.7211	-12.9222	6.52356	-7.25506	down
AQP6	363	-3.65193	-6.39232	-8.05528	-2.24431	-9.01402	-9.90388	-8.53528	-8.66888	-8.71425	-7.32582	-7.2506	down
NPHS1	4868	-5.05153	-4.57289	-13.1782	-5.78448	-1.56471	-6.58898	-10.3663	-5.5025	-13.4703	-6.39232	-7.24722	down
TCEAL2	140597	-4.98329	-10.2276	-9.63844	-5.17564	-7.94837	-8.81057	-9.17243	-5.46363	-4.15397	-6.80735	-7.23813	down
SLC9A4	389015	-6.61471	-6.08746	-8.69	0.736966	-7.49185	-8.71081	-6.6865	-7.66534	-9.45327	-11.7142	-7.23772	down
BSND	7809	-5.2854	-5.08746	-10.3095	1.05585	-7.49185	-9.48985	-7.16993	-7.77479	-9.80896	-10.9773	-7.23391	down
CYP2B6	1555	-9.50383	-9.36413	-8.05528	-11.0272	-2.09192	-10.0741	-2.23704	-10.0553	-9.61655	0	-7.20254	down
SLC47A2	146802	-2.63063	-3.45232	-10.584	-8.49185	-11.2975	-11.9705	-9.40939	-10.8384	-4.75489	1.56768	-7.18618	down
ITLN1	55600	-9.10066	-1.18442	-7.69349	-8.15482	-5.52768	-10.6046	-8.06609	-2.63796	-14.0636	-4.29834	-7.13316	down
LMO3	55885	-2.32626	2.57075	-9.83763	-6.83289	-9.29692	-9.48985	-9.2738	-9.55267	-4.91222	-12.3542	-7.13057	down
ERBB4	2066	-1.33233	-1.84696	-5.89347	-1.34422	-11.2975	-12.013	-5.85157	-11.3426	-8.07602	-12.2082	-7.12059	down
CHGB	1114	-3.74643	-9.24793	-9.69174	-1.17754	-10.3231	-10.7117	-2.24793	-9.09803	-8.97728	-5.89252	-7.11141	down
APOC3	345	-6.88264	-11.3729	-3.34757	-10.9181	-0.620368	-5.90689	-9.40939	-11.716	-10.8082	0	-7.0982	down
RDH12	145226	-1.63472	-5.73387	-11.1124	-10.128	-8.29921	-7.71425	-10.633	-10.8009	-10.9986	6.20945	-7.08455	down
KLK1	3816	-8.46352	-12.0324	-13.9197	2.52198	-1.9268	-10.8819	0.562196	-11.6613	-14.6524	0	-7.04539	down
PLA2G4F	255189	-3.49129	-11.3912	-9.63844	3.22034	-1.74876	-9.36413	-9.95128	-9.39446	-8.61471	-10.0168	-7.03908	down
C12orf59	120939	-1.96069	-5.3527	-14.3914	-3.61924	-6.90132	-13.8789	-7.05537	-7.0384	-6.59447	-3.33487	-7.01273	down
CA4	762	-1.58496	-12.8094	-11.9495	-4.74153	-12.887	-10.927	-11.464	1.19947	-4.42987	-0.396659	-6.99905	down
MTTP	4547	-7.87652	-10.9851	-1.75847	-11.014	-3.45828	-1.17279	-10.9359	-10.8258	-5.53878	-6.39232	-6.9958	down
SLC13A3	64849	-4.84377	-8.56946	-10.0392	-7.81834	-5.46735	-9.08816	-7.28881	-9.72062	-9.09287	2.02438	-6.99042	down
TNNT2	7139	-4.68318	-8.7211	-11.584	-9.53138	-9.18982	-10.7624	-4.32399	-5.20545	-5.66065	0	-6.9662	down
KCNK10	54207	-9.04985	-7.24793	-10.0928	-7.94837	-8.66178	-8.81057	-7.82655	-8.66888	-1.1773	0	-6.9484	down
SLC5A2	6524	-5.21628	-13.2876	-5.19218	-7.092	-13.0828	-13.9157	-7.19286	-7.65675	-5.47838	8.7879	-6.93266	down
PCP4	5121	-1.78427	-9.60177	-11.1874	-0.847412	-12.3974	-10.9046	-10.9506	-4.30917	-3.66065	-3.50479	-6.9148	down
HAO2	51179	-5.22983	-6.99938	-4.75865	-14.0191	-13.8258	-6.96183	-13.8796	-4.30789	-3.29634	4.25379	-6.90245	down
PIK3C2G	5288	-8.93958	-8.16491	-8.58496	1.14966	-7.65821	-9.07414	-2.93681	-8.05528	-10.3004	-6.45588	-6.90205	down
HEPACAM2	253012	-9.24793	-7.53916	-9.88417	3.68997	0	-8.71081	-6.35755	-9.39446	-10.0566	-11.5078	-6.90085	down
PCSK1N	27344	-5.79974	-9.81534	-0.969768	-8.01017	-2.92399	-11.314	-13.4587	-9.89006	-5.2899	-1.31194	-6.87836	down
C1orf64	149563	-7.29462	-9.32643	-8.3443	-7.94837	-7.65821	0	-6.35755	-7.87652	-6.80735	-6.80735	-6.84207	down
SH3GL2	6456	-3.13434	-4.49661	-12.1408	1.69084	-11.8033	-10.8819	-4.49028	-12.2158	-6.13049	-4.80735	-6.84101	down
SIM2	6493	-2.86499	-3.32971	-10.2058	-9.56796	-6.29752	-9.07414	-3.03022	-3.58804	-8.50779	-11.9159	-6.8382	down
SCNN1B	6338	-4.98489	-4.55403	-11.9816	-5.45839	-11.6604	-3.5992	-6.63766	-5.86009	-6.0787	-7.42687	-6.82418	down
OLFM4	10562	-6.2854	-7.40088	-7.69349	-6.24793	-0.744575	-5.34493	-8.27146	-7.55459	-9.71596	-8.80735	-6.80666	down
NXPH2	11249	-1.03747	-8.83289	-8.88264	-1.3673	-7.49185	-7.71425	-6.9542	-9.09803	-9.12928	-7.39232	-6.79002	down
HECW1	23072	-9.04985	-10.0782	-9.97154	-9.49386	-10.1911	-9.85798	-4.04314	-9.66888	-1.64904	6.20945	-6.77941	down
SLC13A1	6561	-5.02354	-4.85107	-7.44156	-14.868	-14.4533	-14.1713	-13.3744	-1.03721	-3.73612	11.3326	-6.76237	down
TTR	7276	-9.33985	-11.6096	-9.27612	0.440128	3.60564	-6.49185	-8.17493	-9.45943	-7.97728	-9.12928	-6.74126	down
TSPAN8	7103	-3.53834	-7.66534	-9.52748	-8.56605	-8.3966	-1.2824	-2.40599	-9.87498	-6.00749	-9.61471	-6.68794	down
ELF5	2001	-7.09803	-5.67243	-7.20945	-7.05528	-6.06609	0	-7.6865	-7.2854	-5.80735	-12.8463	-6.67268	down
CYP4F3	4051	-8.54303	-6.26121	-3.46851	-11.2574	-2.21693	-9.99152	-9.98014	-4.84016	-10.1662	0	-6.67251	down
ATP12A	479	0	-7.24793	-7.20945	-6.56986	-7.07682	-5.90689	-6.35755	-6.55459	-8.71425	-11.0362	-6.66735	down
DACT2	168002	-0.839535	-9.93664	-9.13186	-11.577	-8.66178	-7.90689	-8.53528	-0.585561	-10.363	0.981853	-6.65557	down
IGSF11	152404	-2.62859	-4.70648	-9.97154	-4.8381	-10.599	-9.42836	-9.98014	-10.8009	-4.63958	1.13124	-6.64614	down
DAO	1610	-8.81698	-12.0441	-5.40838	-11.9465	-11.2456	-3.59118	-10.3432	-6.28611	-4.75664	8.01123	-6.64274	down
ANKRD2	26287	-2.91497	-6.39232	-7.88264	-7.56986	-9.66	-9.99152	-9.72281	-2.68038	1.03562	-10.1649	-6.59438	down
PPP1R1A	5502	-5.75812	-3.70103	-12.1408	-7.15289	0.853142	1.08272	-7.60076	-12.2897	-11.0375	-8.13692	-6.5882	down
TNNC1	7134	-1.11122	-2	-9.79116	0.288125	-8.57743	-7.71425	-9.68825	-8.29002	-10.332	-8.39232	-6.56086	down
LHX1	3975	-2.50696	-6.39232	-6.88264	-8.05528	-7.65821	-7.71425	-7.16993	-6.2854	-5.80735	-6.80735	-6.52797	down
PTPRQ	374462	-8.6865	-2.45588	-9.52748	-7.83289	-7.49185	-6.90689	-6.35755	-9.61102	-5.80735	0	-6.46774	down
FRMD7	90167	-5.2854	-8.47168	-8.58496	0.919775	-7.07682	-8.224	-8.45533	-7.66534	-2.90923	-8.89482	-6.46478	down
NR1I3	9970	-5.88264	-8.07682	-7.88264	-9.33316	-3.78733	-5.90689	-4.54867	-9.45943	-9.61655	0	-6.44941	down
PI16	221476	-2.11664	0.317029	-9.27612	-6.56986	-7.81378	-13.0441	-8.27146	-8.29002	-9.80896	0.402098	-6.44718	down
AGXT	189	-4.63166	-6.65667	-3.78312	-13.8328	-4.94313	-10.3966	-13.815	-4.05636	-7.33886	5.20945	-6.42447	down
FAM3B	54097	-7.09803	-1.79317	-10.7168	2.62132	-4.79647	-10.0741	-4.28011	-9.74987	-11.7859	-6.48054	-6.41537	down
CHL1	10752	-0.0462556	-2.95545	-10.7903	-9.24555	-9.81218	-10.2264	-8.36632	-3.04103	-3.43324	-6.026	-6.39428	down
RAB25	57111	-2.58243	-9.16491	-9.79116	0.947615	-11.0293	-9.81057	-10.9204	-9.01123	-0.226154	-2.00602	-6.35945	down
ATP6V0D2	245972	-4.00119	-5.59629	-5.65623	2.44286	-2.44545	-12.3052	-8.6865	-10.4909	-11.5632	-5.26876	-6.35708	down
GRHL2	79977	-2.36678	-1.14177	-8.58496	1.06596	-8.66178	-6.90689	-8.53528	-8.61102	-8.80735	-10.8734	-6.34233	down
REEP6	92840	-1.63472	-10.9114	-10.0539	-4.05063	-6.17309	-9.71253	-3.92338	-5.56478	-5.41128	-5.80735	-6.32431	down
LOC389332	389332	-11.7292	-3.94837	-3.28574	-9.76984	-9.88264	-10.1523	-10.9204	-6.06609	-2.61973	5.20945	-6.31648	down
CRHBP	1393	-4.80449	-5.37287	-5.84722	-12.1039	-10.9498	-11.1137	-4.57219	-4.36725	-1.74583	-2.26738	-6.31447	down
DDN	23109	-8.25366	-3.94059	-10.5275	-9.53138	-4.20575	-9.42836	-2.73904	-11.0974	-9.12928	5.78136	-6.30716	down
DNER	92737	0.172639	-9.8857	-11.1312	-1.31504	1.44603	-5.09703	-8.61471	-9.92184	-6.72692	-11.9972	-6.3071	down
null	100130740	-1.71014	-7.40088	-8.3443	0.405035	-8.73809	-7.90689	-2.24793	-8.55459	-9.50978	-9.05528	-6.30628	down
CLCNKA	1187	-5.88264	0	-10.2058	0	0.181838	-11.0133	-6.35755	-5.55459	-10.3934	-13.8101	-6.30355	down
SOSTDC1	25928	-0.393303	-9.77808	-3.64791	-10.128	-11.2975	-10.4898	-11.0802	-4.2652	2.16268	-4.04076	-6.2958	down
FREM1	158326	-0.951745	-7.88264	-11.2586	1.15333	-10.3487	-10.9708	-9.79279	-8.77479	-0.368502	-3.67611	-6.28714	down
KCNE1	3753	-5.2854	-6.08746	-7.88264	-7.83289	-6.49185	-6.49185	0.124696	-8.7211	-8.39232	-5.80735	-6.28682	down
CLCNKB	1188	-2.67094	-5.66322	-12.3592	1.89791	-1.61946	-13.4123	-5.54808	-6.57294	-4.9224	-11.9159	-6.27865	down
GSTA2	2939	-13.5282	-7.72654	0.229357	-12.8533	-10.1624	0	-11.988	-6.77828	-5.08037	5.20945	-6.26783	down
SLC4A1	6521	-5.88264	-7.40088	-9.27612	-0.118644	-5.49185	-10.4898	-5.35755	0	-8.89482	-9.76155	-6.26739	down
ACOT11	26027	-6.88264	-10.3264	-4.81584	-2.69988	-3.52851	-9.94837	-9.65105	-10.8986	-3.26124	-0.494109	-6.25067	down
TMPRSS4	56649	2.43724	-6.39232	-6.88264	-8.49185	-9.62022	-8.48784	-7.53916	-8.29002	0	-9.12928	-6.23961	down
CPNE6	9362	0	-6.08746	-7.88264	-7.24793	-7.49185	-8.07682	-6.6865	-9.42626	-9.45327	0	-6.23527	down
VSNL1	7447	-2.04363	-7.53916	-8.46761	-7.05528	-9.29692	-7.49185	-3.98855	-7.42626	-8.97728	0	-6.22865	down
SLC22A12	116085	-4.97728	-7.76989	-4.21316	-10.4058	-10.4495	-13.6187	-10.1204	-2.82848	-4.57562	7.2447	-6.17141	down
SLC22A13	9390	0	-9.28771	-9.58308	-7.41785	-8.3966	-8.224	-9.00843	-7.2854	-7.97728	5.78136	-6.1399	down
MAPK4	5596	-9.65284	-9.66356	-3.57154	-1.58581	-0.0669379	-10.0741	-9.61471	-10.8626	-3.83519	-2.34792	-6.12753	down
CLUL1	27098	-1.4245	-8.47168	-8.79116	-2.37587	-9.53528	-7.22882	-9.53528	-2.52228	-7.39232	-3.99022	-6.12674	down
PNPLA3	80339	-7.75489	-9.03342	-5.88264	-8.05528	-5.49185	-7.71425	-6.35755	-7.55459	-8.50779	5.20945	-6.11428	down
PVALB	5816	-9.24793	-9.12153	-8.46761	4.36542	4.91686	-8.60363	-8.75822	-8.87344	-9.76321	-7.39232	-6.09456	down
FLJ45983	399717	-8.10329	0	-7.69349	0	-7.94837	-8.224	-5.35755	-5.55459	-7.80735	-10.2336	-6.09223	down
HMX2	3167	0	-8.83289	-8.05528	-7.24793	-6.80735	-6.90689	-6.35755	-8.29002	-8.26679	0	-6.07647	down
RBP4	5950	-2.9542	-3.90269	-2.78469	-6.99328	-13.4093	-12.4281	-2.57576	-6.03234	-12.6477	3.05889	-6.06691	down
CLIC5	53405	-4.51437	-3.10299	-7.24885	-10.9322	-11.5241	-12.2264	-6.32399	-3.88181	-3.46003	2.68115	-6.05336	down
ANGPTL3	27329	-8.29462	0.703809	0.598786	-11.2574	-10.7944	-14.4455	-10.3432	-11.0119	0.851029	3.47481	-6.05186	down
OXGR1	27199	-8.75489	-4.32777	-6.88264	1.00838	-3.05128	-6.49185	-8.06609	-8.82655	-9.50978	-5.57518	-6.04776	down
CRABP1	1381	-7.99435	-6.88264	-8.3443	-5.83289	-0.482864	-7.22882	-6.35755	-7.96578	-9.33316	0	-6.04224	down
SLC26A7	115111	-3.52995	-4.82731	-12.9442	2.63037	-6.05614	-5.51232	-4.1374	-5.40947	-13.4342	-7.18559	-6.04062	down
WNK4	65266	-2.51495	-9.91139	-3.33778	-10.0279	-5.2867	-2.14747	-10.5555	-1.06165	-4.2923	-11.2503	-6.0386	down
PLCXD3	345557	-3.04669	-10.268	-0.441269	-9.73809	-7.81378	-9.36413	-8.27146	-5.45015	-5.60815	-0.118056	-6.01198	down
CHP2	63928	0	-5.34418	-9.52748	-9.29002	-9.24555	-8.36194	-1.73032	-7.66534	-8.71425	0	-5.98791	down
PCK1	5105	-0.823323	-10.7364	-5.07176	-8.82087	-9.63056	-10.4239	-9.76961	-2.79113	-3.32745	1.52375	-5.98713	down
FUT3	2525	-0.78182	-8.59991	-8.20457	-6.24793	-7.94837	-9.42836	-9.17243	-8.7211	-0.729911	0	-5.98344	down
KLK7	5650	-4.69055	-2.2913	-10.3095	-9.15228	-2.41266	-9.71253	-1.50834	-9.45943	-9.05528	-1.18286	-5.97747	down
TDRD9	122402	2.68911	-9.20701	-9.63844	-9.33316	-8.18982	-7.22882	1.87559	-3.85159	-7.61471	-9.26679	-5.97656	down
SLC5A11	115584	-5.88264	-7.40088	-8.88264	-8.49185	-5.49185	-8.224	0.406275	-7.2854	-8.39232	0	-5.96453	down
IRX1	79192	-3.36678	0	-8.69	0	-9.3966	-8.81057	-9.31967	-6.96578	-7.97728	-4.84583	-5.93725	down
ASS1	445	-3.50696	-3.87625	-3.1994	-10.0279	-9.18982	-6.42678	-8.95128	-9.87498	-5.62432	1.46773	-5.921	down
SLC5A12	159963	-3.32662	-7.50184	-2.2145	-14.7567	-15.1804	-2.38171	-14.8757	-1.9764	-2.95991	6.11197	-5.90618	down
MIOX	55586	-5.70956	-5.56487	-3.32561	-15.3241	-4.8019	-5.91478	-14.2208	-6.7333	-3.25458	5.85531	-5.89941	down
FGF1	2246	-3.34139	-1.74508	-4.07491	-3.59505	-10.9001	-11.3309	-10.5755	-4.31122	-12.2842	3.34999	-5.88085	down
EPB41L4B	54566	-3.43857	-7.24793	-9.20457	3.08836	-2.02975	-8.99152	-7.36632	-8.92184	-9.26679	-5.40526	-5.87842	down
CALCA	796	-7.75489	-6.65821	-7.69349	1.96153	-1.82889	-6.49185	-1.55722	-4.9542	-9.80896	-13.9646	-5.87508	down
CHRNA4	1137	0	-6.88264	-7.69349	-5.24793	-6.49185	-8.90388	-7.6865	-7.2854	-8.39232	0	-5.8584	down
PTH1R	5745	-3.31017	-6.33565	-5.49003	-7.03733	-6.22736	-14.2037	-8.1269	-3.28584	-3.74091	-0.764112	-5.8522	down
C9orf84	158401	-6.61471	-5.08746	-8.05528	0.528176	-6.80735	-7.49185	-6.35755	0	-9.26679	-9.33092	-5.84837	down
SLC30A2	7780	-0.850105	-3.68828	-11.4226	-3.3585	-1.43202	-5.62581	-9.224	-10.749	-12.0751	0	-5.84255	down
HRASLS2	54979	-1.03747	-9.24793	-7.69349	-8.82972	-11.3971	-6.49185	-1.56756	-3.16008	-8.89482	0	-5.83201	down
FLJ22763	401081	-7.29462	-11.1972	-3.61403	-10.7698	-10.4909	-4.62101	-10.4747	-5.79075	-2.03373	8.01123	-5.82755	down
NEU4	129807	-5.2854	-5.08746	-8.05528	-6.24793	-8.66178	-7.49185	-10.4533	-6.96578	0	0	-5.82488	down
ADH6	130	-4.50529	-10.8194	-3.73084	-11.0403	-9.66	-2.94053	-9.82496	-10.5821	-3.04604	8.01123	-5.81382	down
CSDC2	27254	0.587677	-1.87732	-11.0126	-9.19967	-9.18982	-10.4284	-10.7056	-11.0761	-3.41075	8.20457	-5.81081	down
TJP3	27134	-2.62859	-0.561116	-7.88264	3.43507	-9.62022	-8.71081	-8.6865	-8.05528	-6.39232	-8.80735	-5.79098	down
C19orf21	126353	-2.922	-0.0471819	-1.6639	-8.41785	-10.9337	-3.42453	-10.4315	-9.09803	-3.47669	-7.39232	-5.78077	down
EGF	1950	-6.41741	-5.15454	-13.531	-0.194159	-2.20877	-3.28625	-3.70362	-3.49222	-6.76398	-13.041	-5.7793	down
RASL11B	65997	-2.16993	-1.93504	-1.7363	-10.1033	-3.30154	-10.2264	-10.3663	-5.63644	-4.259	-7.99022	-5.77245	down
FBP1	2203	-4.33116	-8.09855	-3.41894	-15.2403	-5.2867	-6.07071	-2.70591	-7.95797	-4.44359	-0.143118	-5.76969	down
GLTPD2	388323	-6.61471	-10.2877	-2.71272	-7.41785	-9.29692	-8.07682	-9.00843	-0.74504	-3.34792	0	-5.75081	down
PTGER1	5731	-2.79099	-2.10434	-8.79116	-5.83289	-4.00757	-7.90689	-2.92724	-3.7576	-8.12928	-11.2503	-5.74983	down
CYP4A11	1579	-3.2951	-4.16905	-1.56405	-6.58615	-13.7192	-13.3433	-10.5157	-3.78024	-4.48246	3.96083	-5.74944	down
NRK	203447	-0.973176	-2.80287	-4.63908	-2.47805	-10.445	-9.85798	-10.3197	-9.82655	-6.03056	-0.0241417	-5.73971	down
ADAMTS16	170690	-0.951745	-5.67243	-7.88264	-6.56986	-8.49185	-10.0334	-3.04564	-3.57679	-2.09475	-8.97728	-5.72964	down
NTNG1	22854	-9.84862	-6.08746	-11.0532	-8.15482	0	-10.6321	6.44294	-8.7211	-9.19967	0	-5.72541	down
D4S234E	27065	-4.66415	-4.00654	-7.69349	-11.2348	-9.29692	-6.90689	-1.69637	-4.3777	-6.80735	0	-5.66842	down
EPN3	55040	-6.61471	-6.88264	-8.46761	2.47089	-8.07682	-3.55678	-8.61471	-7.42626	-3.75291	-5.70643	-5.6628	down
CA8	767	-2.16146	-2.10128	-8.46761	-8.24793	-8.57743	-4.18417	-5.35755	-1.54183	-10.0566	-5.88888	-5.65848	down
DACH2	117154	-7.46761	-5.08746	-5.88264	-5.83289	0	0	-6.35755	-8.29002	-6.80735	-10.8517	-5.65773	down
C16orf89	146556	-6.88264	-2.77354	-3.02298	1.05325	-11.7478	-10.5479	-9.88874	-2.63644	-9.97871	0	-5.64254	down
TAC1	6863	-0.452512	-6.39232	-9.27612	2.14868	-8.66178	-11.6987	-8.06609	-7.87652	0	-5.80735	-5.60827	down
C7	730	-0.380797	-0.778175	-1.72673	-7.16792	-7.46246	-14.262	-4.81039	-6.89393	-9.3912	-3.04399	-5.59176	down
RIMBP2	23504	-3.43857	-7.07682	0	-8.76818	0	-5.90689	-7.82655	-5.55459	-7.61471	-9.39232	-5.55786	down
PPAPDC1A	196051	-3.63063	-10.7074	-9.69174	-4.36173	0	-1.8674	-0.416334	-4.54035	-10.8305	-9.12928	-5.51754	down
LOC148709	148709	-5.88264	-9.83289	-1.61125	-9.60363	-9.70044	-1.90689	-10.0389	-9.13699	-3.66065	6.20945	-5.51648	down
INPP5J	27124	-5.94128	-4.65008	-9.69174	4.33758	-2.03562	-9.90388	-3.1883	-9.69523	-3.34792	-10.9773	-5.50938	down
CBLC	23624	0	-6.88264	-8.69	-6.24793	-7.49185	-2.10947	-6.6865	-6.2854	-2.17932	-8.50779	-5.50809	down
KCNMB2	10242	-2.95174	-7.40088	-10.0539	-8.7039	-9.62022	-3.19278	-9.2738	0.815519	-1.7732	-2.79613	-5.49511	down
IRX2	153572	-2.18392	-1.0156	-3.64572	-10.0014	-11.4331	-4.88729	-0.934267	-9.9901	-3.45247	-7.24516	-5.4789	down
TRPM3	80036	-7.29462	-4.83611	-2.36367	-9	-8.81378	-8.224	-8.17493	-2.39652	-0.723939	-2.5979	-5.44255	down
ESRP1	54845	-1.04485	-0.61952	-10.7415	2.7829	-3.63472	-9.15228	-3.75946	-10.2348	-5.44601	-12.3772	-5.42274	down
FLRT1	23769	-8.75489	-6.65821	0	-7.70736	-5.49185	0	-6.6865	-4.9542	-5.80735	-7.80735	-5.38677	down
PROM2	150696	-1.78329	-3.04629	-5.44156	-0.272534	-11.794	-0.712433	-2.87718	-9.96723	-5.50219	-12.275	-5.36717	down
TMEM82	388595	-0.724765	-5.71135	-3.80162	-13.2543	-5.54608	-9.07414	-11.224	-4.22302	0	0	-5.35593	down
GGT6	124975	-0.89775	-7.40088	-10.4979	0.149665	-2.82889	-10.4594	-2.91427	-8.13955	-5.41128	-5.026	-5.34262	down
PLAG1	5324	-7.29462	-7.78136	-8.69	-1.31504	-6.49185	-6.90689	5.12928	-7.96578	-7.80735	-4.18286	-5.33065	down
SLC9A2	6549	-0.049753	-2.41009	-10.3095	2.54649	-0.876989	-9.60548	-2.23704	-8.21432	-10.7624	-11.3619	-5.3281	down
SARDH	1757	-1.10962	-11.6175	-2.57905	-9.97441	-7.81378	-10.2264	0.184209	-3.09984	-4.15271	-2.76783	-5.31569	down
NDST3	9348	-2.04669	-5.67243	-6.88264	-5.24793	-5.49185	0	-6.9542	-5.55459	-7.61471	-7.61471	-5.30797	down
AZGP1	563	-5.49775	-6.00177	-3.06452	-2.43075	-7.91139	-14.707	-6.19535	-3.53901	-3.72297	0	-5.30705	down
CLSTN2	64084	2.09265	-1.64134	-7.20945	-5.83289	-1.14543	-10.1137	-9.2738	-4.93013	-7.39232	-7.61471	-5.30612	down
FRMD1	79981	-3.21641	-9.43671	-9.27612	-8.82972	-10.1624	-8.90388	-9.92035	-0.677587	-1.03257	8.72792	-5.27278	down
PRSS22	64063	-2.43857	0	-5.88264	2.01484	-3.65696	-7.71425	-9.72281	-7.55459	-8.12928	-9.56224	-5.26465	down
UGT3A1	133688	-5.33233	-3.08154	-0.99982	-11.8607	-4.56478	-1.49023	-10.388	-12.4556	-3.11963	0.895217	-5.23974	down
CYP27B1	1594	-2.2951	-8.83289	-11.8376	-1.55288	-3.24259	-9.66	-4.15138	-11.9564	-4.90951	6.20945	-5.22289	down
PRR15	222171	-9.38154	-2.95545	0	-0.526828	-7.29462	-6.90689	-7.94837	-9.72281	0	-7.39232	-5.21288	down
IZUMO4	113177	-3.04669	-6.65821	0.0680643	-0.0169731	-7.07682	-8.48784	-7.6865	-6.96578	-6.39232	-5.80735	-5.20704	down
NAT8B	51471	-1.8501	-11.4788	-3.01694	-10.7541	-6.85733	-10.3966	-12.6695	-0.331146	-3.50053	8.7879	-5.20671	down
APOH	350	-7.87652	-5.64047	-6.10591	-10.8455	-2.20116	-2.84271	-0.907351	-10.7879	-4.8388	0	-5.20463	down
CDO1	1036	3.48609	-0.395255	-8.20457	-7.70736	-9.01402	-8.07682	-8.6865	-3.26919	-6.39232	-3.71338	-5.19733	down
TPTE2P3	220115	2.7576	-8.07682	-7.46761	-9.53138	-9.3966	-0.595304	-9.49586	-2.85415	-8.80735	1.71621	-5.17513	down
UGT2A1	10941	-9.7211	0	0	-9.60363	-8.29921	-6.90689	-8.53528	0	-8.61471	0	-5.16808	down
CCNI2	645121	0	-0.886991	-7.20945	-5.83289	-8.07682	-8.90388	-6.35755	-1.40276	-3.05247	-9.85175	-5.15746	down
GABRB3	2562	-0.196857	-9.16491	-10.1687	-9.05257	-0.758992	-9.99152	-3.83484	1.47647	-0.137681	-9.71425	-5.15438	down
GLYATL1	92292	-2.99213	-5.33734	-2.06777	-14.0322	-9.4011	-4.29983	-8.18311	-2.44059	-4.79153	2.07574	-5.14699	down
CHODL	140578	0	-2.03847	-8.79116	-5.83289	-6.49185	-7.71425	-1.25376	-7.87652	-3.2066	-8.15817	-5.13637	down
MYL3	4634	-0.347743	-5.4366	-4.3034	-11.8607	-6.57345	-10.0741	-11.224	-0.379536	-1.23177	0.123382	-5.1308	down
ALLC	55821	0	-7.07682	-6.47573	-7.24793	-2.82621	-6.90689	-8.17493	-6.55459	-5.80735	0	-5.10705	down
UGT3A2	167127	-5.2854	-2	-8.58496	-7.05528	-5.49185	-0.91983	-5.35755	-8.21432	-8.71425	0.61891	-5.10045	down
GLYAT	10249	-2.35289	-4.88172	-2.68258	-14.6826	-14.3654	-2.34515	-14.7398	-3.39112	-2.67372	11.1222	-5.09928	down
LYPD6B	130576	-1.922	-6.08746	-8.58496	-0.85561	-9.13443	0	-8.82655	-2.37993	-8.26679	-4.91983	-5.09776	down
L1CAM	3897	-0.228886	-7.07682	-9.58308	-7.05528	-0.206741	-1.17847	0.625678	-9.13699	-4.49576	-12.5689	-5.09053	down
ANKRD43	134548	0.429777	-11.7074	-9.20457	-3.5125	-10.8305	0.0349184	-10.825	-1.95428	-1.03338	-2.18796	-5.07908	down
LOC113230	113230	-3.66197	-9.60177	-7.20945	-0.730079	-3.46403	-5.90689	-9.49586	-2.03181	-7.12928	-1.18286	-5.0414	down
MFSD6L	162387	-6.88264	-6.88264	-6.47573	-6.83289	-6.49185	0	0	-7.77479	0	-8.71425	-5.00548	down
TREH	11181	-2.04669	-5.02813	-9.92778	-9.29002	-6.0369	-10.1898	-11.585	-2.41555	-2.7505	9.24793	-5.00224	down
GSTA1	2938	-3.74791	-8.48552	0.209952	-15.6242	-6.22963	-8.224	-8.00904	-6.09166	-2.82691	9.01123	-5.00177	down
ADAMTS19	171019	-8.6865	-6.08746	-7.46761	-5.83289	-7.29462	0	-7.16993	0	-7.39232	0	-4.99313	down
PROC	5624	1.76988	-8.47168	-11.1687	-8.56605	-9.24555	-9.81057	-9.45327	-3.14086	-0.0490229	8.20457	-4.99312	down
LRRC43	254050	-5.88264	-8.47168	0	-10.0782	-1.98089	-7.90689	-6.35755	-9.05528	0	0	-4.97331	down
INSC	387755	-6.2854	0	-8.88264	-5.24793	-7.81378	-7.90689	-0.824913	-4.9542	-7.80735	0	-4.97231	down
MRGPRF	116535	-0.323077	0.176746	-1.51682	-7.56986	-2.24393	-9.81057	-9.06609	-9.13699	-8.26679	-1.95588	-4.97132	down
TNNI1	7135	-3.70161	-2.57191	-3.46851	-8.63662	-7.07682	0	-7.82655	-8.13955	-8.12928	0	-4.95508	down
CYP24A1	1591	5.24793	-2.28185	-1.08519	-7.56986	-11.6502	-6.90689	-6.35755	-9.21675	-7.39232	-2.18286	-4.93955	down
AGXT2	64902	-3.04669	-4.0076	-0.857045	-12.9942	-11.6702	-3.55549	-11.8815	-3.9952	-3.44982	6.08253	-4.93752	down
WNT3	7473	-8.29462	-7.40088	0	-8.56605	-5.49185	-5.90689	2.57319	-7.42626	-3.05247	-5.80735	-4.93732	down
SLC4A11	83959	-8.81698	0.436099	-6.88264	1.44493	-3.49016	-7.90689	-7.53916	-1.68038	-8.26679	-6.39232	-4.90943	down
EYA4	2070	1.88716	2.05063	-9.05257	-7.94837	-9.18982	-7.22882	-9.49586	-1.41401	-3.95936	-4.64162	-4.89926	down
TFCP2L1	29842	-3.76553	-5.14642	-12.6649	0.959504	-3.12742	-3.4591	-2.84178	-7.86228	-5.31628	-5.76113	-4.89853	down
SLC2A12	154091	-2.79099	-3.55103	-10.1687	-0.00883367	-10.6996	-9.66	-1.33628	-2.86273	-3.55068	-4.3114	-4.89402	down
SLC23A1	9963	-10.0224	-6.17074	-1.05314	-13.6972	-0.124736	-1.16	-11.9951	-6.03252	-3.88532	5.20945	-4.89316	down
DLGAP2	9228	0	-1.32643	-8.3443	-8.15482	-6.49185	-5.90689	-5.35755	-5.55459	-7.12928	-0.597902	-4.88636	down
DNASE1	1773	-4.70481	-0.295456	-2.29768	1.06687	-2.21419	-8.36194	-9.49586	-3.78624	-8.80735	-9.50779	-4.84045	down
LMX1B	4010	-8.10329	-5.67243	-5.88264	-6.24793	-0.233199	-8.48784	0.244237	-6.2854	-7.61471	0	-4.82832	down
GRM1	2911	-8.3837	-1.44876	-8.3443	-0.934511	-7.49185	0	-2.47449	-5.97728	-5.80735	-7.39232	-4.82546	down
ADH1B	125	1.96434	-0.888524	-0.794388	-11.4257	-6.25937	-11.7499	-5.6877	-3.71284	-5.4366	-4.26271	-4.82534	down
BPI	671	0	0	-9.97154	-7.41785	0	-5.90689	-8.45533	-6.96578	-9.45327	0	-4.81707	down
CHRDL1	91851	-0.220818	-0.744339	-5.17066	-10.5127	-10.5353	1.45702	1.19372	-3.35369	-10.7624	-9.45121	-4.81004	down
TMEM61	199964	-7.29462	-5.67243	0	1.52818	-8.07682	-6.49185	-7.36632	-7.2854	0	-7.39232	-4.80516	down
ABAT	18	-2.9477	-5.9237	-3.1169	-5.85739	-6.967	-4.01099	-12.5309	-3.30021	-3.39417	0.116409	-4.79325	down
AQP7P3	441432	0.734858	-2.83611	-3.13859	-11.1649	-5.45182	-6.49185	-5.78966	-2.85101	-10.9381	0	-4.79272	down
OVCH2	341277	0	0	-8.05528	-0.85561	0	-8.07682	-7.16993	-5.97728	-8.12928	-9.61471	-4.78789	down
KLHL14	57565	-0.50696	-5.08746	-8.69	-5.24793	-1.0608	-0.225745	-6.6865	-8.05528	-8.26679	-4.05063	-4.78781	down
BMP5	653	-5.88264	-7.07682	-7.20945	-6.24793	0	-7.49185	0	-6.2854	-7.61471	0	-4.78088	down
MYO3B	140469	-5.2854	-5.08746	-1.88536	-5.83289	-6.06609	-6.90689	0	-4.9542	-7.97728	-3.74086	-4.77364	down
C1orf116	79098	-1.71014	-1.68602	-8.97154	1.3476	-10.014	0.0423605	-3.52177	-3.81263	-9.39446	-9.89482	-4.76154	down
SOX15	6665	-0.049753	-1.10128	-5.88264	-8.41785	-8.3966	-5.90689	-7.82655	-3.14086	0	-6.80735	-4.75298	down
ELMOD1	55531	-5.2854	-8.93664	-5.88264	-10.268	-6.49185	1.47681	-7.16993	-6.2854	-7.12928	8.52356	-4.74487	down
PALM3	342979	-3.00946	-10.3998	-1.1012	-8.88874	-2.17585	-2.73004	-10.4105	-0.832195	-3.03159	-4.84583	-4.74252	down
CNTN1	1272	6.83289	0	-2.43639	-5.24793	-5.49185	-9.29692	-6.6865	-5.97728	-7.12928	-11.9469	-4.73802	down
SYT1	6857	-5.88264	-7.66534	0	-1.27065	-3.70336	-7.49185	-8.53528	-6.96578	5.35755	-11.1472	-4.73045	down
ABCA4	24	-2.69793	-2.32971	-5.88264	-7.05528	-1.6937	0	-9.57554	0.0828569	-5.80735	-12.3072	-4.72665	down
EHF	26298	-7.75489	-0.202493	-7.46761	-5.83289	-6.49185	-0.68694	-1.57102	-7.55459	-3.03477	-6.66399	-4.7261	down
DDX25	29118	-0.78182	-7.66534	-7.20945	-8.88874	-5.49185	0	-5.35755	-7.13955	-2.05247	-2.5979	-4.71847	down
OPCML	4978	-1.03747	-5.08746	-2.62124	-6.56986	-8.73809	-8.224	-7.94837	3.33719	-7.97728	-2.18286	-4.70494	down
PGAM2	5224	0	-5.67243	-8.46761	-5.24793	2.20859	-6.49185	-5.35755	-6.55459	-1.86484	-9.50779	-4.6956	down
SPTBN2	6712	-3.33139	-2.86736	-2.8149	2.35446	-3.28735	-2.42988	-2.75489	-8.77479	-10.2009	-12.7789	-4.68859	down
KCNK13	56659	-7.09803	-5.08746	-1.52356	-5.24793	-0.818162	-6.49185	-0.228269	-7.87652	-3.22239	-9.12928	-4.67235	down
AGBL4	84871	5.24793	-8.07682	-1.88536	-6.83289	-7.65821	-8.36194	-7.36632	-1.48938	-2.15024	-8.12928	-4.67025	down
NUDT10	170685	-2.04363	0	-6.47573	-7.70736	-7.29462	-5.90689	-0.228269	-8.55459	-1.63743	-6.80735	-4.66559	down
MAL	4118	-1.82887	-5.67873	-6.13181	0.0237161	-5.71766	-2.98841	-5.64192	-3.58843	-8.16178	-6.88828	-4.66022	down
TAGLN3	29114	0	-5.67243	-8.20457	0	0	-7.49185	-5.35755	-8.05528	-8.39232	-3.29834	-4.64723	down
LRRC19	64922	-0.939071	-1.89223	-2.41638	-10.8895	-11.8653	-1.77726	-11.5948	-2.6273	-1.0004	-1.46926	-4.64715	down
SLC26A9	115019	-1.63063	-7.98299	-3.92771	-10.0279	-10.6193	-4.41906	-11.6325	-0.299402	-2.03283	6.20945	-4.63629	down
WBSCR17	64409	-9.10066	-8.07682	-6.47573	1.62145	0	-7.71425	7.11894	-7.13955	-7.97728	-8.61471	-4.63586	down
TUBB2B	347733	-1.59756	-9.69349	-11.5976	-5.10154	0.0425154	-3.0193	-3.10506	-2.87714	-7.02831	-2.377	-4.63545	down
FTCD	10841	-0.527519	-4.3533	-4.85385	-9.47687	-6.45447	-13.4743	-8.55496	-1.95351	-0.99815	4.44909	-4.61979	down
OVOL1	5017	-1.10257	-4.60018	-9.27612	-0.757853	-9.77643	-5.90689	-9.31967	-3.61244	0.34645	-1.98423	-4.599	down
PACRG	135138	-7.99435	-5.08746	-8.97154	6.11158	-7.94837	-3.90517	-8.17493	-3.26919	-3.234	-3.51261	-4.5986	down
VIPR2	7434	-2.04363	6.52356	-6.47573	-6.83289	-6.06609	-8.48784	-1.82491	-6.55459	-5.80735	-8.39232	-4.59618	down
LAMB4	22798	-6.2854	-9.24793	-8.46761	3.16323	-0.575376	-7.90689	-6.6865	-3.54115	-6.39232	0	-4.59399	down
GCM1	8521	-0.0374747	-3.72718	-8.58496	-2.44057	-8.88264	-6.90689	-9.31967	-5.97728	-0.0347654	0	-4.59114	down
FOXJ1	2302	-2.11664	-8.32643	0	-8.56605	-8.81378	0	-8.06609	-3.96726	0	-5.80735	-4.56636	down
SUSD4	55061	-2.61626	-3.77639	-4.92283	-2.60632	-4.8865	-1.4247	-2.65666	-4.29768	-5.15675	-13.3071	-4.56511	down
CEL	1056	-0.951745	-3.24793	-10.8834	2.86839	-4.04572	-8.36194	-3.74361	-3.14296	-11.5226	-2.5979	-4.56294	down
GC	2638	-0.634716	0.847534	-5.88264	-9.45533	1.83906	-6.90689	-9.06609	-6.96578	-9.33316	0	-4.5558	down
C12orf34	84915	-3.16146	-6.88264	-6.47573	2.47089	-0.251539	-7.49185	-7.94837	-2.59111	-5.80735	-7.39232	-4.55315	down
GBA3	57733	0.365008	-5.95546	-3.61342	-12.0468	-12.3608	-1.05423	-12.4481	-1.82549	-0.353993	3.88982	-4.54035	down
NOL4	8715	0	-6.08746	-7.69349	1.73697	-8.18982	-5.90689	1.90689	-5.97728	-8.61471	-6.39232	-4.52181	down
KL	9365	-1.39517	-3.6165	-3.11464	-14.1347	-5.50306	-1.70412	-11.9129	-5.06151	-0.403621	1.67938	-4.51668	down
FBXO2	26232	-8.81698	-1.64134	-7.69349	3.79373	0.141092	-7.49185	-8.06609	-6.55459	-0.449803	-8.26679	-4.50461	down
C15orf59	388135	-2.18503	-8.16491	-3.23734	5.33265	-7.07682	-8.48784	-6.9542	-5.55459	-0.86484	-7.80735	-4.50003	down
ENAM	10117	-2.58243	-8.83289	-9.79116	1.5478	-10.421	-3.27455	-9.45327	-1.81871	0.713965	-1.04406	-4.49563	down
GAD1	2571	-12.2946	-4.63649	1.61648	-4.35588	2.65789	0.31011	-9.06609	-10.3072	-5.6385	-3.18286	-4.48972	down
AGR2	10551	-3.2951	-1.83375	-9.05257	-8.76818	0	-6.90689	-0.239188	-3.58804	-1.91574	-9.26679	-4.48663	down
LYPD6	130574	-5.2854	-7.40088	-8.05528	-8.05528	-0.95142	-5.90689	-0.24912	-7.2854	-0.449803	-1.18286	-4.48223	down
ENTPD3	956	1.27218	-0.610958	-5.88264	-0.85561	-2.04669	-5.90689	-5.35755	-7.42626	-6.39232	-11.5488	-4.47556	down
LOC643008	643008	-3.21671	-3.30584	-3.16739	0.56728	-7.42229	-4.85175	-4.85308	-2.83506	-3.41538	-12.2503	-4.47505	down
PEX6	5190	-5.96578	-9.24793	0.617203	-2.55605	0	-9.99152	-2.23704	-7.77479	-1.03206	-6.39232	-4.45803	down
ARSF	416	-5.2854	-7.07682	-2.69942	-7.94837	-8.18982	-8.60363	-9.53528	-2.37993	-0.619728	7.7879	-4.45505	down
TDGF1	6997	-6.88264	0	0	0	-8.3966	-8.07682	-5.35755	-6.78136	-0.610958	-8.39232	-4.44983	down
KCNIP1	30820	-1.53343	-1.22748	-5.88264	-8.94544	-7.29462	-6.90689	-3.01033	-2.48332	0.0881758	-7.12928	-4.43253	down
C2orf40	84417	2.08876	-2.43575	-3.28634	-12.0532	-9.84862	-4.47505	-7.19067	-2.54534	-3.94743	-0.585405	-4.42791	down
IHH	3549	-0.0374747	-10.1861	0.690685	-10.29	-2.72706	-3.55678	-9.31967	-9.77479	-0.275496	1.52838	-4.39483	down
SOST	50964	-5.26251	-3.65431	-6.2987	-4.35588	1.07039	-9.85798	0.785987	-4.71448	-11.5362	0	-4.38237	down
NAPSA	9476	2.50178	-7.81878	-4.12945	-13.5057	-6.9258	-4.24793	-8.50467	-1.72795	-0.803358	1.35588	-4.3806	down
CNKSR1	10256	-2.11664	-6.65821	-9.20457	-0.85561	-0.243926	-5.28672	-5.9542	0	-8.97728	-4.4021	-4.36993	down
PM20D1	148811	-0.306661	-7.88264	-7.69349	-3.17374	-3.30154	-8.224	-8.17493	-10.0768	-2.026	7.19967	-4.36601	down
TCL6	27004	-6.88264	-8.77808	-4.52095	-0.0316096	-8.81378	-4.30639	-2.75946	-8.92184	-4.39375	5.78136	-4.36271	down
HSD11B2	3291	-0.96927	-5.64465	-4.96017	1.3616	-4.14492	-8.15602	-9.36674	-2.61847	-5.85955	-3.15964	-4.35178	down
CSMD1	64478	-6.2854	-6.65821	-3.03465	-7.70736	-2.70336	-3.41906	-8.36632	-0.217591	-4.49576	-0.60224	-4.34899	down
C21orf130	284835	-7.75489	-7.24793	-7.20945	2.36468	2.45066	-0.684498	-7.6865	-1.85415	-8.39232	-7.39232	-4.34067	down
FSTL4	23105	-7.29462	-1.18286	-8.05528	-1.44057	1.60627	-7.49185	-5.35755	-6.78136	0	-7.39232	-4.33901	down
SCN2A	6326	-1.78329	-3.58277	-10.375	0.00722252	-3.97003	-3.90517	-2.78106	-2.71172	-1.86831	-12.2992	-4.32694	down
CNGA1	1259	-0.89775	-7.53916	-6.88264	0.303247	-7.65821	-6.49185	-6.35755	0.538722	-3.6131	-4.58496	-4.31833	down
OSTBETA	123264	-5.2854	-6.08746	-3.14822	-6.24793	-5.49185	-8.224	-5.35755	-6.78136	-2.75144	6.20945	-4.31658	down
TCEAL6	158931	-7.46761	-6.65821	0	-7.41785	0	0	-5.9542	-8.77479	-6.80735	0	-4.308	down
G6PC	2538	-2.23934	-4.3638	-5.158	-5.5521	-5.19175	-6.68199	-5.96838	-4.98877	-4.0263	1.27302	-4.28974	down
AP1M2	10053	-1.12692	-3.5923	-10.6653	-0.618294	-0.935363	-4.48956	-9.95128	-2.75753	-3.41831	-5.32582	-4.28807	down
SYT7	9066	-1.36678	-5.08746	-8.20457	1.56514	-1.62758	-7.90689	-2.23704	-3.07654	-6.39232	-8.50779	-4.28418	down
C20orf54	113278	-1.04669	-8.24793	-2.62124	1.93309	-8.29921	-1.42687	-8.06609	-1.37993	-8.80735	-4.86876	-4.2831	down
LOC100131506	100131506	0.111555	-1.97478	-8.20457	-10.3332	-6.02412	-1.62356	-10.388	-2.13951	-0.964376	-1.28379	-4.28243	down
ALDH6A1	4329	-2.13958	-5.4221	-4.09554	-3.67597	-3.94022	-6.28377	-6.40953	-5.8401	-2.97383	-1.9603	-4.27409	down
CPAMD8	27151	-2.43857	-1.61952	-8.05528	-2.96816	-3.03621	-9.54882	-4.50128	-0.210002	-7.39232	-2.93289	-4.27031	down
GATA3	2625	-2.27824	-0.70725	-3.02827	-0.506791	-11.1768	-3.1616	-3.76834	-10.0126	-2.89905	-5.16285	-4.27018	down
OGDHL	55753	-4.8459	-6.84942	-4.21687	-0.712426	-0.623371	-2.33258	-12.5206	-5.18697	-3.38172	-1.95924	-4.26291	down
SYN2	6854	7.83289	-7.24793	-2.17437	-6.24793	-8.18982	-10.2264	-0.370938	-6.78136	-9.12928	0	-4.25352	down
ATP2C2	9914	5.24793	-5.67243	-5.88264	-6.24793	-5.49185	-8.07682	-7.82655	-7.96578	-5.80735	5.20945	-4.2514	down
GRAMD2	196996	-1.21968	-5.08746	-6.47573	-6.56986	-2.56371	5.80735	-7.36632	-4.9542	-6.39232	-7.61471	-4.24366	down
ENPP7	339221	-5.88264	-2.80985	2.46442	-9.05257	-11.4564	-10.1898	-11.1072	-2.40061	-0.699041	8.72792	-4.24058	down
GJA3	2700	-3.43857	-2.03847	-8.58496	-5.24793	-6.06609	-7.22882	-0.824913	-2.14086	-6.80735	0	-4.2378	down
CYP39A1	51302	-1.04485	-1.97508	-10.2058	-6.24793	-8.95128	-3.16415	-9.12153	-1.93988	-0.0337722	0.343831	-4.23404	down
MYCN	4613	-3.04669	-2.66618	-4.69116	-5.37724	-4.13776	-10.4284	-4.71001	-2.33009	-3.82337	-1.11806	-4.23289	down
PDZRN3	23024	1.52011	-0.416802	-2.55741	-4.62146	-10.9166	-10.6856	-11.2609	-1.32968	0.0113983	-2.04744	-4.23044	down
GABRB2	2561	1.13245	-9.77808	-7.46761	-8.15482	-6.49185	-0.0995357	0.273018	-2.4793	-8.61471	-0.610958	-4.22914	down
GPR98	84059	-7.61471	-2.20163	-5.05026	-1.53368	-4.3295	-2.34246	-9.2738	-1.9908	-5.40511	-2.47153	-4.22135	down
KCNJ13	3769	-6.61471	3.01582	-5.88264	-0.85561	-5.49185	-5.90689	0	-4.9542	-3.95936	-11.4073	-4.20567	down
ABCB1	5243	2.06572	-8.66178	-2.56156	-8.76818	-8.29921	-1.22682	-7.6865	-4.14086	0.58694	-3.35147	-4.20437	down
USH2A	7399	0	1.10236	-5.88264	-6.24793	-9.13443	0	-9.17243	-4.9542	-7.12928	-0.597902	-4.20164	down
ADRA2C	152	-0.366782	-7.66534	-0.514324	-5.83289	-4.45251	-10.5765	0.868088	-2.90689	-7.97728	-2.55102	-4.19754	down
DIRAS3	9077	0	-6.08746	-3.8427	-5.83289	-6.49185	-1.68895	-6.35755	-5.97728	-4.58056	-1.09115	-4.19504	down
TRIM50	135892	-3.16146	-10.0084	-3.06944	-0.0377197	2.39384	-8.48784	-7.6865	-2.67003	-9.19967	0	-4.19273	down
ROBO2	6092	-1.7617	0.341789	-2.62124	-6.83289	0	-8.90388	-5.35755	-8.13955	-9.19967	0.643856	-4.18308	down
HOXB9	3219	-0.435337	-1.67319	-6.47573	0.376563	-0.880722	-6.49185	-3.79542	-6.2854	-6.80735	-9.33092	-4.17994	down
MDH1B	130752	0.399931	-1.22707	-9.34207	-10.1033	-4.85116	0.446222	-10.7237	-3.16628	-0.857422	-2.33487	-4.17597	down
RASSF10	644943	0	-6.08746	-8.79116	-8.05528	-7.29462	0	-7.53916	-8.13955	5.78136	-1.5979	-4.17238	down
TRHDE	29953	-0.196857	-8.53916	-9.63844	-8.41785	-8.49185	0.763366	-7.94837	-0.678648	-0.189806	1.61891	-4.17187	down
C20orf26	26074	5.83289	-7.78136	-5.88264	-7.05528	-5.49185	-6.49185	-7.82655	-6.55459	-0.449803	0	-4.1701	down
LRRC2	79442	-3.6583	-0.721963	-10.0539	-8.88874	2.49492	-9.15228	-1.75576	-3.29478	-3.5518	-3.06711	-4.16497	down
CYP3A4	1576	-7.46761	-0.748021	-8.69	-1.96153	-1.24393	-6.49185	-8.6865	-1.9132	-4.44478	0	-4.16474	down
PDGFRA	5156	2.77357	-2.10406	-1.29179	-11.3117	-4.07039	-6.53166	3.24152	-12.4914	-4.73653	-4.93862	-4.14611	down
AGPAT9	84803	-1.65938	-8.35468	-5.97641	-2.66002	-2.17837	-5.39816	-5.31528	-4.92204	-4.99346	0.0216248	-4.14362	down
PRODH2	58510	-2.54835	-6.56953	-2.94966	-10.1133	-3.62872	-2.39352	-6.60861	-3.77308	-4.92712	2.30117	-4.12108	down
GAL3ST3	89792	0	-7.53916	-6.47573	0	-5.49185	-5.90689	-6.35755	-0.524842	0	-8.89482	-4.11908	down
TMEM52	339456	-6.61471	-5.08746	-5.88264	-1.59258	0.332575	-5.90689	-6.35755	-7.2854	-7.97728	5.20945	-4.11625	down
UGT1A9	54600	-6.88264	-6.88264	-1.63201	-7.05528	-0.243926	-8.07682	-7.36632	-8.66888	-1.69996	7.37504	-4.11335	down
RUNDC3B	154661	3.12111	-10.8463	-0.925303	-10.3542	-8.07682	-3.26679	-8.06609	-1.1306	-1.55182	-0.0129391	-4.11098	down
SERPINA6	866	0.571817	-9.28771	-6.30606	-9.73809	0.0102805	-2.51404	-11.0941	-0.713696	-1.84512	-0.136252	-4.1053	down
SPTB	6710	-5.2854	-2.03847	-1.88536	-7.94837	-0.921997	-5.90689	-1.23704	-7.55459	-2.3744	-5.80735	-4.09599	down
GPR110	266977	-1.5984	-0.772453	-11.0334	2.59921	-3.59705	-2.02564	-4.82127	-9.5216	-3.58622	-6.51324	-4.08701	down
GPM6B	2824	-1.87021	1.17387	-8.20457	-7.56986	-7.65821	2.51337	-9.61471	-3.12858	-0.0325679	-6.41808	-4.08096	down
GPD1	2819	-5.08209	-3.15991	-1.32231	-11.994	-1.19652	-4.35249	-6.86578	-4.57337	-4.05585	1.8977	-4.07046	down
ALDH1L1	10840	-2.9708	-5.05824	-3.68855	-0.317126	-5.15693	-13.0234	-8.97466	-0.927597	-2.35402	1.78094	-4.06904	down
SLC39A5	283375	0.520638	-3.62562	-0.160641	-11.7134	-12.6852	-3.27919	-12.2906	-1.07078	-1.43804	5.1512	-4.05916	down
CGN	57530	-3.58243	-1.59991	-10.4686	-2.2389	-3.05706	-3.10434	-10.6511	-2.15691	-1.15391	-2.53352	-4.05467	down
RET	5979	-2.00631	-2.86736	-7.20945	-7.56986	-0.233199	-7.22882	7.70736	-7.42626	-2.61973	-11.0928	-4.05464	down
SLC10A2	6555	-5.2854	-10.3998	-2.13859	-9.60363	-9.29692	-0.962312	-9.2738	0.691949	-1.47687	7.19967	-4.05457	down
GRIK5	2901	0.176721	0.102362	-9.46761	0	-7.94837	-9.76321	0.0766213	-1.85415	-7.61471	-4.12146	-4.04138	down
HES2	54626	-9.6865	-0.201634	0.0322403	-8.33539	-1.5025	-8.60363	-9.45327	0.155069	-2.63743	-0.118056	-4.03511	down
NTRK1	4914	-9.42417	-2.64307	-8.69	-8.05528	0.165638	-3.37089	-0.755763	-2.85159	-3.53727	-1.18286	-4.03453	down
DACH1	1602	-0.871957	-2.88161	-2.7749	-4.43899	-5.1008	-10.8114	-4.7287	-2.99846	-3.8563	-1.75032	-4.02134	down
FAM169A	26049	-1.56906	-1.10128	-8.3443	2.7193	-3.99763	-2.55459	-7.36632	-9.09803	-2.03125	-6.6423	-3.99855	down
IYD	389434	-2.04485	-2.99088	-4.67739	-5.10154	-4.6007	-5.37028	-4.4198	-6.91611	-2.91714	-0.91983	-3.99585	down
PCK2	5106	-1.59304	-5.25103	-3.38651	-12.8234	-1.152	-4.3098	-3.18521	-5.546	-3.28184	0.611314	-3.99175	down
HMGCS2	3158	-2.50391	-5.04201	-0.70692	-1.6762	-2.6638	-10.1523	-10.792	-1.32347	-2.10563	-2.90455	-3.98708	down
DPT	1805	-8.29462	6.78136	-2.95195	0	-5.49185	-10.4594	0.244237	-2.14086	-8.12928	-9.39232	-3.98347	down
CYS1	192668	-0.527316	-3.39786	-3.64576	-6.58138	-8.04554	-1.51085	-12.9432	-0.227909	-1.26126	-1.6848	-3.98259	down
TRPM6	140803	-2.50696	-6.08746	-8.46761	-1.44057	-7.07682	-8.81057	0	-1.78269	-3.63743	0	-3.98101	down
CNDP1	84735	-7.29462	5.78136	0	-6.83289	-8.73809	-1.09954	-8.06609	-7.42626	-5.80735	0	-3.94835	down
PDP2	57546	-6.2854	-2.45588	-7.46761	0.407424	-1.55943	0	-7.16993	-7.66534	-0.449803	-6.80735	-3.94533	down
FOSB	2354	3.24066	-3.10236	-3.80178	-12.4504	1.87643	-14.1212	-4.22041	0.569429	-6.88353	-0.554132	-3.94474	down
LIPH	200879	-7.29462	0.121991	-3.57154	2.52818	-1.24393	-1.2824	-6.9542	-6.55459	-3.9346	-11.1997	-3.93854	down
SLC5A10	125206	-0.312787	-5.33043	1.752	-9.19967	-8.73809	-11.4589	-10.5157	-4.31172	-1.73914	10.4888	-3.93656	down
SALL3	27164	-5.2854	0	-5.88264	-5.83289	0	-8.224	0	-5.97728	-8.12928	0	-3.93315	down
MCOLN3	55283	-2.36862	-3.53722	-2.02961	0.659055	-10.2981	-9.99152	-10.224	-2.27711	-0.0623123	0.823183	-3.93062	down
PHYHIP	9796	0.547488	-7.66534	-8.79116	-6.24793	-0.658963	-7.71425	-6.35755	-0.402759	-7.12928	5.20945	-3.92103	down
KCNK5	8645	-2.95155	-4.46153	-1.36019	-12.8196	-3.96542	-3.60039	-4.81031	-3.25996	-1.53472	-0.441449	-3.92051	down
CRABP2	1382	-0.78182	-5.08746	-5.88264	-5.83289	1.91754	-8.07682	5.1783	-5.97728	-6.39232	-8.12928	-3.90647	down
REN	5972	-10.5236	-8.7211	-0.44302	-10.5314	-6.49185	-1.77133	1.46263	0.0285692	-3.22352	1.20387	-3.90107	down
COL9A2	1298	-2.44323	0.64689	-2.08324	-6.24793	-9.24555	-1.38419	-9.40939	-2.09984	-2.9756	-3.74737	-3.89895	down
ZNF488	118738	-7.09803	-3.19143	-7.88264	-8.33539	-7.81378	0	0.340424	-7.96578	-2.19592	5.20945	-3.89331	down
LOC339535	339535	4.02628	-0.144302	-10.1319	-10.9322	-11.7385	1.67108	-5.52177	2.2479	-9.39446	0.999028	-3.89188	down
DHRS4	10901	0	-1.44876	-1.34436	-6.24793	-7.07682	-9.42836	-6.35755	-5.55459	-1.37102	-0.0194524	-3.88488	down
AGPHD1	123688	-0.0374747	-2.46228	-9.27612	-9.37504	-2.61997	-0.108149	-9.31967	-0.972906	-3.52909	-1.11806	-3.88188	down
SLC16A9	220963	-3.75432	-7.46167	-4.20772	-13.9342	-4.96972	-6.0487	-3.87751	-3.76159	-2.18666	11.4419	-3.87601	down
CHDH	55349	0.962525	-7.24793	-1.35255	-7.24793	-2.41028	-4.35787	-5.35755	-6.55459	0.641106	-5.80735	-3.87324	down
BMPR1B	658	-2.13362	0.389042	-9.27612	4.81264	-9.13443	-0.363719	-2.20123	-3.58804	-5.22382	-11.9054	-3.86247	down
APOD	347	1.17135	1.15295	-3.37621	-3.36542	-3.15432	-7.42806	-4.86156	-1.28401	-10.6909	-6.78773	-3.86239	down
UPB1	51733	-1.20838	-11.9046	-1.67154	-11.8754	-0.45409	0.0435253	-10.7406	-2.46353	-1.88097	3.53916	-3.86164	down
DIRAS1	148252	-0.587262	-6.65821	-6.88264	3.05585	0.517136	-7.90689	1.07371	-5.55459	-7.61471	-7.97728	-3.85349	down
AGTR1	185	-3.68412	-6.88264	-3.03465	-3.80735	-8.3966	-6.90689	-1.43558	-1.96764	-2.17932	-0.132195	-3.8427	down
ESRRG	2104	-3.04669	-10.2877	-2.76371	-0.528264	-1.23144	-0.618279	-11.7752	-3.59071	-1.45842	-3	-3.83004	down
TMEM45B	120224	-4.92949	-1.81855	-4.4141	-8.24793	-9.18982	0.203926	-2.93681	-3.70044	-0.227166	-3.03598	-3.82964	down
CAPN13	92291	-10.1774	-6.39232	0.444563	-1.44057	-7.29462	-0.754613	-5.35755	-6.55459	-0.153913	-0.605721	-3.82868	down
CYP26B1	56603	-2.20178	-3.8186	-9.83763	-4.10154	-1.74454	-8.07682	-2.1883	0.351985	-4.5176	-2.07907	-3.82139	down
C5orf38	153571	-6.61471	-5.08746	0	-6.24793	-7.94837	0	1.8947	0	-6.80735	-7.39232	-3.82034	down
RNF152	220441	-0.921997	-5.9831	-2.83272	-1.16251	-4.97003	-3.79812	-9.92035	-2.97367	-4.52748	-1.09115	-3.81811	down
FREM2	341640	0.299118	-4.56811	-2.96793	-6.94642	-12.1978	-0.978272	-6.57635	-1.93289	-1.28965	-0.97777	-3.81361	down
ODAM	54959	0	-6.39232	0	3.39593	0	-5.90689	-6.6865	-6.96578	-7.12928	-8.39232	-3.80772	down
SLC7A8	23428	-3.11723	-4.8728	-1.12683	-2.95792	-1.2827	-9.4325	-3.21428	-7.01781	-6.41915	1.37735	-3.80639	down
ACOT12	134526	0	0	-9.79116	0	0	-7.90689	-5.35755	0	-8.61471	-6.39232	-3.80626	down
FAM167A	83648	-1.78182	-1.44876	-3.71425	-9.05257	2.13758	1.19727	-1.50737	-8.61102	-4.44478	-10.8074	-3.80331	down
PVRL4	81607	-0.85536	-0.876852	-9.40727	0	-8.57743	-3.31933	2.14741	-2.67195	-9.33316	-5.08975	-3.79837	down
PWRN1	791114	6.83289	-5.67243	-6.88264	0.14439	-8.3966	0	-2.55722	-4.9542	-5.80735	-10.5078	-3.7801	down
DPYS	1807	0.398397	-2.1189	-2.45167	-11.3437	-7.12094	-3.51297	-12.4427	-0.988911	-3.3273	5.27878	-3.76299	down
GLDC	2731	0.440573	-5.78041	-3.2011	-11.672	-3.98665	-1.78475	-5.2139	-4.41446	-0.504016	-1.41084	-3.75275	down
NEGR1	257194	-0.584146	0.227547	-9.58308	-3.02272	-8.73809	-1.10348	-2.30799	-3.35023	-8.80735	-0.255559	-3.75251	down
SUSD2	56241	-0.765272	-6.15413	0.66921	-10.722	-3.67985	-14.0182	-4.13535	-3.39076	-4.70591	9.52552	-3.73767	down
ACSF2	80221	-2.76925	-4.5439	-6.77424	-4.34179	-3.35547	-4.2513	-2.21734	-6.49457	-2.22832	-0.39927	-3.73754	down
RTDR1	27156	-0.634716	-8.83289	0.0322403	-7.70736	-6.06609	1.27103	-6.6865	-8.55459	1.06828	-1.18286	-3.72935	down
LDHD	197257	-1.96369	-6.19162	-11.8376	1.18225	-1.00665	-4.98037	-6.20806	-1.40337	-3.18545	-1.60572	-3.72003	down
HYAL1	3373	-3.36923	-9.28771	-2.29204	-0.921145	-0.780434	-0.336921	-8.53528	-9.74987	-0.559762	-1.35889	-3.71913	down
C19orf46	163183	-2.47999	-2.77354	-10.0126	1.57189	-4.56478	-1.80921	-3.92338	-3.32562	-0.711431	-9.05528	-3.7084	down
PLIN5	440503	-4.50596	-2.1709	-2.65772	-0.803068	-2.46195	-2.99722	-10.3432	-1.30709	-1.54178	-8.26679	-3.70557	down
GJB1	2705	-1.16146	-3.25585	-1.86021	-12.2848	-3.60672	-3.20379	-7.08519	-2.07296	-2.24867	-0.247326	-3.7027	down
NAT8	9027	2.05679	-3.32314	-2.36423	-11.2234	-11.1053	-3.46048	-12.8537	-0.208903	-0.561668	6.02052	-3.70235	down
KCNH3	23416	-0.377192	-0.61952	-7.46761	-8.33539	-1.46173	0	0.757046	-7.87652	-5.80735	-5.80735	-3.69956	down
CPXM1	56265	-0.0374747	-1.12676	-0.405663	-8.05528	0.749733	-10.9922	-0.726982	-6.2854	-4.3744	-5.66399	-3.69184	down
EMX1	2016	-3.25987	-4.02794	-2.16217	-5.02342	-2.93981	-1.54495	-11.2726	-1.21308	-1.2805	-4.18286	-3.69072	down
PTGER3	5733	-3.37931	-3.7622	-3.31918	-1.56009	-2.84083	-2.48798	-8.56082	-0.42698	-7.91333	-2.60239	-3.68531	down
NCCRP1	342897	-6.88264	-0.882643	0	-1.17754	-0.253448	-5.90689	-8.06609	-7.77479	-5.80735	0	-3.67514	down
MRO	83876	-1.45088	-3.22094	-13.3593	-6.62611	-2.1051	-1.57631	-2.73537	-2.83702	-3.85061	1.06637	-3.66953	down
BIK	638	-7.29462	0.121991	0	-0.0780025	-6.80735	0.887525	-7.16993	-7.2854	-8.39232	-0.597902	-3.6616	down
C1orf210	149466	-0.907351	-9.46964	-0.970772	-0.847326	-10.3977	-4.00322	-10.5943	1.28122	0.143016	-0.830491	-3.65966	down
null	100129710	0.867785	-0.941701	-8.69	-8.33539	-8.29921	-7.22882	-9.2738	-1.11629	-1.05247	7.52356	-3.65463	down
KIR3DL1	3811	-4.74699	-1.18286	6.76818	-8.41785	-6.06609	0	-1.92338	-8.36194	-6.80735	-5.80735	-3.65456	down
EMID2	136227	-0.528176	-1.44876	0	0	-8.18982	-5.90689	-5.35755	-6.78136	0	-8.26679	-3.64793	down
PON3	5446	-1.78182	-0.320805	-8.46761	-7.70736	-3.56371	0.70044	-7.6865	-1.78624	-0.820874	-4.98019	-3.64147	down
ISM1	140862	-7.75489	-1.0156	-2.80162	-3.09954	-6.80735	-6.49185	-5.35755	-8.13955	-1.05247	6.20945	-3.6311	down
FCER1A	2205	-0.219678	-0.516321	-0.190152	0	-5.49185	-8.07682	-7.16993	-8.29002	-2.52725	-3.80735	-3.62894	down
VIL1	7429	-7.75489	-1.87732	0.583151	-9.41574	-10.3977	-4.7683	-10.1737	-1.83489	0.713965	8.66178	-3.62636	down
SLC17A1	6568	1.54749	-4.92137	-1.89153	-11.4553	-12.0526	-2.56296	-10.6874	-2.42486	-3.58459	11.7883	-3.62448	down
C1orf168	199920	-0.544193	-6.88264	0.515388	2.77102	-2.82889	-8.48784	-8.6865	-9.05528	0.192645	-3.22842	-3.62347	down
SEMA3D	223117	1.15157	-2.46657	-1.37031	-5.04335	-9.48985	-8.48784	-3.4458	-1.867	-1.84176	-3.36305	-3.6224	down
NPY5R	4889	2.03025	1.78473	-1.35908	-6.83289	-8.07682	-8.90388	-8.27146	-3.44379	-0.304855	-2.83838	-3.62162	down
DDC	1644	-4.00815	-7.99939	-1.60095	-9.68903	-5.64863	-4.17872	-7.69486	-4.36537	-3.2004	12.1749	-3.62106	down
DUSP15	128853	-3.2951	-8.7211	-3.03465	3.86477	-2.38143	-10.6856	-3.23704	-3.72583	-1.45195	-3.50479	-3.61727	down
PCDH15	65217	0	-7.53916	-7.88264	0	0	0.485427	-5.9542	-7.66534	-7.61471	0	-3.61706	down
MFSD4	148808	-2.27563	-3.12152	-3.94071	-1.63508	-4.38082	-2.0669	-7.69189	-3.27918	-3.14015	-4.62567	-3.61576	down
LOC100131067	100131067	0	-7.07682	-5.88264	-6.56986	-6.06609	-6.90689	-1.40988	1.00922	-1.4498	-1.74322	-3.6096	down
LOC100132469	100132469	-0.921997	0	-8.05528	1.72935	-6.06609	-9.29692	0.0853915	0	-7.12928	-6.39232	-3.60471	down
CYP1A2	1544	-7.99435	1.6939	-5.88264	0	-7.07682	-1.90689	0	0	-5.80735	-9.05528	-3.60294	down
ERP27	121506	-6.2854	-0.462972	-3.07001	6.31455	-7.29462	-3.89649	-5.35755	-6.2854	-5.36973	-4.29342	-3.6001	down
BHMT	635	-0.706386	-3.16444	-1.34025	-9.1106	-8.67571	-1.36281	-9.9315	-1.18952	-2.28949	1.78662	-3.59841	down
C14orf37	145407	-2.43857	-2.0581	-3.74787	0.152003	-1.47325	-2.52018	-7.94837	-9.61102	-2.46612	-3.87092	-3.59824	down
CR2	1380	0	-0.202493	-7.20945	5.39232	-7.29462	-8.81057	-2.55722	-8.49185	-6.80735	0	-3.59812	down
GSTO2	119391	-0.342489	-9.56986	-10.9061	2.59477	-0.832794	-0.310726	-9.40939	-3.72838	-1.52959	-1.89392	-3.59285	down
NECAB2	54550	-7.61471	-10.032	-1.73841	-9.76984	0.70735	-2.55459	-1.1961	-1.59961	-10.3934	8.29002	-3.59013	down
UPP2	151531	1.50951	-4.19157	-4.1048	-4.15345	-3.99523	-4.39762	-4.26036	-3.29509	-6.95238	-1.95588	-3.57969	down
PRSS35	167681	2.19659	1.98579	-1.35908	-7.56986	-8.81378	-0.684498	-9.00843	-7.87652	-1.05247	-3.5692	-3.57514	down
SLC16A12	387700	0.755743	-5.96683	-1.31605	-6.27657	-6.75657	-0.429416	-12.628	-2.08697	-0.979205	0.0627084	-3.56212	down
C9orf66	157983	-3.32881	-2.9683	-1.22579	-4.07812	-5.25755	-4.78254	-11.1338	-4.30864	-2.41693	3.95087	-3.55496	down
PRRG2	5639	-2.74643	0.108934	-6.88264	3.08895	-8.81378	-8.60363	-8.61471	-1.68038	-0.409763	-0.966053	-3.55195	down
ACY1	95	-1.88233	-6.03035	-3.15226	-4.41055	-4.18296	-3.15469	-5.4683	-5.458	-2.36055	0.588638	-3.55114	down
LAD1	3898	-0.471013	-1.55531	-9.27612	-9.76984	-3.03949	-1.28416	-4.07576	-2.10491	-2.48543	-1.43232	-3.54943	down
IGSF9B	22997	-1.43857	-0.692818	-5.88264	-7.70736	-0.903973	-2.90345	-7.6865	-6.55459	-1.68182	-0.0259952	-3.54777	down
FBLN5	10516	2.85016	0.816322	-1.12361	-11.5314	-5.50659	-6.26218	-5.65294	-2.16711	-4.49366	-2.36026	-3.54313	down
C15orf43	145645	0	-7.66534	0.289507	-8.56605	-3.56585	-8.07682	-7.16993	-7.42626	6.78136	0	-3.53994	down
RBM11	54033	-1.04669	-7.98299	-6.47573	-0.847997	-1.68331	-6.90689	-2.81908	-6.78136	-0.0259952	-0.777608	-3.53477	down
HPCAL4	51440	5.24793	-7.66534	-9.20457	-0.341037	0.397491	-7.90689	-5.35755	-3.58804	-6.80735	0	-3.52254	down
NHLRC4	283948	5.24793	-2.77354	-6.88264	-0.623437	-7.07682	-7.90689	-5.35755	-2.40738	-7.39232	0	-3.51726	down
SLC22A2	6582	-0.275472	-3.31981	1.02388	-11.697	-10.4909	-0.572656	-10.9054	-1.52768	1.09058	1.56365	-3.51107	down
ACOT6	641372	-5.2854	-8.07682	-7.20945	0	-7.65821	0	-6.35755	6.2854	-6.80735	0	-3.51094	down
AGMAT	79814	-4.02087	-4.3399	-3.19103	-12.4357	-2.8146	-5.22607	-6.5783	-2.32332	-2.89173	8.72792	-3.50936	down
NCRNA00245	100131213	-0.481593	-3.91211	-6.88264	-2.9981	-1.74454	-7.49185	-1.50542	-1.26265	-1.90923	-6.80735	-3.49955	down
C10orf79	80217	1.23736	-0.88518	-1.88536	-8.7039	-9.57743	1.53812	-8.17493	0.808013	-0.0325679	-9.26679	-3.49427	down
DLG2	1740	0.950247	-2.45588	-7.20945	-7.41785	-6.49185	-2.09954	-6.6865	-1.25691	-0.587306	-1.67611	-3.49312	down
C1QTNF7	114905	2.13037	-0.0569779	-0.632011	-10.1033	-3.49016	-5.90689	-10.3197	-3.10746	-3.48543	0.203872	-3.47677	down
NR0B2	8431	-7.29462	0	0	9.52748	-1.82889	-6.90689	-5.9542	-5.97728	-8.26679	-7.97728	-3.46785	down
LOC100128977	100128977	0	-8.83289	-7.88264	-6.24793	-5.49185	-5.90689	0	1.71404	-8.50779	6.52356	-3.46324	down
HSPA2	3306	-2.06302	-2.36662	-1.01389	-6.00998	-3.02813	-4.22179	-3.37486	-4.06068	-3.94163	-4.52213	-3.46027	down
TCF21	6943	-1.08494	-0.949959	-2.10484	-5.23461	-3.41181	-5.41906	-5.42279	-3.28884	-3.84055	-3.83555	-3.4593	down
GYLTL1B	120071	-1.81385	-8.24793	-9.83763	1.69205	-4.30154	-2.10488	-9.00843	1.14052	-0.0746388	-1.99395	-3.45503	down
ZC3H12B	340554	2.00788	0.928809	-8.20457	0.886841	-9.01402	-6.90689	-8.17493	-1.67195	4.75489	-9.12928	-3.45232	down
ZNF385B	151126	-1.48775	-6.88264	-9.13186	-0.847412	-9.53528	-1.88644	-3.48543	-1.05931	1.03301	-1.18845	-3.44716	down
MAP6	4135	-0.954493	-3.3193	-1.91892	-9.49386	-1.74458	-8.71081	-4.19039	-2.37615	-0.449803	-1.27222	-3.44305	down
AMPH	273	0	0	-5.88264	0	-5.49185	-8.07682	5.12928	-4.9542	-6.80735	-8.26679	-3.43504	down
HSFY1	86614	-6.61471	-7.07682	0	-7.41785	0	0	0	-7.42626	-5.80735	0	-3.4343	down
SLC26A4	5172	-0.907351	-4.89178	-10.4979	-0.187602	-3.72362	-0.88051	-2.29177	-2.79609	-6.52936	-1.61096	-3.43169	down
DNASE1L3	1776	-0.0448542	-2.3633	-2.95527	-1.27065	-3.98665	-9.60548	-9.65105	-0.89352	-2.41174	-0.996927	-3.41794	down
ALPL	249	-2.06762	-8.98584	-4.16328	-10.6036	-2.0031	-5.81149	-2.84819	0.0826591	-1.0611	3.32193	-3.41397	down
SLC44A4	80736	0.892731	-1.72373	-3.46768	-9.83131	-5.92049	-1.80414	-12.2966	-1.48858	0.994828	0.629525	-3.40155	down
SLC6A17	388662	-1.04975	-1.0156	-7.88264	-7.56986	3.20859	0	-7.53916	-6.2854	-5.80735	0	-3.39412	down
C16orf73	254528	6.24793	-8.7211	-9.20457	-7.24793	-0.243926	-6.49185	5.12928	-6.55459	-6.80735	0	-3.38941	down
null	100129488	-5.88264	-8.32643	-0.552722	-6.24793	0	-3.62101	-5.9542	-8.87344	-1.61096	7.19967	-3.38697	down
FAM81A	145773	-3.31939	-9.03342	-1.17875	0.314305	0.0884562	-1.51457	-2.40988	-9.77479	-1.44733	-5.54118	-3.38166	down
FOLR1	2348	-0.179402	-3.61366	-4.31993	-13.9481	-3.70691	0.735608	-5.17726	-1.45284	-0.984754	-1.13758	-3.37848	down
NAP1L2	4674	-0.0466932	-1.93974	-3.41316	-1.98966	-3.11839	-8.36194	0.972594	-9.9901	-1.69773	-4.14222	-3.3727	down
GREM2	64388	0	0	-7.88264	0	-7.07682	0	5.12928	-7.2854	-5.80735	-10.7846	-3.37076	down
SLC7A9	11136	0.575502	-4.49656	-2.47086	-12.2903	-5.73208	-2.61356	-6.12074	-1.71235	-2.87746	4.06301	-3.36754	down
ACMSD	130013	-2.84377	-2.80044	-1.41215	-12.5725	-3.24854	-0.263264	-11.1209	-2.57108	-0.462078	3.67736	-3.36173	down
KCNJ12	3768	0.21818	-1.2054	1.07987	-9.41574	-0.908765	-2.55459	-9.57554	-1.29306	-9.05528	-0.906488	-3.36168	down
KANK4	163782	-1.21968	1.12315	0.617203	-7.41785	-5.49185	-7.90689	-8.06609	-2.59111	-1.52725	-1.12383	-3.36042	down
C19orf77	284422	-0.731898	-6.53052	-1.42996	-2.06852	-5.28117	-1.88058	-14.6559	-0.975578	-2.75683	2.72722	-3.35838	down
S100A2	6273	-1.50193	-4.11042	-4.76593	-1.19885	-3.52163	-3.33542	-2.13535	-5.44331	-3.37359	-4.1692	-3.35556	down
CAMK1G	57172	-0.139803	0.11482	0.881123	-7.70736	0.647894	-8.71081	-7.6865	-0.18737	-7.39232	-3.36257	-3.35429	down
APOM	55937	-2.19265	-2.8608	-1.43052	-5.30043	-6.69373	-3.92259	-6.01123	-2.08907	-4.49955	1.53339	-3.34672	down
PANX2	56666	-2.36678	-0.178254	-0.702734	-0.663835	0.368948	-6.49185	1.91035	-8.21432	-8.26679	-8.80735	-3.34126	down
DTX1	1840	0.365284	-0.306103	0.481439	-5.24793	-1.9052	-8.36194	-2.05778	-0.269187	-6.80735	-9.26679	-3.33756	down
ANK2	287	-2.8243	-1.61266	-0.036923	-12.1039	-0.324378	-2.70485	-1.10618	-6.67696	-5.89044	-0.0625958	-3.33432	down
MT1F	4494	0.0917014	-4.04727	-4.07719	-8.09157	-3.4103	-1.51535	-4.7269	-2.66933	-4.74812	-0.14555	-3.33399	down
EDDM3A	10876	0	0	-8.20457	0	0	0	0	-6.96578	-8.26679	-9.80735	-3.32445	down
THRB	7068	-2.75957	-3.19143	-3.11118	0.35994	-6.80735	-0.956779	-3.25084	-9.61102	-1.28185	-2.62255	-3.32326	down
ACE2	59272	1.47687	-2.28032	-3.54757	-12.2848	-6.53712	-1.50407	-13.3083	-0.747298	-1.04956	6.55842	-3.32238	down
SLC22A3	6581	1.09683	-2.08728	-0.621941	-13.2059	-6.64348	-10.2621	1.72443	-2.58717	-1.76947	1.13386	-3.32223	down
NCRNA00087	644596	0.953307	-7.66534	-7.69349	1.1482	-7.94837	-9.76321	0.164745	-1.26181	-1.10164	-0.017278	-3.31849	down
RGS6	9628	-2.36678	0.108934	0	-7.41785	1.95936	-5.90689	-7.16993	-6.55459	0	-5.80735	-3.31551	down
ABCA8	10351	1.26103	-0.894568	-3.24992	-4.85363	-5.91488	-11.3309	-2.66448	-2.35999	-4.06051	0.934754	-3.31331	down
ADAP1	11033	-1.67094	0.708111	-2.62124	0.567989	-9.29692	-3.31933	-8.27146	-7.13955	-0.222392	-1.82463	-3.30904	down
LCN12	286256	-0.337035	-5.67243	-8.58496	1.56799	-8.29921	-1.32193	-7.16993	-6.96578	7.67948	-3.91983	-3.30236	down
LOC644165	644165	0.49304	-0.878009	-6.47573	-7.83289	-4.94313	-7.71425	-3.53211	-1.52484	0	-0.597902	-3.30058	down
ESPN	83715	-1.3231	-4.91126	-2.70707	-11.3647	-2.49021	-4.24581	-11.4954	-0.778057	-3.74298	10.0861	-3.29724	down
MYRIP	25924	-6.88264	-7.40088	-7.20945	2.27339	5.83289	-1.90689	-6.9542	-1.68038	-0.771731	-8.26679	-3.29667	down
TFAP2A	7020	-2.56906	-1.56549	-10.7168	0.13914	-2.36451	-1.14056	0.00129564	-2.86273	-5.41128	-6.40103	-3.2891	down
AMBP	259	1.54749	-2.53127	-11.1504	-7.05528	-0.400153	-6.30671	-0.923379	-1	-2.59002	-2.47019	-3.28799	down
LOC100130899	100130899	-0.746426	-7.98299	-0.699421	1.44191	-4.01573	-0.632083	-9.40939	-8.29002	-2.83335	0.36257	-3.28049	down
SUCNR1	56670	-0.0374747	-0.67201	-2.02466	-3.07529	-3.11839	-10.2264	-9.2738	-2.78624	-2.34792	0.774599	-3.27876	down
ANGPTL1	9068	-0.0924969	0.0374747	-1.90118	2.01007	-2.51324	-10.927	-1.97917	-5.09181	-1.68577	-10.6402	-3.27834	down
SH2D6	284948	0	0	-5.88264	0	-7.81378	0	-5.35755	-6.55459	-7.12928	0	-3.27378	down
VSIG8	391123	-9.75322	-7.40088	0	0	0	-6.90689	0.342888	-8.96867	0	0	-3.26868	down
DEFB1	1672	-1.65659	-3.92713	-8.15022	1.34922	-0.148697	-1.56947	-6.52438	-4.07861	-3.69448	-4.19418	-3.25945	down
C11orf92	399948	0.569565	-9.83289	-1.38432	2.22714	-0.949885	-8.71081	-9.85798	-0.123437	-2.0362	-2.38322	-3.2482	down
AQP7	364	-6.2854	0	-8.58496	6.39232	-8.29921	-8.90388	-7.94837	5.2854	-3.5119	-0.610958	-3.2467	down
NAT2	10	5.24793	-5.08746	6.16993	-6.83289	-8.49185	-8.36194	-8.61471	-5.55459	7.58496	-8.50779	-3.24484	down
SCTR	6344	-0.78182	0	-6.47573	0	-0.0324215	-6.49185	-7.82655	-5.97728	4.75489	-9.56224	-3.2393	down
STAC2	342667	0.954044	-7.98299	-6.88264	5.96385	1.22392	-7.22882	-3.25084	0.357927	-6.80735	-8.61471	-3.22676	down
ETNK2	55224	-1.76405	-5.41472	-3.03334	-5.28178	-4.97581	-3.2205	-4.64833	-1.67933	-2.48128	0.265273	-3.22339	down
MSX2P1	55545	-6.58575	-10.0084	0	-4.06301	0.978305	0	-0.580597	-9.82655	-2.11346	0	-3.21995	down
KSR2	283455	-7.99435	1.10236	-6.88264	0	5.24793	-1.3271	-6.35755	-4.9542	-0.784987	-10.1293	-3.20798	down
PKLR	5313	-2.55081	-3.69192	-1.42926	-10.9039	-2.9717	-3.71824	-11.8895	-0.661065	-4.12391	9.87652	-3.20638	down
NR4A1	3164	-1.55893	-6.62872	-2.15343	-3.46116	-2.63472	-4.13068	-3.92518	-2.40314	-2.97385	-2.08013	-3.19499	down
PAPPA	5069	-0.199309	-3.34382	-3.29247	-2.66079	-5.11005	-5.34281	-6.74224	-2.49599	-0.924284	-1.76895	-3.18807	down
COCH	1690	-0.185032	-0.110282	-0.894278	1.43069	-5.73435	-9.07414	3.13559	-10.2348	-9.56415	-0.597902	-3.18287	down
TMIGD1	388364	0	0	-8.46761	0	-5.49185	-6.90689	-6.35755	-7.42626	-2.3744	5.20945	-3.18151	down
DCN	1634	0.333347	1.70033	-1.41846	-7.1964	-3.43444	-5.24533	-2.87572	-5.18152	-5.20116	-3.26891	-3.17883	down
BSPRY	54836	-1.78366	-1.88398	-9.83763	2.77499	-2.56865	-4.65208	-10.1737	-2.67195	-0.429873	-0.539717	-3.17662	down
IL17RE	132014	-10.3608	-9.83289	6.16993	-10.29	-6.06609	0	0.698782	-1.94391	-0.0347654	-0.0259952	-3.16858	down
C6orf168	84553	-0.0448542	-5.67243	-7.88264	2.32003	-7.07682	0.742725	-1.3836	-7.2854	2.42626	-7.80735	-3.16641	down
PKP3	11187	-10.2491	-7.78136	-5.88264	-1.23575	6.24793	0	9.79442	-8.61102	-6.80735	-7.12928	-3.16542	down
GYPA	2993	0	-7.07682	-7.88264	-7.05528	0	-7.90689	-5.35755	-0.691878	-0.86484	5.20945	-3.16264	down
SLC19A3	80704	-5.88264	-2.54507	-9.40727	-0.737979	1.44348	-7.90689	-3.09235	-2.55557	-1.4498	0.508549	-3.16255	down
IL28RA	163702	-0.458664	-6.88264	-9.34207	0.729352	-6.49185	-1.3689	-8.06609	-0.328233	1.35755	-0.766087	-3.16176	down
PRSS8	5652	-3.81169	-4.56405	-4.16623	-1.10862	-3.74454	-0.307187	-9.224	-3.01258	-0.41134	-1.19798	-3.15482	down
TMEM232	642987	-1.04669	-0.878009	6.16993	-7.70736	-6.06609	0	-7.53916	-8.66888	0	-5.80735	-3.15436	down
ABCA6	23460	-0.0448542	-6.08746	6.16993	-5.24793	-7.29462	-8.71081	0.164745	-2.26919	-8.12928	0.0703893	-3.13791	down
TSLP	85480	-1.13578	1.37093	-6.47573	-7.70736	-0.248679	-5.90689	-0.243557	-0.782693	-6.39232	-3.84583	-3.13679	down
LOC100129722	100129722	-0.0374747	-8.7211	-8.20457	1.56799	-8.95128	0	-8.17493	1.15542	0	0	-3.13659	down
KCNJ16	3773	-1.34155	0.0767995	-2.26109	-13.0532	-3.61378	0.208382	-7.19677	-1.93396	-0.111966	-1.9549	-3.11821	down
SLC22A11	55867	-0.765102	-4.99691	-1.04997	-11.9256	-2.81303	-12.9866	-6.11763	-0.162506	-2.03351	11.7423	-3.11085	down
SPTBN4	57731	-5.88264	-7.07682	0	0.881356	3.83682	-2.63394	-5.35755	-0.259968	-7.80735	-6.80735	-3.11075	down
GPRC5A	9052	-0.515157	-1.77808	-2.62124	-1.078	2.04264	-3.2235	-2.40988	-8.82655	-2.42033	-10.2336	-3.10637	down
SFTA2	389376	7.70736	-5.08746	0	-5.24793	-7.81378	0	-5.35755	-7.13955	-0.449803	-7.61471	-3.10034	down
IL17RB	55540	-0.839535	-3.04002	-1.34057	-12.3907	-5.69802	-2.53145	-5.96909	-3.22032	1.52521	2.51156	-3.09929	down
C1orf226	400793	1.01527	-8.47168	-7.69349	-0.993114	-6.80735	-2.90345	-0.228269	-8.55459	5.78136	-2.05733	-3.09126	down
COL7A1	1294	-1.71538	-1.40024	-0.305808	-7.83289	0.889953	-10.9046	3.29434	-1.46508	-1.77173	-9.66534	-3.08768	down
CDHR2	54825	-5.2854	-7.53916	-1.81678	-8.15482	0	-0.413187	-7.82655	-8.42626	-0.890376	9.56033	-3.07922	down
SLC38A4	55089	-0.0436269	-6.88264	-5.88264	1.39593	3.9826	-6.90689	-7.6865	-8.77479	-0.304855	0.327071	-3.07763	down
AKAP3	10566	5.24793	-7.66534	-6.47573	-7.05528	-2.82889	0	-5.9542	1.82479	-2.05247	-5.80735	-3.07665	down
GATM	2628	-1.7764	-4.16853	-3.92367	-5.4336	-3.29629	-2.72196	-5.99378	-4.22496	-1.70493	2.48288	-3.07612	down
AIF1L	83543	-2.11438	-3.96292	-2.09962	-0.19413	-8.65502	-3.732	-5.90653	-1.34657	-0.0944015	-2.60762	-3.07132	down
SLC4A8	9498	-7.29462	0	-1.03953	-7.05528	-1.46173	0.887525	-0.824913	-6.2854	0	-7.61471	-3.06887	down
PRLR	5618	-1.46173	-3.9765	-3.86894	1.53675	-6.54608	-4.16957	-5.88452	-4.89207	-3.88295	2.45876	-3.06869	down
FCAMR	83953	0	-4.62956	-5.35609	-9.63844	-2.08458	-4.57523	-8.88874	-1.7868	-2.80289	9.11114	-3.06512	down
DGKB	1607	-1.04669	-7.66534	-8.3443	0.376563	-1.72935	-8.36194	-2.62894	-0.0946369	-1.05247	0	-3.05471	down
CAMK2B	816	-7.87652	-1.86736	-7.20945	0.407424	0.749733	-5.90689	-6.35755	-1.26919	-7.39232	6.20945	-3.05127	down
DNAJC12	56521	1.65375	-3.01719	-10.5275	-5.36646	2.02564	0.0900935	-0.712249	-11.4435	-5.37568	2.16074	-3.05123	down
MAP3K15	389840	-4.2559	-5.08746	6.76818	-5.24793	-0.838411	-8.81057	0.1682	-6.78136	-6.39232	0	-3.04776	down
TNS4	84951	-3.10669	-2.36213	0	-8.63662	-6.49185	-7.49185	0	-7.13955	4.75489	0	-3.04738	down
SCGB1D2	10647	0	-9.56986	-2.50794	2.14953	-1.98631	0.887525	-10.0098	1.94096	-7.80735	-3.54956	-3.04528	down
SPOCK1	6695	-4.98233	-8.53916	-3.15986	-1.35811	0.429393	1.42169	4.76398	-10.0967	-4.53657	-4.35837	-3.04161	down
TACSTD2	4070	-1.33853	-1.83285	-4.45412	-0.414708	-5.03674	-4.05786	-4.66871	-4.15623	-0.343005	-4.04922	-3.0352	down
PCDHB5	26167	-5.88264	-0.61952	2.46609	-7.94837	-1.70044	-8.224	-1.36565	-1.48938	-2.85982	-2.71772	-3.03415	down
CH25H	9023	-5.2854	0	-2.70426	-6.83289	0	-7.22882	-2.24793	0	-1.63743	-4.35279	-3.02895	down
THRSP	7069	0	-5.08746	-7.20945	3.7345	3.27302	-5.90689	0	-7.2854	-3.95936	-7.80735	-3.02484	down
RSPH1	89765	-2.04363	-6.39232	-2.17437	0	-7.29462	1.81193	-5.35755	-7.77479	2.3373	-3.33487	-3.02229	down
MAN1C1	57134	5.24793	0	-1.87266	-5.24793	-6.06609	-6.52328	-6.35755	-5.55459	-2.34792	-1.45372	-3.01758	down
LGSN	51557	0	-6.65821	-0.176051	-7.24793	-8.3966	-3.09653	-9.61471	-1.40738	1.29068	5.20945	-3.00973	down
KCNJ3	3760	-1.93907	-2.22314	-0.477024	-10.3542	-4.2115	0.7856	-9.45327	0.836864	-0.114712	-2.92765	-3.00782	down
FAM124A	220108	-1.04975	-6.39232	-2.29768	-8.49185	-2.24393	-7.90689	0.28102	-1.48938	-0.376305	-0.0911479	-3.00582	down
TMEM30B	161291	-0.570655	-0.401617	-3.8585	2.05415	-5.58259	-3.12614	-9.75822	-2.62478	-2.72432	-3.44851	-3.00412	down
TMEM143	55260	-8.46352	-8.53916	0.825483	-2.7909	0	-0.930737	-0.824913	-8.05528	0.275294	-1.51734	-3.00211	down
FAM189A1	23359	2.61321	-7.66534	-0.114459	-7.83289	-7.29462	-0.548477	-8.17493	-0.131644	-2.63743	1.7746	-3.0012	down
USP2	9099	-2.04485	-3.03847	-4.73621	-1.70241	-0.551096	-6.24369	-4.7287	-2.72583	-1.91008	-2.30322	-2.99846	down
CDH9	1007	5.24793	-7.66534	0	-6.56986	0	-6.90689	-7.16993	-5.55459	-2.05247	0.716207	-2.99549	down
PAK6	56924	-2.21968	0.108934	-1.52356	2.67391	-0.575376	-7.49185	-2.04064	-7.13955	-2.42033	-9.26679	-2.98949	down
CYP3A7	1551	-5.88264	-1.2423	-2.68234	-1.15155	-0.780434	0.275844	-8.61471	-0.903666	-3.09418	-5.80735	-2.98833	down
SAMD11	148398	-0.0175124	0.316755	-0.424274	-5.7606	-2.14288	-9.29692	-1.14149	-1.51759	-9.66711	-0.225401	-2.9877	down
ANXA9	8416	-3.2951	-1.38355	-0.326784	-9.37504	-2.60764	0.67826	-5.57635	-3.3025	-1.47544	-2.92634	-2.95905	down
SPON1	10418	3.66297	1.52725	-0.954437	-5.24793	-8.3966	-6.04769	-2.98781	-7.55459	-4.05619	0.5025	-2.95525	down
AQP4	361	9.05528	-7.66534	-7.46761	-7.05528	-8.66178	0.857083	-7.94837	1.00462	0.0358947	-1.68483	-2.95303	down
FAM190A	401145	-6.2854	5.78136	-8.88264	-0.85561	-7.65821	-6.90689	0	-0.269187	-1.61096	-2.84052	-2.95281	down
A2LD1	87769	-0.970312	-4.67628	-0.588756	-7.43483	-2.72057	-1.72943	-2.09624	-5.22457	-5.50879	1.44057	-2.95092	down
DZIP1	22873	-0.102881	-0.759465	0.210788	-11.5033	-2.28839	1.39806	-10.4747	-3.40877	-1.42933	-1.09847	-2.94565	down
VTN	7448	0.950247	-8.24793	-5.88264	-6.24793	1.17284	0	3.3438	-8.7211	-5.80735	0	-2.94401	down
AGR3	155465	-6.2854	0	0	6.39232	-8.18982	0	-6.35755	-6.55459	0	-8.39232	-2.93874	down
SLC29A2	3177	-1.79334	-0.610958	-8.20457	4.91054	0.931356	-8.60363	-3.05778	-0.231646	-8.80735	-3.91983	-2.93872	down
TYRO3	7301	-2.2951	-5.66322	-2.57389	-8.63662	-0.961338	-3.55678	-0.109072	-3.16008	-2.42033	0	-2.93764	down
CSAG1	158511	-7.46761	-2.67319	0	-7.41785	0	0	1.08539	0.331206	-6.80735	-6.39232	-2.93417	down
PSAT1	29968	-10.4645	-3.55232	-2.31347	-2.23911	-0.0340794	-2.41827	-0.479526	-6.15031	-4.37172	2.69382	-2.93295	down
ABCC6	368	-1.34625	-3.90495	-0.149171	-11.6555	-2.38758	-1.65641	-5.52958	-2.61545	-1.86127	1.78883	-2.93174	down
VAT1L	57687	-8.46352	0	-6.47573	0	0	0	0	-5.97728	0	-8.39232	-2.93089	down
RAC3	5881	-0.634716	-2.13822	-1.03953	-6.24793	-0.512031	-8.07682	0.435896	1.54344	-5.80735	-6.80735	-2.92846	down
AMN	81693	-1.06306	-2.8202	-0.602656	-10.7056	-5.71392	-6.48956	-13.0802	0.510567	-0.120034	10.9039	-2.91808	down
NAGS	162417	0.734858	-6.08746	-8.46761	-7.05528	1.3679	-7.71425	-1.09233	-3.00462	-3.63743	5.78136	-2.91749	down
FAM184A	79632	0.571817	0.912537	-9.27612	-0.378512	-9.44501	-2.60782	-1.17702	-2.60204	-2.7983	-2.32819	-2.91287	down
PRR15L	79170	1.73016	-3.07818	-10.4979	-0.321519	-5.51076	0.224416	-12.6788	0.0837244	1.63844	-0.632629	-2.9043	down
RERGL	79785	-0.790043	-1.13844	-1.26033	-2.48383	-3.40062	-10.1137	-2.09889	-2.71756	-5.11497	0.203872	-2.89146	down
ANK3	288	-1.38676	-2.03391	-1.70075	-1.9355	-11.4564	-0.681912	-6.22552	-2.94661	-0.365481	-0.16097	-2.88938	down
CTSL2	1515	-3.04669	-8.32643	-4.45853	-4.02342	0	-1.49602	0	-9.09803	-4.95472	6.52356	-2.88803	down
IP6K3	117283	0	-0.878009	-9.05257	-7.94837	2.80888	-1.48469	-7.53916	-2.32562	-8.97728	6.52356	-2.88732	down
AOX1	316	1.51934	-5.46768	-3.96789	-6.60317	-6.09722	-3.02208	-5.73226	-0.755574	-1.36802	2.65306	-2.88415	down
SORD	6652	-1.63472	-4.19143	-2.26125	-2.1745	-3.49016	-2.40733	-0.798642	-9.64024	-3.02752	0.844666	-2.87811	down
SMTNL2	342527	0.47109	-0.651236	-1.39495	-9.29002	-1.54834	-3.61908	-10.5362	-0.720604	-0.628396	-0.836423	-2.87542	down
KIAA1755	85449	1.12323	0.904357	-0.530751	-7.41785	-9.48985	-10.1523	-1.30122	-0.370715	-0.0347654	-1.41504	-2.86849	down
DHDPSL	112817	-2.1398	-5.15454	-6.19074	-3.03103	-2.1474	-4.19357	-4.4636	-0.61102	-1.12726	0.407268	-2.86517	down
BBOX1	8424	-2.20794	-3.59412	-0.910972	-7.504	-10.032	0.169471	-5.97903	-1.79538	-0.586599	3.81103	-2.86295	down
SERPINA4	5267	0	0	-9.52748	0	0	0.530515	-5.35755	-5.97728	-8.97728	0.716207	-2.85929	down
MFSD3	113655	-5.3736	-5.08945	-0.0296117	-4.1494	-0.538976	-2.19711	-1.29524	-5.28966	-2.61849	-1.96605	-2.85476	down
C8orf46	254778	-0.852735	-0.617811	-9.13186	-9.67243	-8.66178	2.10658	-0.657112	-1.42357	0.554589	-0.189377	-2.85455	down
PAQR7	164091	-0.0448542	-2.32971	0.704176	-3.66025	-9.29692	-2.41665	-1.18079	-2.26919	-7.39232	-0.610958	-2.84975	down
ACAA1	30	-4.47317	-4.40441	-1.59845	-3.17031	-3.67345	-2.14366	-3.29494	-3.7567	-1.89622	-0.076074	-2.84874	down
CRYGN	155051	-3.94128	-5.98776	7.76155	-10.875	-0.818162	0	-0.67859	-4.83224	-7.80735	-1.18286	-2.83617	down
SPHK2	56848	-1.4985	-4.2536	-2.65772	-2.31819	-1.3948	-9.94837	-1.01033	-3.54264	-2.26501	0.546282	-2.83429	down
NTF3	4908	2.27618	1.37595	-8.20457	-8.56605	-9.01402	0	-7.6865	-0.205361	0	1.71621	-2.83082	down
LOC644662	644662	5.24793	-8.53916	-1.51009	-5.83289	-1.46173	-0.372912	-5.9542	-0.431911	-2.30485	-7.12928	-2.82891	down
C12orf69	440087	-0.685435	0.341789	-8.20457	0.14439	-6.06609	0.891851	-5.9542	-2.92892	-5.80735	0	-2.82685	down
CLDN2	9075	1.73192	-1.57413	-0.194751	-11.994	-11.1196	-3.83821	-1.87195	-1.56408	-0.0134306	2.23704	-2.82012	down
LRRC50	123872	0.659235	0.807355	-7.20945	-6.83289	-8.57743	6.79442	-8.95128	-1.68038	-1.61096	-1.5979	-2.81993	down
MST1P9	11223	0.13882	-3.18806	-3.40044	-4.72403	-2.03893	-0.491283	-5.11924	-2.19903	-4.18806	-2.9669	-2.81771	down
ANKS4B	257629	1.21818	-2.34147	-0.901177	-10.2228	-9.3966	-1.91639	-9.95128	-1.65184	-1.2978	8.29002	-2.81712	down
DCXR	51181	-2.02958	-2.99848	-4.49253	-0.721589	-2.06842	-2.57228	-5.29352	-1.58527	-4.38481	-2.0034	-2.81499	down
STEAP1	26872	3.00922	-2.21105	0.806359	-7.41785	-8.3966	-9.85798	-9.53528	-2.00462	-2.30485	9.81858	-2.80941	down
LBP	3929	-5.2854	1.62719	-6.88264	-8.15482	6.19585	-7.49185	0.0879198	-1	-7.12928	0	-2.8033	down
KGFLP2	654466	0.760662	-0.242303	0.293946	0.37331	-7.07682	-8.224	-0.731982	-8.66888	-1.87925	-2.61096	-2.80063	down
CXCL6	6372	3.63306	-1.86736	-7.20945	-7.41785	-1.49969	-6.49185	-3.50392	-2.26338	2.13516	-3.40526	-2.78905	down
DMRTA1	63951	0.149895	-7.88264	-2.69942	-0.662965	-8.49185	-2.69543	-7.94837	-0.30709	-0.327362	2.98055	-2.78847	down
TMEM213	155006	-1.08786	0.843989	-4.37612	3.16085	-3.08791	-11.0941	-1.55185	0.0567038	-4.0802	-6.65318	-2.78697	down
PLA2R1	22925	-3.48859	-2.03342	-3.61542	-9.29002	-1.70044	-3.58755	2.29269	-5.2214	-1.76448	0.552901	-2.78557	down
PKHD1	5314	2.53054	-0.848699	-1.97671	-12.9218	-5.10939	-1.81984	-5.85669	0.438076	0.0433211	-2.21371	-2.7735	down
FAM107A	11170	-1.55672	-2.18186	-2.25303	-3.86821	-1.89044	-2.19627	-10.1472	-0.308051	-2.17564	-1.12991	-2.77073	down
SULT1C4	27233	2.42196	-8.07682	-2.22736	-6.56986	-3.3295	-9.66	-7.16993	0.539639	4.13075	2.27373	-2.76674	down
GCAT	23464	1.17264	-7.66534	-3.66957	-1.06677	0.467955	-4.09753	-10.1472	-0.469213	-1.8802	-0.283793	-2.7639	down
LOC651959	651959	-7.29462	0	6.16993	0	-0.243926	-7.49185	-7.94837	-8.7211	5.35755	-7.39232	-2.75647	down
CKMT2	1160	-1.18503	-8.53916	-9.97154	2.80576	4.76105	0.732371	0.792558	-3.04103	-10.4808	-3.41177	-2.75376	down
STAP1	26228	-5.88264	-0.876852	-7.46761	2.73507	0	-2.48654	0.432441	-6.96578	-3.24569	-3.73697	-2.74946	down
TRIM10	10107	8.56986	-4.19143	-1.29268	-8.56605	-10.9001	-9.54882	-9.85798	0.681297	0.426265	7.19967	-2.748	down
C3orf32	51066	0.278301	-5.67243	-0.582745	-7.05528	-1.24393	-5.90689	-0.228269	-7.77479	-7.39232	8.10852	-2.74698	down
CXCL14	9547	1.96814	-1.96288	-1.37146	-16.4648	-5.9633	-0.638502	-2.17797	-0.324494	-0.435756	-0.0659072	-2.74369	down
SCARA5	286133	-5.2854	5.20945	-5.88264	0	0	-8.07682	-5.9542	0	0	-7.39232	-2.73819	down
SLC23A3	151295	-1.32626	-1.41586	-0.0274101	-6.14369	-5.63562	-3.12253	-7.50337	-3.11449	-1.46707	2.44057	-2.73157	down
SSTR1	6751	-0.265142	1	-0.591089	-8.49185	-8.81378	-7.71425	-0.435585	-2.16008	0.25634	-0.0911479	-2.73066	down
FLJ41941	100192420	-1.25376	-5.67243	0	-6.83289	-8.3966	-8.07682	-6.9542	0	4.75489	5.20945	-2.72223	down
SFXN2	118980	-2.93907	-2.54165	-2.91067	-3.00043	-2.76317	-3.78257	-3.44656	-3.12029	-3.52196	0.833493	-2.71929	down
BDH1	622	-2.94459	-3.97433	-4.65772	1.72134	-0.449606	-3.57956	-7.41641	-1.96019	-1.46692	-2.38272	-2.71107	down
CRYM	1428	-1.99457	-7.07664	-0.635253	-5.58162	-2.40726	-2.57743	-4.23866	-2.6631	-3.63525	3.70361	-2.71062	down
C7orf10	79783	0.673913	-2.25188	-3.14459	-9.49386	-5.37183	-2.36999	-3.39275	-0.222254	-2.84927	1.42146	-2.7001	down
AQP1	358	-1.05792	-2.76936	-1.21991	-7.6966	-6.38938	-4.27513	-2.47703	-2.03809	-0.819005	1.78829	-2.69541	down
CACNA1F	778	-9.57932	-4.07826	0	-8.82972	0	-0.514573	0.650254	-2.89214	-1.05247	-0.597902	-2.68941	down
NPR3	4883	0.19348	-4.70194	-2.18297	-1.71429	-4.73364	-11.5483	-10.0661	-2.08005	-0.858508	10.8178	-2.68746	down
BTBD11	121551	-2.31939	7.78136	-3.52182	-7.56986	1.16834	-3.00322	-9.57554	-6.55459	-1.03477	-2.18286	-2.68123	down
C6orf146	222826	-6.61471	-0.878009	-5.88264	0	-7.65821	6.39232	-7.16993	-4.9542	0	0	-2.67654	down
LOC25845	25845	-0.857215	-2.20326	-2.70638	-0.797116	-3.35526	-2.8625	-3.80255	-3.62973	-3.89436	-2.59887	-2.67072	down
GPT	2875	-0.796467	-4.25069	-2.63966	-11.4455	-0.919543	-3.83409	-5.56635	-0.841595	-1.61973	5.20945	-2.67042	down
NXF3	56000	-1.75617	-5.67243	0	0	-5.49185	0	5.12928	-4.9542	-7.12928	-6.80735	-2.6682	down
RAPGEF3	10411	-1.87677	-2.41877	-2.14421	-3.5125	-3.32952	-3.71964	-2.45728	-1.71563	-3.22848	-2.22901	-2.66318	down
CORIN	10699	-1.2704	1.98579	-5.88264	-0.432011	-0.570056	-7.22882	-7.53916	-0.402759	-0.0259952	-5.24176	-2.66078	down
CNTN3	5067	0.370183	-2.69108	-3.42976	0.60046	-10.9337	0.395336	-3.49736	-4.23548	-0.144482	-3.01594	-2.65818	down
HOXD1	3231	0.665073	-4.8687	0.0322403	-8.56605	-6.80735	1.11548	-7.53916	0.060121	-0.952303	0.296982	-2.65637	down
PCDH7	5099	2.63961	4.27886	0.77354	-7.41785	-6.49185	-8.48784	0.341037	-7.55459	0	-4.62765	-2.65467	down
C9orf24	84688	-2.04669	-5.67243	-6.88264	9.71939	-7.29462	-0.0995357	-6.35755	-7.2854	-0.610958	0	-2.65304	down
PCDP1	200373	-0.884297	1.27886	-1.40505	-8.33539	-9.29692	0.782236	-2.93681	-2.85415	0.553392	-3.40526	-2.65034	down
DHRS11	79154	-3.43916	-6.66971	-1.60417	-4.58334	-0.492668	-2.10614	-0.87207	-4.94946	-0.918729	-0.866144	-2.65016	down
PLA2G12B	84647	-5.88264	-3.21818	0.107021	-10.3117	-3.3181	0.0272643	-10.2969	-1.73451	-1.49137	9.62936	-2.64898	down
C12orf39	80763	0.14464	-2.07818	-10.2761	2.35244	-3.30788	0.0625057	-10.5362	0.523562	-1.90169	-1.4675	-2.64845	down
ABP1	26	-1.1944	0.149133	0.943147	-8.63662	-1.59011	-1.02552	-13.4211	-2.50367	-0.295807	1.13765	-2.64374	down
HDHD3	81932	-2.78888	-6.8687	-0.706994	-3.1842	-3.11839	-2.91839	-2.74591	-3.96782	-1.21037	1.09954	-2.64101	down
CTH	1491	-2.54865	-2.69131	-3.14459	-3.13917	-1.03905	-2.68182	-3.36618	-2.07179	-3.66435	-2.01728	-2.63642	down
SAMD12	401474	1.03119	-2.16807	-9.69174	-0.181447	-1.7208	0.815409	-10.2969	-1.2164	-1.52526	-1.32974	-2.62838	down
ACSM2A	123876	0.758172	-2.90674	-0.758938	-9.73624	-6.84771	-2.49357	-9.01525	-1.29952	-1.35851	7.39599	-2.62623	down
SYPL2	284612	1.13006	-2.4536	-0.229848	-2.82124	-3.79088	-2.1422	-10.4533	-3.61105	-1.96728	0.083416	-2.62559	down
DMGDH	29958	-3.26777	-2.44765	-1.63469	-10.0014	-1.82889	-1.6945	-1.94369	-2.21131	-1.09625	-0.0915335	-2.62177	down
ALX1	8092	-1.04485	0.708111	6.76818	-7.24793	-8.73809	6.39232	-3.66588	-7.13955	0	-12.2252	-2.61929	down
PDE7B	27115	-1.42344	-1.79275	0.148042	-11.2906	-3.08448	-1.09954	-3.59648	-1.01874	-1.03529	-1.96605	-2.61593	down
ADRA2A	150	3.27957	2.99062	4.24857	-8.33539	-2.66609	-8.07682	-9.57554	-3.95325	-2.63743	-1.42423	-2.615	down
CACNA1A	773	-2.78182	-7.07682	0	-6.24793	0	-5.90689	0.342888	1.33121	-5.80735	0	-2.61467	down
LOC401052	401052	-1.3933	-6.88264	0	0.978752	-2.41028	0	-0.557218	-6.96578	-1.05247	-7.80735	-2.60903	down
EPHB3	2049	1.62449	-0.104337	1.6172	-7.24793	-0.980891	-6.49185	-2.0717	0.883609	-3.22239	-10.0928	-2.60866	down
RASD1	51655	1.94379	-3.02328	-2.30352	-0.925899	-4.9699	-5.2774	-4.52922	1.06064	-4.10922	-3.83462	-2.59686	down
RNF43	54894	-1.19686	-3.30933	-3.47261	0.543235	-2.83543	-1.98043	-10.5755	0.665715	-0.748268	-3.03134	-2.59409	down
SLIT2	9353	1.88885	-0.880072	-5.88264	0.841994	-3.94354	-6.49185	-2.8612	-9.72281	-6.39232	7.52356	-2.592	down
CDH3	1001	0.955146	7.65821	-1.52356	-6.24793	-8.29921	-10.1523	-2.14218	-8.05528	5.35755	-3.41831	-2.58678	down
SPAG5	10615	0	-0.633872	-3.99857	-10.7698	-1.85381	-4.84584	-0.221646	-1.27408	-3.88162	1.61891	-2.58604	down
SELENBP1	8991	-3.8479	-5.16657	-2.73791	-4.35964	-0.736966	-1.88817	0.0491295	-3.22159	-2.88311	-1.06632	-2.5859	down
PTGFR	5737	-0.163653	-1.65772	-10.375	-9	-1.1822	2.03369	-1.15252	-1.21485	-0.112296	-3.00558	-2.58302	down
SCUBE1	80274	1.60933	-0.204482	-9.34207	-3.55313	1.96586	-9.22641	-2.86205	-1.16008	-0.610958	-2.41504	-2.5799	down
COLEC11	78989	0.569565	-2.43161	-2.93633	-8.94544	-1.04731	-3.57956	-5.25873	-0.782253	-1.51761	0.133856	-2.57954	down
PTGDS	5730	-2.4662	0.572467	-3.11467	-4.55386	-4.8517	-4.80439	1.11229	-3.25297	-3.89166	-0.517336	-2.5768	down
MPP7	143098	-0.562936	-2.20139	-2.11118	1.00223	-1.49492	-3.46681	-10.3197	-2.48411	-1.0862	-3.01045	-2.57354	down
NINL	22981	-1.63472	-5.08746	-2.22524	-0.85561	-1.46173	-2.73722	-0.469485	-7.87652	-1.40455	-1.96956	-2.57221	down
LGI2	55203	0.95482	0.354729	-0.702734	-8.24793	-2.39707	0.630544	-2.75283	-2.59111	-5.80735	-5.12146	-2.56804	down
OSBPL6	114880	-1.03747	-0.339486	0	-7.56986	-0.40439	-8.224	-3.23704	-2.68038	-7.39232	5.20945	-2.56755	down
FMO5	2330	-1.97221	-1.47843	-4.01289	-4.17576	-0.873024	-0.518142	-1.09728	-5.86009	-2.56008	-3.09631	-2.56442	down
ISLR	3671	1.76988	8.44294	2.07529	-6.56986	0	-11.6461	-5.35755	-5.55459	-7.80735	-0.947462	-2.55948	down
PLIN4	729359	-8.3837	-0.462972	0.287282	-0.440573	-0.575376	-7.49185	-8.45533	-1	6.78136	-5.80735	-2.55485	down
CEACAM22P	388550	-1.12711	1.66977	1.29727	-7.24793	-2.02975	-8.07682	-2.55722	1.12286	-2.19592	-6.39232	-2.55372	down
GAS1	2619	0.888266	-0.866424	-2.17042	-4.91144	-4.3681	-3.34247	-3.53767	-3.09978	-3.00519	-1.10874	-2.5522	down
C2CD4A	145741	-5.2854	0	0	0	6.28402	-7.90689	-5.35755	0	-5.80735	-7.39232	-2.54655	down
MUC13	56667	-0.366782	-3.51165	-10.4378	0	-5.53998	-2.30807	-0.829426	-11.0119	1.34645	7.19967	-2.54595	down
CYP4F12	66002	-0.279319	-0.58086	-7.46761	-9.60363	-2.35693	-5.90689	0.572694	-2.17264	-2.85982	5.20945	-2.54456	down
ACSM3	6296	-2.96639	-1.73017	-3.36098	-0.939789	-3.82108	-1.9386	-3.87117	-2.70617	-1.82608	-2.25106	-2.54115	down
HOXB5	3215	0.53985	0.504043	-7.46761	0.275634	-3.20274	-8.36194	-2.92126	1.26239	-1.88982	-4.11346	-2.53749	down
KLHL32	114792	2.61321	-0.270089	-8.79116	-3.24431	-8.29921	0.70044	-8.82655	1.96061	-0.158698	-1.04891	-2.53647	down
LAMA2	3908	2.27859	-0.023459	-0.236569	-0.440573	-8.3966	-4.55678	-8.88874	-2.21184	-1.90923	-0.949374	-2.53346	down
PEPD	5184	-1.96069	-3.42407	-2.08729	-3.67108	-1.88961	-3.81157	-2.45408	-3.9492	-2.4252	0.34099	-2.53318	down
C3orf27	23434	-2.2156	3.1964	-5.88264	-6.24793	-7.65821	-5.90689	0.342888	5.88264	0	-6.80735	-2.52967	down
CHN2	1124	1.36341	-0.481979	-1.00765	-10.568	-3.15927	-1.40638	-4.19005	-2.93392	-0.783581	-2.12798	-2.52954	down
FMO2	2327	2.14185	1.07723	-8.58496	-8.76818	-10.0444	-1.69044	-1.64657	-0.217591	2.88536	-0.443607	-2.52913	down
LYNX1	66004	0.0391706	-0.783321	-1.81678	-0.0379366	-1.9105	-10.0334	-3.26269	-0.0415193	-7.12928	-0.151401	-2.51277	down
FAM47E	100129583	2.39982	-3.01719	-9.97154	0.613221	-3.78733	1.28121	-9.61471	-0.499776	-0.16623	-2.34642	-2.51089	down
FERMT1	55612	-0.452512	-6.39232	0.287282	-7.41785	-8.95128	0.383329	0.417222	-8.21432	-0.967579	6.20945	-2.50986	down
ALDH1A2	8854	-0.340133	-1.63462	-2.65096	2.8718	-0.807475	-3.56539	-6.22552	-3.7273	-4.09469	-4.88359	-2.50579	down
TMEM150C	441027	-7.29462	0.389042	-0.184254	-7.05528	-7.07682	-1.05585	-7.53916	1.91427	1.24068	1.61891	-2.50431	down
LOC100128505	100128505	-0.550678	2.52959	0	-1.77761	-2.78167	-7.49185	-3.48543	1.23704	-6.80735	-5.80735	-2.49353	down
CCDC64	92558	-2.70466	-0.464322	-2.90183	-1.0144	-1.91524	-2.07304	-6.54384	-3.49093	-1.20517	-2.6	-2.49134	down
ST6GALNAC2	10610	-0.438573	-2.66356	-2.16549	-0.619472	-1.41208	-9.42836	-2.10818	-0.763728	-3.80861	-1.45806	-2.48661	down
KLF15	28999	-2.04567	-2.49919	-3.46185	-0.255699	-1.04062	-3.57317	-5.65986	-1.70397	-2.363	-2.25556	-2.48586	down
NUAK2	81788	-1.03747	-1.44876	-2.76593	1.14439	0.766801	-2.32796	-7.36632	-8.49185	-1.48543	-1.83602	-2.48486	down
GIPC2	54810	-0.685812	-1.91734	-0.836678	-6.2343	-5.17309	-0.70285	-11.7322	-1.07477	-0.43996	3.99085	-2.48061	down
PLCH2	9651	-5.2854	-8.24793	0.753982	-7.05528	-0.987214	-8.48784	-2.78106	-0.0197054	7.35755	0	-2.47529	down
DCHS2	54798	6.24793	-5.08746	-8.46761	0	-6.49185	-2.68049	0	-1.68038	-2.30485	-4.27392	-2.47386	down
TNFRSF11B	4982	0.823274	-0.312324	-4.19103	-5.24793	-10.0444	0.334635	-3.25084	-1.20652	-0.131763	-1.50971	-2.47366	down
KLHDC7A	127707	-0.328422	0.321928	-1.60009	-8.49185	-0.75088	-4.279	-9.31967	-1.42152	0.755581	0.43105	-2.46829	down
HTR2B	3357	2.26099	3.27155	-0.154538	-7.24793	-7.94837	-8.48784	-1.57102	-1.03981	-1.4498	-2.28798	-2.46548	down
PDZK1IP1	10158	1.52799	-3.96225	-0.138442	-14.8816	-2.56253	-1.44581	-6.47713	0.705063	-1.31273	3.89921	-2.46483	down
F10	2159	3.36528	-8.66178	8.17493	-10.1762	4.45481	-2.26946	3.09516	-9.01123	-7.80735	-5.80735	-2.46432	down
SLC4A4	8671	-1.26459	-2.88551	-1.5155	-8.12042	-1.48264	-0.63842	-2.50166	-3.91715	-1.98088	-0.278062	-2.45848	down
GGH	8836	1.28666	-3.35496	-3.07817	-6.16203	-3.30222	-2.62964	-2.60791	-1.65193	-4.42096	1.34448	-2.45767	down
SEMA6D	80031	-0.944991	-2.63486	-2.42362	-3.30612	-2.78421	-2.73464	-5.16301	-0.0446601	-2.71374	-1.81839	-2.45682	down
CUBN	8029	-0.33578	-2.5364	-0.731612	-7.63167	-6.29281	-1.01266	-7.18971	-2.41224	-2.56553	6.14942	-2.4559	down
LOC255167	255167	-3.77444	-9.40088	0.878908	-9.89026	7.04439	0	1.49458	-2.39076	-8.50779	0	-2.45463	down
KIAA1161	57462	-2.62859	-1.40088	-3.57154	-0.461628	-2.11548	-3.72522	-4.52177	-2.48938	-1.55725	-2.05733	-2.45291	down
ANO5	203859	-5.2854	-3.82397	-1.20999	3.02483	0.9631	-8.99152	0.572579	-9.77479	-0.0347131	0.0384411	-2.45214	down
HS6ST3	266722	1.28445	-6.65821	-5.88264	4.54973	-0.233199	0	-5.35755	-0.351074	-8.39232	-3.45588	-2.44967	down
FLRT3	23767	-0.197555	-1.68586	-1.12851	-4.00771	-4.69116	-0.767023	-11.1072	-0.617209	-0.144605	-0.130658	-2.44775	down
FAM89A	375061	-3.96826	-2.7578	2.28582	-9	5.83289	-7.71425	-0.0509839	-3.38348	-4.3744	-1.33487	-2.44653	down
VIPR1	7433	-2.30973	-6.65821	-5.88264	6.39232	-6.80735	0	-7.16993	-0.143554	-3.35669	1.50855	-2.44272	down
TRIM6	117854	-0.499605	-3.02851	-4.42643	-4.66079	-3.62836	-1.77368	-4.1791	-2.68734	-1.28663	1.79256	-2.43779	down
C21orf34	388815	-0.196857	-0.435697	-7.88264	2.78108	-10.1046	-1.09954	-4.79107	1.64508	-3.026	-1.19068	-2.43009	down
LOC100129534	100129534	-8.75489	-2.19143	7.49985	-6.56986	0	-5.90689	-5.35755	0.060121	4.75489	-7.80735	-2.42731	down
DEGS2	123099	0.345624	-0.610958	0.287282	-7.05528	-4.24192	0	-3.90964	0.00921853	0.777608	-9.85175	-2.42498	down
AFMID	125061	-0.503096	-4.23949	-1.68563	-8.52941	0.158331	-0.589097	-1.75912	-2.52841	-2.69367	-1.87684	-2.42464	down
PTPRD	5789	0.994882	-4.2854	-5.66227	0.0626628	-11.421	-2.7839	-1.24429	-3.74599	0.293444	3.58027	-2.42116	down
APOA2	336	0	0	-8.69	0	0	-6.49185	0	-4.9542	-4.05247	0	-2.41885	down
MME	4311	-2.33162	-3.01822	-2.7406	-2.40921	-1.41023	-1.08362	-5.91735	-3.20788	-2.78584	0.724571	-2.418	down
SHISA3	152573	-0.0448542	-0.0345572	-3.16299	-7.24793	-1.24393	0.852924	-1.43558	-1.37993	-8.78867	-1.68093	-2.41665	down
HIBCH	26275	-2.00532	-3.63664	-1.36437	-4.09106	-2.1098	-3.17337	-1.4235	-4.16465	-1.53709	-0.637893	-2.41437	down
GAS2	2620	1.64369	-1.35908	-11.0735	-0.585807	-4.3295	-2.29655	0.382905	-1.04689	-2.81823	-2.6568	-2.41397	down
PHYHD1	254295	-0.824301	-3.01719	-1.75285	1.01755	-4.21968	-9.85798	-2.86818	-2.43841	0.106821	-0.281554	-2.41358	down
ODZ2	57451	-9.61655	-7.78136	-8.20457	-7.24793	6.83289	9.88874	5.12928	-5.97728	-7.12928	0	-2.41061	down
GATA5	140628	-1.87677	-2.57191	-0.484612	-8.94544	-7.29462	-5.90689	-2.55722	-1.40738	0.731804	6.20945	-2.41036	down
C1orf190	541468	0.538269	-5.08746	0.287282	-0.533682	-8.29921	-7.22882	-2.69727	-1	0.550197	-0.607683	-2.40784	down
CADM4	199731	1.62133	-3.46657	-9.13186	-0.0123837	-4.30858	-3.19278	-1.90735	-4.29768	0.777608	0	-2.39183	down
XK	7504	-5.2854	-6.65821	-2.71272	0.729352	-1.55943	1.38333	0.976541	-7.13955	-1.52725	-2.09115	-2.38845	down
YBX2	51087	0.370183	1.49881	-6.88264	1.59949	-2.82675	0.627088	-8.82655	0.780802	-2.77173	-7.39232	-2.38236	down
KRTAP4-2	85291	-3.67094	-4.23781	0.704176	-10.29	0.756074	0	-2.32009	-2.7206	-7.80735	5.78136	-2.38052	down
COL4A5	1287	-0.37535	-1.35908	-0.291317	-9.53138	-1.89602	0.548937	0.858478	-4.89202	-2.39232	-4.46574	-2.37958	down
TDRD10	126668	-3.69165	-7.07682	1.46609	-8.56605	0	-5.90689	0.771731	-6.96578	-1.48543	7.66534	-2.37895	down
SLC39A4	55630	-2.93198	-3.53298	0.242951	-4.22622	0.557995	-5.45474	-1.3096	-3.87484	-2.83136	-0.410139	-2.37709	down
JPH1	56704	-7.46761	-1.10128	-2.43639	0.152952	1.98376	0.438956	1.21988	-7.13955	-7.39232	-1.91983	-2.36614	down
KCP	375616	-1.598	-1.77808	-8.05528	-9.24555	1.72089	-1.6845	-3.80989	1.80554	2.02554	-3.03395	-2.36533	down
TMEM27	57393	2.94025	-3.0392	-3.37296	-6.02234	-6.89845	-0.274042	-8.36231	-1.4177	-0.858674	3.671	-2.36344	down
KCNJ15	3772	-0.457155	-5.21158	-3.24124	-2.49924	-3.72775	-1.61038	-2.4511	-2.45299	-1.25543	-0.718597	-2.36255	down
UBE2Q2P1	388165	-0.492313	-0.878009	0.287282	0	-7.65821	-8.07682	0	0	0	-6.80735	-2.36254	down
COBL	23242	0.275235	-0.782409	0.420413	-8.41785	-2.95956	-0.849963	-9.82496	0.26628	-0.744772	-0.980424	-2.3598	down
CCDC24	149473	-3.17624	-6.65821	0.617203	-3.09954	0.552541	-0.423102	-1.55722	-7.87652	0.967432	-2.91983	-2.35735	down
QPRT	23475	-0.907351	-4.71425	-1.23688	0.322562	-0.955167	-10.9046	-1.87374	-1.32963	-2.16157	0.203872	-2.35568	down
TBX3	6926	-0.673236	0.661517	-1.25107	-2.68356	-0.929939	-9.66	-5.31528	-1.02314	0.926602	-3.60278	-2.35509	down
HABP2	3026	4.19951	-4.81183	-10.2761	-11.014	3.88283	0.322924	-4.6198	-2.18365	-1.43349	2.43105	-2.35026	down
PACSIN1	29993	0	0.267772	-5.88264	-8.24793	-2.56371	-8.60363	-7.16993	-2.20645	5.78136	5.20945	-2.34157	down
DHDH	27294	-2.24713	-9.56986	-0.52009	-10.2228	-5.10025	-0.888652	-4.95061	0.604591	-1.45627	10.9844	-2.33666	down
OCLN	4950	-9.10066	-4.54042	-2.65772	-0.921997	-0.974465	0.782236	-2.24793	-3.58804	0.994043	-1.07991	-2.33349	down
OGN	4969	5.3562	3.74799	-0.118877	-6.24793	-9.18982	-10.7871	-10.0098	-0.902512	-2.3744	7.19967	-2.33266	down
TMEM178	130733	-1.23319	-1.67504	-2.80164	-1.9456	-2.20184	-1.34887	-1.59248	-3.34869	-3.49849	-3.67877	-2.33246	down
CENPV	201161	1.37697	-1.86736	-0.84445	-2.17754	-8.88264	0	-8.06609	1.32397	-1.63743	-2.53172	-2.33063	down
TRIM58	25893	-2.71014	2.86382	-0.0295443	-5.83289	-1.1582	-9.07414	-0.243557	1.54344	-2.25716	-6.39232	-2.32907	down
C18orf34	374864	-0.0374747	-0.462972	-8.79116	0.665817	-8.3966	5.80735	-8.06609	-0.402759	-0.879248	-2.71338	-2.32765	down
TMEM125	128218	-1.17963	-3.08649	-2.31474	-1.35943	-11.421	0.482365	-5.89447	1.37711	0.716411	-0.583491	-2.32634	down
CAPN3	825	-3.31971	-4.12596	-0.754176	-5.2148	-0.056216	-0.949836	-3.35847	-4.15349	-2.18251	0.916261	-2.31989	down
C7orf41	222166	-0.815151	-2.4976	-3.30818	0.39967	-6.01825	-1.34424	-3.08109	-1.30281	-3.21878	-1.93493	-2.31214	down
SLC6A13	6540	-0.613835	0.186122	0.709602	-12.5498	-4.85607	1.29259	-12.432	-0.555441	0.389971	5.35797	-2.30709	down
FAIM2	23017	0	7.5157	0	0	-6.49185	-6.49185	-2.57102	-6.2854	0	-8.71425	-2.30387	down
COL4A4	1286	-0.296951	-1.078	-1.87398	-0.895219	-5.47766	-1.0674	-5.94468	-1.87349	-1.44442	-3.05343	-2.30052	down
F3	2152	-2.0104	-2.93171	-1.97992	-1.53368	2.94555	-2.82103	1.97654	-10.9218	-3.47669	-2.21749	-2.29707	down
PPP1R16B	26051	1.62044	-1.4954	-2.10254	-4.1105	-3.13192	-5.66686	-3.24574	-1.73298	-2.76654	-0.328213	-2.29603	down
NKD2	85409	0	-7.40088	3.87891	-5.24793	0	-5.90689	0	0	0	-8.26679	-2.29436	down
IRF6	3664	0.31982	-6.88264	-0.98855	1.73316	-8.07682	-2.62746	-8.6865	0.678072	1.81616	-0.211165	-2.29259	down
LOC100131068	100131068	0.539291	-2.77354	0.481439	-0.31771	-0.482864	-8.48784	-3.62894	-4.00462	-3.05247	-1.19068	-2.29179	down
CABP1	9478	-0.406891	-0.431612	-1.1919	-10.5498	-0.314643	-0.779761	-10.8895	2.83112	-0.79637	-0.38109	-2.29104	down
C2orf62	375307	-0.452512	0	-2.17437	0	-7.49185	-0.693111	-7.36632	-6.78136	2.08342	-0.0259952	-2.29021	down
C14orf64	388011	3.06572	-2.0581	0	-8.41785	-8.49185	-0.684498	-8.27146	0.400391	1.43105	0.131245	-2.28954	down
LOC401021	401021	-1.63227	-3.17431	6.16993	-4.10154	-6.06609	0	-7.6865	-0.567304	-0.0259952	-5.80735	-2.28914	down
APCDD1L	164284	-5.2854	0	-5.88264	0	0	-5.90689	9.84862	0	-7.12928	-8.50779	-2.28634	down
GRIA3	2892	0.21818	-3.56004	-8.3443	-9.60363	0.647894	-0.802726	-1.09363	-3.38348	-0.449803	3.5258	-2.28457	down
UGT2B7	7364	-0.475271	-3.85296	-4.16618	-8.28403	-2.39461	-1.89745	-1.34751	-1.17797	-4.54942	5.31087	-2.28345	down
KIAA0895	23366	-1.38571	-3.91213	-0.778273	-2.47805	-8.49185	0.108934	-1.73198	-3.27918	-0.192492	-0.691878	-2.28326	down
CYP2C9	1559	-0.239338	2.4401	-6.88264	-8.82972	-0.984679	1.70044	-1.24356	-1.67756	-1.30485	-5.80735	-2.28292	down
ZNF433	163059	-1.63472	-2.38355	-7.88264	1.21448	-1.90689	-1.09954	-9.06609	1.11411	0.0182854	-1.19068	-2.28172	down
C9orf103	414328	-0.492798	-1.34821	-2.3173	-3.9297	-3.83516	-1.10321	-4.96193	-1.6707	-2.77657	-0.315502	-2.27511	down
PARK2	5071	1.66683	-1.32643	-3.70534	-0.127431	-3.01895	-10.6591	-3.03178	-1.50734	-0.0566816	-0.939715	-2.27059	down
ADAMTSL1	92949	0.887164	-0.798585	-1.02961	3.8501	-7.94837	-3.0129	-0.947148	-9.09803	-2.09572	-2.48543	-2.26785	down
VDR	7421	-3.13362	-2.62438	-2.08324	-0.174912	-2.08046	-4.48608	-0.244188	-3.48266	-3.97823	-0.38109	-2.26689	down
LOC100129950	100129950	-5.88264	5.20945	-0.305808	0.729352	-7.81378	-5.90689	-7.53916	5.88264	-6.39232	-0.597902	-2.26171	down
NTN1	9423	1.44057	-0.465664	-1.2871	3.60719	-0.974465	-3.09653	-0.241008	-8.92184	-3.5119	-9.12928	-2.258	down
GPX3	2878	-1.40941	-2.37016	-0.642501	-1.81131	-3.5753	-4.58328	-5.3245	-2.91082	-2.22876	2.31095	-2.25451	down
PDZD3	79849	0.955146	-2.0156	-0.822337	-7.05528	-9.13443	-2.41941	-8.75822	-1.29218	-1.1441	9.15735	-2.25291	down
UPK1B	7348	0	5.78136	1.70981	-7.05528	-7.94837	-5.90689	-9.2738	-6.2854	0.755581	5.78136	-2.24416	down
FAM65C	140876	2.95022	-2.28771	-1.32928	-4.24587	-5.0803	0.896193	-10.9658	-1.50198	1.96803	-2.84052	-2.2437	down
FXYD3	5349	-0.395929	2.27886	-7.20945	5.20287	-0.0376525	3.41729	-3.48543	-7.2854	-3.25716	-11.6275	-2.23995	down
PAX2	5076	0.393113	-0.592397	-1.5001	-12.812	-0.468954	-0.542568	-6.78734	0.64076	0.541122	-1.17509	-2.23034	down
LAMC3	10319	1.1285	-0.601897	0.939246	-3.55313	-2.4785	-10.1898	-6.41665	0.500224	-0.781855	-0.83025	-2.22841	down
CNTN4	152330	1.2783	1.38904	1.40891	0.14439	-1.46173	-8.71081	-3.04564	-1.87714	-7.61471	-3.77565	-2.2265	down
ENTPD8	377841	0	0	-0.0295443	0	0	-5.90689	0	0	-8.12928	-8.12928	-2.2195	down
PRKCQ	5588	-0.222042	-1.07039	-1.63201	-8.49185	-9.73809	3.10912	-2.4458	0.392976	-0.592342	-1.48944	-2.21799	down
ARPM1	84517	-0.412323	-0.581687	-1.08512	-2.28575	-3.41385	-0.219922	-8.27146	-1.48938	-0.995717	-3.38109	-2.21363	down
FBLN1	2192	0.142572	2.11939	-0.420905	-4.73568	-1.62981	-7.67956	-0.9519	-2.78757	-2.27798	-3.87385	-2.20953	down
MOGAT3	346606	0.547488	-7.53916	6.16993	-7.70736	1.96203	0	-9.00843	0.611993	-7.12928	0	-2.20928	down
SLC13A5	284111	0	-8.47168	0	-5.83289	0	0	0	-7.77479	0	0	-2.20794	down
PDC	5132	-8.6865	-8.16491	6.76818	-7.94837	0	-6.90689	5.70044	-7.55459	4.75489	0	-2.20377	down
CDH16	1014	-1.69381	-3.11222	-1.78067	0.648182	-1.44976	-0.525906	-10.241	0.0953022	-1.52069	-2.40574	-2.19863	down
SCD5	79966	1.6697	-2.11548	-2.40748	-7.14369	-4.67774	-2.62481	-3.6243	-2.0566	1.13715	-0.14285	-2.19861	down
PALM	5064	-2.06193	-0.70044	-0.0210996	-0.887371	-3.9052	-6.19667	-1.27806	-3.85291	-1.83826	-1.24184	-2.19838	down
LTK	4058	-1.96153	-1.86736	-0.712718	2.47317	-0.0324215	-9.54882	1.33582	-1.67195	-6.80735	-3.18286	-2.1976	down
TNMD	64102	-1.04669	-6.88264	-7.69349	8.09803	-11.0293	-8.224	-3.44626	-2.98241	6.08746	5.20945	-2.19098	down
MCF2	4168	2.28445	-2.53127	-7.88264	-2.31159	-8.3966	-0.514573	-0.986061	0.00307283	-0.544321	-1.01294	-2.18925	down
PIPOX	51268	-2.36678	-0.376376	-4.82255	-1.17754	-0.95142	-5.2127	-2.91427	-0.591758	-3.37983	-0.0129391	-2.18062	down
TM4SF5	9032	-5.2854	-8.07682	-0.203163	-8.33539	0	-9.07414	0	1.23389	-1.16993	9.11114	-2.17998	down
THSD7A	221981	-7.29462	-6.88264	-0.6395	8.3966	-1.24393	0.159703	-5.35755	-6.78136	-0.133045	-2.01945	-2.17958	down
SRGAP3	9901	-1.58243	-1.81855	-8.20457	-1.44057	-1.55943	2.06465	-0.14702	-2.68038	-1.77173	-4.5979	-2.17379	down
S100A14	57402	0.228458	-1.98813	-3.46851	-1.50843	-4.56425	-0.68694	-4.06916	-1.28951	-1.2805	-3.10474	-2.17317	down
MLXIPL	51085	-0.58443	-3.47769	-0.856941	-7.5985	-0.589154	-2.81554	-2.71093	-0.155816	-4.11392	1.2945	-2.16084	down
MRAP2	112609	0.76988	-0.224432	-3.17215	0.321928	-0.0151864	-3.9046	-0.253757	-7.77479	-2.47032	-4.84583	-2.15693	down
PID1	55022	0.780322	0.0218594	-0.707717	-8.24793	-2.38182	-3.41906	-1.30107	-2.07939	-2.08842	-2.1023	-2.15255	down
ARC	23237	-0.0466932	0.693897	-5.88264	0	-1.55943	-8.36194	-2.55722	5.88264	0	-9.66534	-2.14967	down
DYNLRB2	83657	2	-1.46545	-2.08019	-5.24612	-3.13008	1.04236	-10.5157	-0.92773	-0.565786	-0.605721	-2.14944	down
USP49	25862	-2.85273	2.86142	-5.88264	1.72935	-2.09192	1.38295	-6.35755	2.69096	-12.1396	-0.820294	-2.148	down
GPX2	2877	0	-3.19143	-0.114459	-0.440573	-1.72504	-8.60363	0	-6.55459	6.78136	-7.61471	-2.14631	down
NTRK2	4915	0.849286	0.590921	-11.3756	-2.36481	-1.92483	0.287267	-3.25274	-1.32928	-3.72842	0.821784	-2.14264	down
FAM46B	115572	1.66507	-0.692818	-0.305808	0.14439	-4.04899	-2.55459	-4.59352	-6.96578	-2.03477	-1.91983	-2.13066	down
SYTL4	94121	-1.7193	-0.655352	-0.484612	-3.34577	-7.49185	-1.42687	-1.39188	-4.00462	1.93141	-2.71384	-2.13027	down
NTN4	59277	-2.43352	-2.45332	-1.84514	-2.05645	-2.78394	-0.432776	-3.02591	-3.77758	0.120311	-2.59556	-2.12839	down
CLCN5	1184	0.492457	-3.39396	-2.20545	-3.37165	-4.088	-1.77776	-5.25453	0.608792	-1.15213	-1.13634	-2.12786	down
CGNL1	84952	-1.15382	-2.27347	-1.29163	0.314458	-3.80283	-0.826079	-7.33337	-1.04962	-2.13922	-1.68666	-2.12422	down
HADH	3033	-2.50817	-4.23605	-3.26442	-3.28289	-0.248942	-0.326128	-0.784072	-4.31562	-1.75045	-0.443607	-2.11603	down
LUM	4060	2.12393	3.17033	-0.435891	-5.99165	-2.81802	-6.61841	-1.74098	-3.31942	-4.21031	-1.28669	-2.11271	down
SLC7A10	56301	0.906236	1.70607	-5.88264	-8.33539	0.917538	-1.09954	-0.657112	-1.26919	0	-7.39232	-2.11063	down
SHMT1	6470	0.113199	-2.33676	-2.12534	-5.02104	-2.45355	-0.812603	-4.62959	-2.1713	-1.76434	0.104061	-2.10973	down
IL13RA2	3598	-4.85405	-10.3072	-2.96193	-9.83131	-0.447459	-1.42146	3.69271	-0.136246	-0.0339473	5.20945	-2.10914	down
MLLT1	4298	-7.61471	-5.08746	-0.0722889	5.39232	-6.80735	-8.99152	0.175087	0.928447	1.42626	-0.41177	-2.1063	down
TFAP2C	7022	0	0	0	9.78953	-7.29462	0	-6.9542	-6.2854	0	-10.2992	-2.10439	down
ACSL6	23305	6.24793	0.436099	-0.704725	-0.533682	-1.65896	-7.49185	-1.66588	-8.05528	-7.61471	0	-2.10411	down
PGR	5241	1.54011	8.2854	-1.3828	1.21448	-5.49185	-7.49185	-1.69727	-8.29002	-8.61471	0.897701	-2.10308	down
ALDH1B1	219	-0.28609	-3.03328	-3.31515	-3.71013	-2.12399	-4.02564	-1.30616	-3.14746	-1.02929	0.949255	-2.10279	down
CCT8P1	644131	-8.61471	-0.876852	0.287282	5.39232	-3.05128	-3.01047	-2.23704	-6.78136	-0.807355	-1.30812	-2.10076	down
LTBP4	8425	-1.25636	-0.662318	0.633278	-4.42839	-0.876989	-4.79664	-2.07276	-4.43364	-2.25407	-0.857108	-2.1005	down
PRR5	55615	-1.4432	-3.5607	0.504163	-1.23986	-2.33164	-3.85197	-1.94076	-0.471594	-4.61203	-2.00919	-2.09568	down
TMEM139	135932	0.146638	-1.73219	1.14081	-2.53352	-3.27701	-0.334923	-12.0314	-1.08321	-0.193346	-1.0088	-2.09069	down
EPHX2	2053	-0.449307	-2.92992	-1.78393	-1.52034	-2.48302	-2.1917	-6.62017	-0.398641	-1.62317	-0.822991	-2.08232	down
CCDC89	220388	-7.75489	-1.10128	1.42717	-7.56986	-5.49185	0.476814	0.753163	-2.16008	0.872125	-0.23967	-2.07884	down
ADRB1	153	-3.56906	-3.54507	-9.13186	0.686576	-1.24393	5.80735	-2.69727	-3.35484	-1.03206	-2.61096	-2.06911	down
SUCLG1	8802	0.578263	-3.25901	-2.86191	-0.921071	-2.43036	-2.99474	-3.16431	-1.9085	-2.78485	-0.91332	-2.06598	down
MYH14	79784	-0.049753	-4.19143	-1.35908	1.87203	-1.53319	-2.22976	-10.0098	-0.501121	-0.542467	-2.09115	-2.06358	down
STARD3	10948	-4.30431	-6.24637	1.87891	-6.59766	0.686419	0.436765	-1.24408	-4.72379	-0.821112	0.305598	-2.06296	down
ACOT4	122970	-3.42184	-5.03335	-1.91892	-4.83437	0.0170231	-1.63394	-1.11079	-3.77115	-1.17829	2.30378	-2.05818	down
PHGDH	26227	1.41802	-3.11864	-2.8269	-4.38534	-1.65223	-5.87856	-1.3657	-1.41477	-0.578672	-0.768949	-2.05718	down
TLE6	79816	-1.03747	0.851137	1.6172	-5.24793	-6.06609	-0.882518	-5.35755	0.63743	-2.18677	-2.82463	-2.04972	down
HOXB8	3218	0.512251	-2.20701	0.292451	0.0558532	-1.98721	-1.56753	-2.55722	-3.38348	-7.12928	-2.49957	-2.04708	down
NUP62CL	54830	0.887164	-3.45232	-9.13186	-0.227268	-7.07682	2.11548	-1.32009	-1.02659	0.893085	-2.07617	-2.04154	down
LDHC	3948	0	0	-6.47573	1.32193	0	0	5.70044	-5.97728	-7.12928	-7.80735	-2.03673	down
ENPP6	133121	-1.43772	-1.50946	-1.8083	-3.80649	-3.01792	-1.63838	-3.33664	-3.13491	-1.48652	0.821235	-2.03551	down
IL11	3589	-2.63063	0.818002	0	-5.24793	-1.82532	-8.07682	-0.228269	-1.19723	-1.90923	0	-2.02974	down
IQCA1	79781	0.0268238	-1.15528	-1.54448	-8.63662	-2.73582	-1.04898	-4.14451	-0.678648	1.03642	-1.41177	-2.02929	down
RGN	9104	-2.26534	-2.98351	-1.65253	-1.54096	-1.49492	-2.51312	-1.36834	-4.09529	-2.24931	-0.126346	-2.02897	down
PTPRO	5800	-4.49706	-2.08506	-3.27367	-5.35336	-2.63175	-2.72616	2.64121	-2.25653	-2.25768	2.20387	-2.02362	down
ZNF711	7552	2.61307	-1.69032	0.524947	-10.0279	-0.102159	-9.29692	-0.283793	-0.344412	-0.283793	-1.31223	-2.02035	down
GRB14	2888	0.26641	-3.34818	-12.3592	0.946505	-2.94113	0.957036	3.53948	-2.48789	-2.49515	-2.26216	-2.01843	down
TDRD5	163589	-1.922	0.914852	-7.69349	0.869238	-8.73809	0	-8.17493	-1.18307	5.78136	0	-2.01461	down
LIX1	167410	2.42196	-1.10128	-7.20945	0	-8.57743	1.558	-8.27146	-0.775412	3.50136	-1.65114	-2.01049	down
OCEL1	79629	-1.76999	-3.72195	-0.16937	-10.3955	-0.461731	1.47969	-1.33639	-1.5502	-2.81823	0.716207	-2.00275	down
LRP2	4036	2.99371	-0.57927	-0.0082572	-13.1677	-3.70668	-3.04058	-7.98283	-0.307931	-0.419763	6.21206	-2.00073	down
SYNGR1	9145	-0.148064	-1.22064	-2.16623	-2.51706	-0.881301	-8.99152	-0.463811	1.31623	-2.71391	-2.21978	-2.00061	down
CCL21	6366	3.78927	5.42924	1.11194	-0.614291	-11.7574	-10.2621	2.4522	-2.38569	-6.80735	-0.955877	-2.00001	down
SEMA6C	10500	-0.461731	-2.16446	1.03224	-8.82972	-3.76609	-7.90689	1.72077	-0.717337	1.13516	0	-1.99581	down
ACADSB	36	-0.316279	-2.97869	-4.36137	-1.64789	-2.76416	-1.55367	-2.72682	-2.09939	-1.53038	0.0667612	-1.99119	down
CCDC150	284992	-0.0427496	0.980477	-0.707004	-8.33539	1.50533	-8.224	-7.36632	-1.36712	-0.977537	4.62519	-1.99091	down
RBP5	83758	-0.899187	1.2617	-0.542461	-5.25729	-0.465085	-0.284101	-11.697	-2.46901	-1.12497	1.57104	-1.99063	down
C15orf27	123591	-2.85536	0.108934	-0.582745	1.14439	2.074	0.591827	-7.36632	-6.55459	-6.80735	0.392317	-1.98549	down
ACO1	48	-1.8322	-4.20661	-0.763818	-3.07169	-1.83392	-2.89795	-0.327837	-3.77228	-1.39121	0.252036	-1.98455	down
FMO4	2329	-0.308382	-3.03385	-1.76384	-2.2399	-3.67926	-1.46119	-2.29759	-1.90566	-1.73684	-1.40698	-1.98335	down
TRPV4	59341	-0.450615	-2.33697	1.18457	-2.43362	0.178097	-10.5479	-3.19818	-1.02902	-0.467823	-0.712198	-1.98136	down
IGFBP2	3485	-3.57524	-0.242153	-2.22192	-3.23266	-0.0951177	-5.46922	-0.50262	-0.370821	-1.75276	-2.33308	-1.97956	down
IPCEF1	26034	-0.616048	-0.0187569	-0.415943	-9.86109	-3.9419	0.895303	-2.6448	-2.06217	0.944189	-2.04406	-1.97653	down
EAF2	55840	0.275235	-2.05394	-4.19249	-1.85785	-3.54044	-1.73722	-3.64275	-1.83933	-1.66549	0.51614	-1.97381	down
PCA3	50652	-7.61471	3.86382	0.293946	-0.440573	-7.81378	-2.35787	-5.9542	0.543443	-0.0312509	-0.192645	-1.97038	down
TMEM88	92162	1.33366	0	-5.88264	0	-8.81378	-8.48784	-6.6865	2.01707	6.08746	0.76033	-1.96722	down
FAM84B	157638	0.418947	-2.44063	-0.191217	-1.84292	-1.26653	-0.211474	-11.8895	-0.273955	-1.04534	-0.929605	-1.96722	down
PCYT2	5833	-6.88264	-0.462972	-0.930861	0.473172	2.558	-2.3269	-1.69727	-8.49185	-0.7963	-1.06012	-1.96177	down
NDUFB1	4707	-3.527	-4.55229	-0.674777	-3.26787	0.583396	-1.28921	-1.19165	-3.94275	-1.42982	-0.324916	-1.96169	down
GSTM5	2949	1.14464	2.67473	7.49985	-1.55605	-9.24555	-1.42146	-8.88874	-0.328233	-6.39232	-3.09115	-1.96043	down
COL4A3	1285	-0.837161	0.0356533	-3.16607	-1.33725	-3.93425	0.0173568	-4.36602	-2.1612	-0.495266	-3.34831	-1.95925	down
IGF2BP2	10644	-1.69018	-2.50795	-4.8427	1.67877	-0.49528	-0.900949	-0.615505	-2.82302	-3.75827	-3.5979	-1.9553	down
C1orf115	79762	-0.761205	-1.67504	-0.900366	-3.25182	-3.51716	-2.5826	-3.48816	-1.39837	-2.05442	0.108207	-1.95209	down
CISH	1154	-0.784761	-2.65665	-3.56825	-1.09181	-2.67648	-2.67111	-2.28036	-1.8126	-1.09517	-0.881849	-1.9519	down
RIMS3	9783	-2.63166	-0.0287317	-6.88264	-9.19967	0.978305	5.80735	1.08539	-3.85159	-2.85982	-1.91983	-1.95029	down
HAAO	23498	-0.176739	-1.07818	0.189373	-10.7381	-2.94113	-0.961482	-5.00519	0.656571	-0.718132	1.27065	-1.95024	down
NCS1	23413	-0.0981992	0.524465	-2.16217	-4.46877	-2.08009	-9.81057	1.41956	-1.02767	-0.587306	-1.13276	-1.94235	down
MRPL34	64981	-0.33018	-2.10434	-6.88264	1.27563	-0.734674	-0.684498	-0.741831	-2.09984	-7.80735	0.716207	-1.93935	down
DIO2	1734	2.41198	0.644284	1.01287	-3.49643	0.756074	-3.26679	0.340424	-9.01123	-10.3004	1.5529	-1.93563	down
KIF12	113220	-1.10214	-0.514262	-0.68432	-3.86245	-4.61302	-2.06758	-5.11153	1.37674	-1.62581	-1.10834	-1.93127	down
TSPAN2	10100	-0.0864661	0.00218756	-0.999501	-9.53138	-2.46632	2.06727	-8.06609	-2.43841	-0.241351	2.46236	-1.92977	down
PHACTR3	116154	-1.922	-0.295456	0	-0.993114	1.68729	7.11894	-2.47449	-7.66534	-7.12928	-7.61471	-1.92882	down
SLC7A7	9056	-1.12023	-1.96538	0.499146	-5.89046	-2.25288	-2.73347	-3.32781	-4.3053	-2.60522	4.44345	-1.92581	down
FA2H	79152	-9.87958	-5.67243	-7.46761	2.68517	6.24793	6.39232	3.34981	-8.05528	-1.03477	-5.80735	-1.92418	down
MAPK8IP1	9479	-1.51516	-0.783321	0.287282	-0.137504	-1.57102	-7.71425	-2.87673	-1.06732	-1.19592	-2.5979	-1.91718	down
C19orf61	56006	-3.85273	-2.86736	0.727644	-6.83289	0	-0.918273	1.02086	-5.97728	0.874937	-1.34211	-1.91672	down
CLDN11	5010	1.27523	-1.10128	-1.03953	-1.85561	-0.251539	-0.0995357	-0.505424	-1.9132	-7.97728	-5.68536	-1.91535	down
ALPI	248	0	5.78136	-5.88264	-6.56986	-2.56371	-1.09954	-8.61471	-7.13955	6.94251	0	-1.91461	down
MAOA	4128	-2.62963	-4.34286	-2.30996	-1.54324	-1.42081	0.926394	-2.70556	-3.18932	-1.02812	-0.894259	-1.91374	down
FUT6	2528	-1.63472	-3.62344	0.675385	-9	-7.29462	-3.20519	0	-4.38348	-1.57363	10.9979	-1.90418	down
MAPK8IP2	23542	-1.26514	-1.47551	-0.0295443	-7.24793	2.26036	-0.697437	-7.82655	1.43976	-2.25716	-1.91983	-1.9019	down
CABC1	56997	-3.12069	-4.47995	1.19326	-3.93574	-3.24393	-1.0322	0.439191	-2.70668	-1.55747	-0.52301	-1.89672	down
CABYR	26256	-1.69018	-3.20306	1.29727	-1.81028	-0.974465	0	-0.324691	-8.87344	-3.3744	0	-1.89533	down
TSPAN7	7102	-0.909409	-2.78116	-0.00980727	-0.931285	-2.79163	-1.81218	-5.51084	-1.70243	-1.18445	-1.31128	-1.89445	down
ANKS1A	23294	-2.2156	-2.29546	0.998714	-1.35811	-5.49185	-4.52356	1.21988	-3.68326	-0.574284	-0.981621	-1.89052	down
NR4A2	4929	2.43488	-3.41785	-1.68424	-1.85561	-7.94837	-0.236634	-2.09233	-1.06973	-0.138225	-2.86297	-1.88711	down
GGT5	2687	2.09511	0.586173	0.293287	-7.56986	-2.59276	-6.06301	-3.67794	-0.850722	-2.67274	1.58496	-1.88675	down
COL14A1	7373	-0.710082	0.685489	1.49326	-7.70736	-2.24393	-1.9294	-2.40599	-2.5972	-1.08916	-2.3491	-1.88535	down
SLC16A10	117247	0	-5.08746	-3.40049	1.14439	0.0255351	-2.47428	-6.6865	-0.671946	-0.188298	-1.49325	-1.88323	down
SPNS3	201305	-2.46173	-3.69893	0	-8.7039	-7.07682	0.887525	-2.36565	-1.48505	6.08746	0	-1.88171	down
BCAM	4059	-0.419497	-0.955975	-0.59778	-1.88914	-4.79647	-3.25028	-4.01033	-1.6386	0.284837	-1.51752	-1.87907	down
SRPX2	27286	-0.049753	0	0.100351	-5.24793	0	-1.10614	4.25528	-6.2854	-7.39232	-3.05733	-1.87832	down
DNALI1	7802	-0.95923	-2.30933	-1.55963	-2.33832	-8.3966	0.777713	-0.623146	-2.61433	-0.204745	-0.555572	-1.87832	down
TMEM110	375346	-5.2854	-0.101283	0.0715533	1.52818	-2.46632	-4.21891	-0.82852	-5.97728	-1.18201	-0.303223	-1.87632	down
SOBP	55084	1.43425	-0.761999	-1.13611	-3.62635	-1.86014	-4.65208	-10.2969	-0.542213	1.18333	1.54483	-1.87134	down
BHMT2	23743	0.548402	-1.44224	-0.980682	-7.00348	-1.58539	-1.32274	-2.05621	-3.07986	-1.67289	-0.0570221	-1.86521	down
FAM171A1	221061	0.772867	-1.22314	-0.3342	-4.02342	-2.26356	-1.9293	-2.59216	-1.68605	-3.19245	-2.11231	-1.85837	down
LRRN2	10446	-1.04801	-0.324782	-2.88264	2.59038	0.666897	-10.1898	5.70044	-7.2854	-1.83335	-3.96714	-1.85734	down
SPINK1	6690	-5.88264	-3.11698	-7.46761	-1.51706	1.44603	7.60733	-0.245874	-0.811555	-1.4498	-7.12928	-1.85674	down
EMX2	2018	-0.901415	-5.30933	-0.14807	-3.29046	-1.64958	-1.17596	-4.44626	-0.796181	-0.582325	-0.242883	-1.85425	down
EMID1	129080	0.465078	-2.19143	-0.706828	-6.56986	-7.29462	-4.18417	-1.23704	1.89924	-0.272459	1.60627	-1.84858	down
MYO7B	4648	-0.265142	-2.30415	-0.148523	-3.76081	-11.599	-2.53358	-0.569529	-0.823261	0.444445	3.07406	-1.84855	down
KIF9	64147	-1.16146	-2.57191	-0.704725	-2.35811	-2.11548	-1.17279	2.08539	-9.55267	-1.20392	0.284345	-1.84713	down
ATP10A	57194	-1.12813	2.26232	0.574445	-6.83289	-3.82621	-8.81057	3.49107	-2.92892	-2.25716	1.01465	-1.84414	down
KHK	3795	-0.448504	-3.29885	-0.487383	-5.99328	-2.52747	-2.46381	-4.16115	-1.33836	-2.15891	4.47284	-1.84049	down
ZNF541	84215	1.88885	-4.79898	1.66508	-8.94544	-4.99763	1.40326	-9.06609	-0.869194	2.9253	2.39722	-1.83976	down
TBC1D13	54662	-1.30516	-3.07818	-0.526177	-2.72557	-1.95237	-2.32252	-1.03575	-2.12427	-2.1862	-1.09859	-1.83548	down
KLRG2	346689	0	0	0	0	-2.24393	0	-7.6865	-4.9542	5.35755	-8.80735	-1.83344	down
AKR7A3	22977	0	-5.67243	-0.389961	-6.83289	-2.04669	-3.01752	-7.53916	-1	-0.266942	8.45121	-1.83144	down
DENND2A	27147	0.803143	-1.90514	1.55698	-8.05528	-0.882772	-3.09653	-3.75946	1.7878	-2.62678	-2.11594	-1.8294	down
GDPD3	79153	2.20323	-1.52034	-0.514324	-3.80735	-3.921	-1.98962	-4.30939	-1.19199	-3.58007	0.349992	-1.82809	down
PLAT	5327	0.0980974	-1.09066	-1.36631	-4.38266	-3.11362	-1.0167	-2.35215	-1.60519	-1.30626	-2.12447	-1.82599	down
HRSP12	10247	-0.982241	-0.628535	-2.54364	-3.64856	-1.84185	-1.50878	-3.22408	-1.99178	-3.20397	1.33614	-1.82373	down
ATRNL1	26033	0.440573	-1.88161	-0.84297	1.60145	0.941583	-2.51156	-3.62894	-9.55267	-1.58731	-1.20288	-1.82243	down
RAB17	64284	0.276555	-1.30042	-0.770858	1.49581	-2.49541	-2.37028	-13.0062	0.518202	-0.323925	-0.241501	-1.8218	down
ZNF503	84858	-1.19788	-2.54776	-0.78281	-2.10685	-0.993804	-2.67022	-0.985665	-1.89868	-3.49506	-1.51233	-1.81911	down
LOC285943	285943	1.53985	-0.877143	-1.14886	-0.738914	-3.44646	-1.31073	-10.2491	1.80264	-1.77173	-1.98423	-1.81847	down
SIX4	51804	-1.89367	-1.44876	1.77354	0.996198	-7.65821	-0.434403	-1.82491	-6.96578	0.192645	-0.883591	-1.81469	down
ARHGAP24	83478	0.209154	-1.27622	-2.55317	-1.52511	-3.08817	-1.30926	-3.48741	-2.85914	-0.29372	-1.9291	-1.81121	down
PDE1A	5136	-0.642989	1.11921	-1.96764	0.937373	-3.46289	-2.96148	-4.14546	-2.78461	-2.30666	-1.82392	-1.80391	down
XKR5	389610	-2.56849	-0.0289108	1.6172	-2.96803	-1.61541	-9.60548	-0.370084	0.216336	-2.68356	-0.017278	-1.80237	down
RIPK4	54101	1.17349	-2.00707	-0.156328	-2.98272	-2.48648	-0.206863	-11.1731	0.113433	-0.520201	0.223586	-1.80222	down
NPY1R	4886	2.53221	0.927934	-0.28592	-3.03562	-7.41229	-2.0292	-6.43129	-0.126249	-1.19672	-0.957228	-1.80144	down
CDKN1C	1028	-0.906211	-2.42179	-2.25281	-1.64903	-4.03786	-3.77759	-1.08528	-1.45419	-0.481172	0.0760432	-1.79899	down
MSRA	4482	-0.778676	-3.04677	-1.96562	-2.31469	-2.32261	-3.06459	-2.86718	-1.14912	-3.13934	2.66599	-1.79826	down
NPC1L1	29881	-5.2854	-6.65821	0	-7.05528	0	5.80735	10.7649	-7.42626	-8.12928	0	-1.79822	down
GPR155	151556	-1.15712	-0.781372	-2.17919	-4.12711	-2.77475	-1.14064	-1.14719	-2.17141	-2.60223	0.11099	-1.797	down
FOXC1	2296	0.179163	-2.22426	-1.94337	-2.48938	-1.871	-2.55243	-3.38672	-0.62117	-1.32852	-1.72613	-1.79638	down
ACPP	55	-1.86879	2.4077	-2.89266	-1.97333	-1.86446	-4.86513	-2.89089	0.337325	-2.61849	-1.72687	-1.79556	down
REC8	9985	0.0268238	-0.561116	0.292451	-5.83289	-1.06744	-9.29692	-0.947148	-1.32823	2.35755	-1.5979	-1.79548	down
ECHS1	1892	-2.9059	-3.14521	-1.86599	-1.77897	-1.84657	-0.873639	-1.29133	-2.05911	-2.01386	-0.166628	-1.79472	down
ASB13	79754	-2.097	-4.00541	-0.0561382	-9.49386	-0.598768	-0.174088	-0.781058	-1.15864	-0.261564	0.696324	-1.79302	down
BMP7	655	-2.57375	1.52959	-2.4361	-0.188072	-1.68014	-3.40599	-3.83484	0.00245774	-3.07392	-2.15826	-1.7819	down
C2orf54	79919	1.71638	-1.61886	-0.794124	-3.20615	-1	-3.0193	-1.82953	-1.6381	-4.54414	-1.87489	-1.78087	down
PPP1R14C	81706	-0.101481	0.768784	-9.88417	-4.02342	-2.81756	1.10595	-0.989353	-4.97494	2.07092	1.05394	-1.77913	down
C5	727	-1.69165	-3.236	-0.580523	-3.75997	-0.627582	-3.09653	-2.24169	-3.51182	1.43356	-0.471752	-1.77839	down
ASRGL1	80150	0.838899	-1.3709	-2.83619	-4.54499	-3.82449	-0.754303	-6.91978	0.340334	1.27589	0.0119912	-1.77835	down
SLC16A7	9194	-3.13578	-1.59154	-1.29768	2.71703	0.161589	-0.0995357	-0.383605	-7.87652	2.87564	-9.12928	-1.77597	down
AP3B2	8120	-0.634716	0	-5.88264	0	2.07039	0.115477	0	1.32423	-7.12928	-7.61471	-1.77513	down
IL17RD	54756	0.369366	-1.35478	-2.51486	0.565141	-9.66	-3.32021	-1.1811	0.280108	-0.664326	-0.23497	-1.77156	down
NCRNA00247	404201	-2.85536	-1.0156	1.02411	-7.94837	-0.538976	0.485427	-2.24793	-2.83846	-1.34792	-0.432315	-1.77154	down
SSTR2	6752	0.691489	-0.99904	-1.58163	-5.37697	-2.12969	-3.83767	-0.314796	-0.466493	-2.56819	-1.12687	-1.77099	down
TLN2	83660	-0.600292	-1.93028	-0.635379	-4.98272	-2.15175	-1.75456	-1.53154	-1.12894	-1.42704	-1.49985	-1.76424	down
C5orf23	79614	1.89178	-2.90604	-1.67579	-1.56002	-4.48113	-4.46418	-5.88648	-1.20658	-0.422356	3.07133	-1.76395	down
ZNF577	84765	-0.398792	0.827163	0.478104	0.772732	-8.3966	-1.87258	-7.16993	-1.72845	-0.235103	0.107698	-1.76158	down
GALNT3	2591	-1.04669	0.119053	-3.8427	-2.66297	-8.49185	-0.823784	0.465773	-1.26027	2.25493	-2.30367	-1.75922	down
PTRH1	138428	0.423499	-2.43332	-0.291017	-0.20213	-1.07151	-8.90388	-2.55722	-2.76988	0.481566	-0.26738	-1.75913	down
MUSTN1	389125	1.40096	2.34663	1.18303	-6.24793	-2.87516	-8.60363	-4.12452	0.0427496	-2.04182	1.3356	-1.75841	down
LGALS2	3957	-1.47936	-3.10478	2.94786	-9.65613	-3.67499	1.40505	-5.01736	-2.10253	-1.90083	5.0397	-1.75434	down
ARL4D	379	0.268996	-3.34541	-4.17326	-0.739889	1.18524	-1.27507	-0.0940683	-3.88639	-2.45636	-2.99307	-1.75093	down
LOC221122	221122	-5.2854	0	-9.83763	0	0	-1.91321	0	0	-0.327362	-0.132755	-1.74964	down
CMTM4	146223	-1.56863	-3.26385	-2.28151	-0.0623701	-1.31061	-0.947287	-2.85369	-2.55692	-2.05899	-0.575007	-1.74789	down
SDHB	6390	-3.68872	-4.23491	-0.430775	-3.28352	0.33602	0.469436	-1.1896	-2.9349	-1.42358	-1.08933	-1.74699	down
PC	5091	-1.04586	-2.27258	-2.39763	-1.63438	-1.80611	-2.8281	-4.55668	-1.87209	-1.37508	2.34999	-1.74385	down
DUSP8	1850	-2.11664	0	-6.88264	2.32193	-5.49185	-0.514573	8.37069	-7.2854	-5.80735	-0.0259952	-1.74319	down
CACNA2D3	55799	0.0482552	-0.135578	-3.46851	-2.66025	-0.663582	-0.756804	-2.68552	-4.81131	-0.56528	-1.73118	-1.74298	down
FBXO15	201456	7.24793	-7.66534	-2.50794	-7.05528	-6.80735	2.558	-0.824913	-0.0951572	-1.65368	-0.605721	-1.74095	down
ASMT	438	-5.02053	-4.65645	0.671946	-2.94226	0.128733	-0.434403	0.153709	-3.21218	-3.03477	0.987061	-1.73591	down
ENTPD5	957	0.547488	-3.45232	-0.465558	-7.56986	-0.987214	-3	-8.45533	-1.19723	-0.633092	7.90087	-1.73122	down
GMPR	2766	-1.85361	-0.202493	-1.35255	1.96045	-2.77887	-3.0129	2.5948	-9.61102	-1.31734	-1.71989	-1.72934	down
LMOD1	25802	1.14653	1.99744	2.05166	-10.375	-1.61738	-8.81057	-2.0795	-1.68382	-0.528131	2.60627	-1.72925	down
ProSAPiP1	9762	-2.31336	-1.43824	-2.63933	1.22483	-1.77779	-3.03621	-1.78889	-1.64797	-2.18646	-1.67274	-1.72762	down
LOC284100	284100	-5.2854	-5.08746	-1.42427	5.39232	-6.49185	0.130012	-5.35755	5.2854	-1.39924	-3.026	-1.72641	down
PLLP	51090	0.47642	-3.15114	-2.63563	0.677392	-3.15175	0.127189	-5.80588	-0.854453	-0.451079	-2.48349	-1.72524	down
GPM6A	2823	1.0166	2.11221	-0.598817	0.881356	-2.56371	-1.11247	-1.35873	-9.64024	-2.88982	-3.09627	-1.72499	down
LIN7A	8825	1.28445	-1.80287	-2.07608	3.67306	-3.14868	0.0583267	-9.12153	-1.15159	-4.67088	-0.281182	-1.7237	down
FAM120C	54954	-1.30666	-7.24793	-1.71272	-6.24793	0.43105	-2.04466	1.48875	-2.05418	1.29068	0.173193	-1.72304	down
POF1B	79983	-7.29462	3.44379	-5.88264	-5.83289	2.03489	-8.224	0.623233	2.59516	0.974005	0.394279	-1.71688	down
GYG2	8908	-0.634716	-0.665336	-2.16217	-3.09954	-1.60463	-3.83409	1.81021	-2.26919	-0.879248	-3.76783	-1.71065	down
GK	2710	-1.67576	-1.95102	-2.31126	-0.530222	-1.55721	-1.64537	-2.98896	-2.92706	-2.73225	1.2348	-1.70843	down
PBLD	64081	-0.0178245	-2.95889	-1.55411	-5.11131	-0.89534	-0.327659	-5.32906	-0.395061	-1.69856	1.20653	-1.70813	down
GCOM1	145781	0.348752	-0.990879	-0.699421	4.50816	-3.14868	-8.36194	-1.92938	-0.792368	-1.26939	-4.71621	-1.70514	down
SORCS2	57537	-3.63166	-0.223142	0.293281	-2.17754	1.3347	-0.104879	0.907668	-0.595851	-8.71425	-4.13598	-1.70476	down
TST	7263	-1.1212	-3.22648	-2.15751	-1.14734	-0.967137	-1.29643	-3.12903	-2.74797	-1.83735	0.593692	-1.70367	down
GPR112	139378	-0.0475284	-1.83375	0.885541	-0.378512	0.557995	-5.90689	-0.567559	-0.205361	-7.61471	-1.91983	-1.70306	down
PTPN13	5783	-0.109624	-1.3399	-2.67067	-1.29503	-3.56585	0.443776	-2.60454	-2.99631	-0.485007	-2.38934	-1.70125	down
GDA	9615	-0.431951	-1.99791	-1.22895	-1.99318	-1.78189	-6.85612	-5.91335	-2.30374	-1.15352	6.65166	-1.7009	down
BPHL	670	-0.210354	-2.20377	-2.45713	-2.13478	-2.15288	-2.84283	-1.53287	-2.00234	-2.75935	1.29127	-1.7005	down
PHYHIPL	84457	0.112688	-2.08213	-3.38644	0.705217	-2.98956	-0.993006	-5.96933	0.13719	0.0984398	-2.60348	-1.69704	down
SEMA3G	56920	-0.677459	-0.109984	-1.00536	-3.70866	-3.59446	-1.81228	-3.44633	-0.777509	-2.06673	0.235888	-1.69629	down
SLC27A5	10998	1.54749	0.581396	-8.3443	-0.547488	-0.83523	-6.49185	-2.31528	-0.631849	1.10434	-1.01294	-1.69457	down
C8orf38	137682	0.060929	-2.93974	0.555351	-3.85324	1.16636	0.602603	-7.53916	-2.85159	-1.71013	-0.411117	-1.69197	down
ABCC6P1	653190	1.34562	-2.10434	0.486567	-10.0014	-1.25154	1.53051	-3.87915	-5.42368	-0.249259	2.71621	-1.68305	down
PANK1	53354	-0.298304	-3.19544	-2.74498	-1.3861	-2.29337	-0.673597	-3.83783	-0.906371	-1.01279	-0.459507	-1.68083	down
FH	2271	-2.8569	-4.11692	-0.390036	-2.2483	-0.80357	0.507311	-0.805084	-3.54284	-1.41934	-1.12101	-1.67967	down
DDAH1	23576	-0.747203	-2.64481	-0.575704	-2.80259	-3.36972	-0.205999	-4.95975	-0.855333	-0.905949	0.329117	-1.67379	down
SGK2	10110	-3.88007	-8.16491	-1.78313	-0.559872	1.65789	-0.932338	2.10792	-2.67531	0.327805	-2.81714	-1.67191	down
PNMAL1	55228	0.659867	-2.25756	-0.129904	-11.8309	1.24912	1.74688	-0.881706	-2.55271	-0.145708	-2.56232	-1.67049	down
GPHN	10243	-2.14493	-1.90558	-2.8339	-1.16089	-1.48967	-1.87765	-2.14999	-1.45852	-1.3979	-0.250918	-1.66699	down
PPARGC1A	10891	0.486312	-4.24793	-3.04383	2.01652	-0.957628	-2.37835	-5.12149	-0.47052	-0.96919	-1.97961	-1.66657	down
RGS9	8787	-1.2559	1.20859	0	-6.24793	-7.81378	-6.49185	-3.62894	0.83335	1.5502	5.20945	-1.66368	down
TOP1P1	7151	-1.04567	-0.955975	0	-2.22239	-1.82889	-5.90689	-0.383605	-4.5155	0.228269	0	-1.66307	down
EPHX1	2052	-0.299378	-5.60813	-0.40426	-5.60836	-0.0149065	-2.42086	0.196242	-1.3672	-1.85464	0.754193	-1.66273	down
SEMA3B	7869	-2.32133	-2.00944	-2.60295	-0.211007	-0.634206	-1.88851	-1.16872	-2.16208	-0.756204	-2.86876	-1.66232	down
DMC1	11144	-1.67094	3.15397	0	0	-0.253448	-6.90689	-0.109072	-2.25691	-1.77173	-6.80735	-1.66224	down
FMO1	2326	-2.57538	-1.77487	-1.64429	-2.04561	-8.12919	-3.25032	-6.75259	-2.03853	-1.72478	13.3197	-1.66159	down
CYFIP2	26999	-0.769498	-0.4324	-0.289729	0.188403	-4.46222	-1.45846	-4.73569	-1.54088	-1.13622	-1.96588	-1.66026	down
TSPAN33	340348	-1.37329	-3.00492	-1.69273	0.0504843	-1.64263	-1.19348	-2.70362	-2.94791	-1.50898	-0.559949	-1.6577	down
SLCO4C1	353189	1.14381	-0.908609	-1.34421	-4.69143	-7.04985	1.99096	-6.95785	0.691155	0.303538	0.258734	-1.65637	down
TTC29	83894	5.83289	-6.08746	0	0	-7.65821	0	0	-2.76988	-5.80735	0	-1.649	down
ALDH2	217	0.157206	-2.42598	-1.64292	-3.09545	-2.20653	-1.56362	-3.15416	-2.0731	-0.900717	0.415957	-1.64893	down
NUDT9	53343	-1.79099	-4.70405	-1.43199	-1.09424	-0.243926	-0.625531	0.0178726	-3.5566	-2.63422	-0.409255	-1.64729	down
PHYH	5264	-0.782394	-4.6989	-2.60804	-0.728213	-1.56381	-1.49013	-2.31778	-0.476859	-2.93371	1.13591	-1.64639	down
PLXNB1	5364	-0.559892	-2.24734	-1.58124	-0.38425	-2.42074	-2.93468	-4.14501	-0.0457647	0.11718	-2.24748	-1.64492	down
NLGN3	54413	-7.09803	-6.88264	-5.88264	0	0	-3.09653	6.93074	-2.14086	4.75489	-3.026	-1.64411	down
RSPO1	284654	0	0	0	0	0	-7.90689	0	0	0	-8.50779	-1.64147	down
SHROOM3	57619	0.440221	-1.27843	-11.1874	1.99474	-3.86755	1.44372	-1.34073	0.386624	-1.31199	-1.64675	-1.63675	down
PADI2	11240	-1.47999	1.10236	0.177842	-7.70736	-1.83574	-1.50641	-3.17177	-1.49596	1.35787	-1.80081	-1.636	down
WDR72	256764	1.20703	-2.59727	-3.28089	0.835941	-1.9681	-1.86473	-3.86145	-2.97265	-1.59601	-0.260594	-1.63587	down
KRT7	3855	2.57805	-3.13324	-2.66104	4.55719	-2.25659	-5.07547	-2.73904	-3.31307	0.0496095	-4.30392	-1.62975	down
FLJ42709	441094	2.11548	1.78473	-0.287696	-6.83289	-1.72935	-2.51156	0.756443	-2.35396	-5.80735	-1.42704	-1.62932	down
LOC100131435	100131435	0.769505	-0.478429	-0.0296455	-1.55776	-0.908765	-9.36413	-0.171766	-1.18858	-3.98185	0.61891	-1.62925	down
SPOCK2	9806	-1.6845	-1.12331	-1.86199	-4.88938	-2.91945	-1.45531	-2.28043	1.61529	-1.1264	-0.525076	-1.62506	down
JUP	3728	-1.09816	-3.09376	0.383185	-1.30235	-2.76705	-1.78361	-3.09719	-0.357211	-1.06388	-2.05836	-1.62384	down
CRYBB3	1417	5.24793	0	0.753982	0	0	-5.90689	-7.16993	-7.55459	-6.80735	5.20945	-1.62274	down
KCNA5	3741	-0.746426	2.27886	1.87891	-7.24793	-5.49185	6.79442	-5.35755	-8.21432	-7.12928	7.01123	-1.62239	down
KLHL3	26249	-0.962069	-2.46657	-1.69256	1.43224	-1.02699	-0.589557	-2.1961	-3.07174	-3.53828	-2.11103	-1.62226	down
RAB7L1	8934	-0.371507	-1.21465	-2.71771	-5.2629	-0.542675	-1.78423	-0.748513	-4.3405	-0.673445	1.45267	-1.62035	down
LONRF2	164832	-0.151225	-1.52143	-0.822158	0.753138	0.599847	0.434827	-3.40599	-8.55459	-1.06136	-2.46158	-1.61905	down
KIAA1210	57481	0	0	0	0	0	0	0	-7.87652	0	-8.26679	-1.61433	down
SLC1A1	6505	2.33188	-0.572863	-0.427366	-12.5267	-3.80123	-0.938761	-0.437071	-1.06919	0.42117	0.929579	-1.60906	down
MFAP4	4239	4.90064	4.56726	0.585878	-9.33316	-4.62346	-3.41124	-2.81828	-1.90122	-1.13022	-2.9195	-1.60833	down
HSPB7	27129	1.98024	3.63364	0.119643	3.70481	1.33641	-8.07682	-9.57554	-1.68038	-3.69773	-3.79613	-1.60519	down
C11orf54	28970	0.212884	-2.89741	-0.281767	-3.51852	-3.42659	-1.23222	-2.80211	-2.13432	-0.881703	0.913463	-1.60483	down
LHPP	64077	-0.750402	-1.09633	-1.79721	-2.88737	-1.01787	-3.2235	-2.09856	-1.73405	-1.58496	0.149576	-1.60407	down
UNC5CL	222643	-1.10809	-1.74267	-0.480923	-9.33316	-2.00731	-0.881174	-2.4458	-1.867	1.73335	2.0961	-1.60367	down
GLRB	2743	0.106331	0.541461	-4.2987	1.81689	-9.01402	2.11841	3.89975	-1.87063	1.93163	-11.2503	-1.60192	down
MYOM1	8736	0.831096	0.777608	0.55698	-1.44057	-8.29921	-3.48956	-1.01763	1.73819	-7.80735	2.13255	-1.60179	down
SOD3	6649	-0.275381	0.440966	0.895074	-8.33539	-3.13924	-4.10448	-0.827486	0.821848	-0.951824	-0.517051	-1.5993	down
PEX11G	92960	-0.049753	-1.69032	-1.71272	0.275634	-3.76609	-6.49185	-3.09472	-0.44717	0.503712	0.493815	-1.59795	down
CEACAM1	634	-2.74199	-3.74543	-0.151283	-3.66383	-1.33425	-1.45192	-0.0805863	-1.84764	-0.583009	-0.375802	-1.59757	down
WASF3	10810	0.405206	1.53664	-1.59291	-0.548388	-2.86755	-8.60363	0.282689	-1.30066	-2.27137	-1.00333	-1.59633	down
CCDC8	83987	0.740968	-1.66178	-0.514573	-8.88874	0.842405	1.78583	-8.82655	1.419	0.396087	-1.21117	-1.59185	down
SCG3	29106	0	-3.62344	-0.899649	2.41314	-0.658963	-2.83409	-6.6865	0.671767	-2.83335	-1.45372	-1.59048	down
GOLGA2B	55592	0.954701	0.732939	-1.70599	-1.05872	-2.57113	0.213226	-10.5362	-1.79043	0.604922	-0.746659	-1.59034	down
FAM92A3	403315	-2.63063	7.5157	0.292329	0.14439	-2.9419	-4.94693	-6.35755	-2.48938	-2.3744	-2.05733	-1.58457	down
HOXA11	3207	-0.0374747	-6.65821	0.100351	7.7211	-0.598768	1.12017	-7.53916	-1.44057	-6.80735	-1.68665	-1.58266	down
ALDH8A1	64577	0.299498	-0.577178	-1.60723	-4.60633	-4.09024	-1.68191	-4.25932	-1.48597	0.217296	1.99629	-1.57951	down
ALS2CL	259173	-2.90174	-1.20612	-4.02527	2.10526	1.14913	-3.9552	-0.590104	-2.11359	-2.52481	-1.73207	-1.57945	down
FHOD3	80206	-2.8926	-3.72211	0.772662	-2.62794	-0.828888	-0.903371	1.84663	-3.47569	-1.75803	-2.1901	-1.57794	down
CASZ1	54897	-1.69266	-1.53148	-2.02963	-0.155928	-1.53832	-3.75344	-1.66823	-1.80873	0.587414	-2.16024	-1.57512	down
ECHDC3	79746	0.474608	-3.28599	-1.70656	-2.12816	-4.32922	-1.36677	-3.47552	-0.0787377	-0.0874356	0.263223	-1.57206	down
EXD3	54932	-1.62859	-5.67243	1.05166	0.14439	-7.07682	-2.42988	0	0.928447	1.06189	-2.08153	-1.57029	down
LOC100190940	100190940	-2.11664	2.91816	0	-6.24793	-2.9052	-6.49185	-0.228269	-7.13955	0	6.52356	-1.56877	down
NR3C2	4306	-0.984094	-0.656154	-3.15372	3.30587	-3.76778	-2.91321	-4.02322	-0.644048	-0.600348	-2.24101	-1.56777	down
UQCRB	7381	-0.668182	-1.28827	-1.41304	-2.62185	-1.40621	-0.0469847	-3.34985	-0.608206	-2.31736	-1.94993	-1.56699	down
SULT1A2	6799	0	0	-2.08324	0	0	-7.90689	0	0	0.13516	-5.80735	-1.56623	down
RAB15	376267	1.02825	-0.344402	1.22556	-9.10329	-0.249648	-2.22178	0.1682	-3.07654	-1.40976	-1.65355	-1.5637	down
STEAP2	261729	2.28651	-1.14464	-1.52622	-4.07597	-6.24242	-0.634277	-4.89388	-1.29423	0.414769	1.4806	-1.56298	down
ALOX12P2	245	-7.75489	5.20945	-6.88264	6.71425	-1.04669	-3.26768	-5.9542	0	4.75489	-7.39232	-1.56198	down
MACROD1	28992	-0.991212	-3.07524	-3.17875	0.703814	-0.511956	-2.48789	-1.0806	-1.87699	-2.40673	-0.708234	-1.56138	down
PAX8	7849	-1.53275	-0.582693	-0.105172	-1.99451	0.360122	-0.878481	-5.6795	-1.30521	-1.51804	-2.37265	-1.56089	down
EGR1	1958	3.8128	-1.41945	-1.24964	-3.97073	-3.44594	-2.30838	-3.67614	1.86999	-5.15606	-0.0433619	-1.55869	down
PDLIM2	64236	0.21099	0.459432	0.641204	-9.94691	-1.04543	-2.10439	-0.869224	-1.68502	-1.87085	0.643856	-1.55663	down
HOXA3	3200	1.17264	-1	-6.88264	-1.66297	-1.90689	-0.0242929	-8.45533	2.5097	1.28917	-0.604799	-1.55654	down
CTSH	1512	0.378258	-2.21794	-1.58892	-1.60813	-2.87935	-2.07143	-3.44982	0.0947916	-0.782344	-1.41715	-1.5542	down
MEG3	55384	1.88769	2.97949	-1.15454	-5.24612	-2.77195	-11.2082	3.93208	-2.60054	-0.738875	-0.597902	-1.55189	down
CYB5D2	124936	-2.03499	-3.07818	-0.456133	-2.64276	-1.71748	-1.0386	-0.536989	-1.72485	-1.02199	-1.2657	-1.55177	down
OXER1	165140	3.10412	-0.842698	-2.88264	-11.3853	-2.4397	-3.34493	-3.65859	-0.161305	-0.0899421	6.20945	-1.54915	down
C20orf118	140711	-2.16146	-1.28209	2.10035	-8.05528	-1.89602	0.302563	-2.36565	-4.00462	7.67948	-5.80735	-1.54901	down
PRX	57716	-1.59667	-1.94702	-0.750358	-1.84019	-3.10256	-3.26679	-1.33364	0.482251	-2.19138	0.0752881	-1.54711	down
PGLYRP2	114770	-4.80192	-2.58825	0	-3.09954	5.24793	0	-1.55722	-2.85415	0	-5.80735	-1.54605	down
MORN1	79906	-1.63063	0.693897	1.46609	-7.05528	-3.11839	-1.69163	-2.69727	-0.670692	-0.83335	0.0935119	-1.54438	down
GHR	2690	0.336107	-0.267061	-0.0881721	-1.13208	-3.3295	-2.33531	-2.1883	-3.95864	-1.6778	-0.780657	-1.54214	down
NAP1L3	4675	0.979572	-0.149636	-7.46761	-2.55313	-1.41028	-0.684498	0.0992244	-3.76988	0	-0.463947	-1.54202	down
C11orf52	91894	-0.911492	-0.115909	-0.610125	0.68103	-3.01726	-0.897098	-4.70426	-2.53573	-1.64666	-1.66214	-1.54196	down
PPM1H	57460	-1.24873	-0.942214	-3.54849	0.428629	2.03036	1.09777	-3.23704	-6.06609	-2.25369	-1.67859	-1.54181	down
EGR3	1960	1.24556	-1.45943	-2.8904	-3.80735	6.24793	-10.2264	-1.30135	-1.3009	-1.03477	-0.890534	-1.54177	down
LYRM5	144363	-0.306411	-1.35908	1.95656	-1.19459	0.321928	-8.07682	0.508365	-4.05778	-2.54432	-0.641546	-1.53937	down
FECH	2235	-1.32222	-1.27942	-2.46617	-1.13171	-2.00543	-0.861887	-1.89719	-1.28401	-1.91643	-1.21525	-1.53797	down
PCNXL2	80003	-1.72477	-0.553254	-6.47573	0	0.0780025	0.47969	-0.665882	-7.96578	3.05373	-1.60572	-1.53797	down
GLIS2	84662	-2.34991	-3.3742	0.293118	-2.97387	-0.809076	-2.61558	-0.692837	-1.40264	-0.595298	-0.836423	-1.53567	down
SLC25A42	284439	0.151084	-3.61184	-0.535673	-2.98751	-1.8014	-4.02816	-2.26269	-1.7695	-0.90016	2.40904	-1.53368	down
SIGIRR	59307	-2.09054	-2.00076	1.33329	-1.29463	-0.648288	-3.03604	-0.582875	-3.79305	-2.59373	-0.604415	-1.5311	down
GSTM3	2947	-1.05352	-0.406694	-2.62458	0.166912	-1.48162	-1.91418	-1.96635	-1.54726	-1.95507	-2.51615	-1.52985	down
SLC47A1	55244	1.99412	-2.93639	1.93415	-8.14817	-3.14519	-4.52279	-5.10941	-0.764615	-0.197345	5.61399	-1.52817	down
HSD11B1	3290	7.24793	2.3332	0.880237	-6.24793	0.531928	-8.81057	6.51298	-5.55459	-8.89482	-3.2713	-1.52729	down
MST1	4485	0.427162	-2.64742	-0.592995	-4.62073	0.125067	-1.97238	-3.47876	-2.39056	-0.482991	0.36257	-1.5271	down
ZFYVE9	9372	-1.86879	-2.98351	-1.05512	-2.38012	-0.889817	-1.98043	-0.781058	-1.91355	-1.59712	0.203872	-1.52456	down
OXCT1	5019	-1.13215	-1.00283	-2.49766	2.67732	-1.64236	-2.12021	-5.15478	-1.37062	-1.24675	-1.73862	-1.52287	down
SLC22A1	6580	0	0	-1.19015	0	-0.818162	-3.26679	0	0	-9.33316	-0.610958	-1.52192	down
STK33	65975	-0.50696	-0.60598	-1.13859	1.90343	0.501384	0.9307	-10.1737	-3.72722	0.0840436	-2.45434	-1.51872	down
CPNE4	131034	-4.63166	-3.22707	2.10035	-10.8009	-1.46173	5.80735	-1.35225	-3.94391	-3.45141	5.78136	-1.51799	down
ARHGEF19	128272	-4.04669	-3.13377	0.515388	-10.568	6.83289	0.302563	-0.468204	-3.63644	0.34645	-1.28379	-1.51396	down
TMEM169	92691	1.28445	5.20945	-8.20457	-5.83289	-6.80735	1.39689	-2.40988	-7.2854	9.13186	-1.60768	-1.51251	down
BCKDHB	594	-0.262494	-2.39799	-1.4564	-0.187047	-1.548	-1.93813	-1.98146	-3.10255	-1.28951	-0.96079	-1.51244	down
ASPA	443	-0.516153	-1.29077	-0.649937	-3.81872	-1.31078	-1.19347	-4.52762	-0.517516	-1.49187	0.199784	-1.51171	down
YIPF6	286451	-2.11664	-3.82397	1.58792	-8.7039	1.45066	0.245387	0.24029	-2.4793	-0.296431	-1.21412	-1.51101	down
GPT2	84706	-0.992759	-2.59736	-3.16704	-0.465796	1.30466	-1.33669	-1.97435	-2.11598	-2.68338	-1.04695	-1.50756	down
FGGY	55277	-2.36825	-4.24642	1.61621	-3.78765	0.208587	0.680746	-1.96241	-3.31342	-0.961247	-0.926343	-1.50602	down
BRP44L	51660	-0.769055	-2.23803	-2.12896	0.419461	-1.47516	-2.33409	-2.64805	-0.268141	-2.26642	-1.34925	-1.50577	down
CCDC148	130940	-2.66582	0.123148	1.50726	-7.83289	0.341037	5.80735	-7.53916	-1.14086	-1.53727	-2.09115	-1.50283	down
ATP1B2	482	1.71572	-0.936528	-0.81282	-2.51706	-3.26534	-3.34493	-3.35578	1.43323	-4.62116	0.691283	-1.50134	down
LOC100131089	100131089	-7.09803	-1.20139	-1.40505	0.455773	-0.719264	0.895303	-2.49577	1.66762	-2.77173	-2.33487	-1.50074	down
HOXD10	3236	1.19193	-0.767803	0.136584	-3.44608	-0.693088	-3.4007	-0.0242298	-0.192787	-4.97448	-2.82836	-1.4999	down
TDRD6	221400	0.314565	-2.32971	-0.370306	-2.66297	0.101481	0.547849	-6.35755	-2.10639	-1.15024	-0.966053	-1.49793	down
KIAA0284	283638	-2.68872	-3.44373	0.390963	-2.99088	-0.264604	-2.56323	-0.932886	-0.904862	-0.869992	-0.710828	-1.49788	down
CRYL1	51084	-0.457733	-1.73088	-0.662535	-3.7175	-2.53505	-0.0637714	-2.99149	-0.761434	-1.2126	-0.822166	-1.49552	down
CASC1	55259	1.09265	0.644284	0.294776	-1.59258	-9.3966	2.62887	-8.45533	0.0473057	1.4808	-1.66795	-1.49238	down
CHCHD4	131474	-3.33139	-5.15359	0.169019	-1.5263	-0.248821	-0.225745	-0.750846	-3.79574	0.761488	-0.772709	-1.48746	down
RNF183	138065	1.54749	-1.42094	-9.13186	-9.15228	-0.5025	2.11548	-8.6865	0.258484	-0.633791	10.7423	-1.48641	down
FGFR2	2263	1.34683	-0.159282	-3.13859	0.806319	-4.87464	-0.740629	-6.32399	-0.66035	1.37316	-2.47159	-1.48428	down
CYP1B1	1545	0.200106	2.32455	-0.188123	-3.54744	0.494026	-2.13474	-1.83675	-4.64779	-2.42611	-3.07513	-1.48374	down
MAL2	114569	1.2565	0.507956	-2.07227	0.00211472	-2.10613	1.8576	-5.99846	-0.970866	-2.01761	-5.28384	-1.4825	down
SNAR-E	100170220	-3.787	-5.77227	1.69919	-2.56038	5.83289	0	-0.405256	-2.60921	-8.61471	1.39232	-1.48244	down
LOC91316	91316	-1.66582	-1.53916	-0.267772	-5.10154	-2.24393	-2.26846	0.613817	-3.23548	-0.817769	1.7022	-1.48239	down
LRRC34	151827	1.13245	-6.08746	-7.20945	2.31813	-0.921997	2.00799	0.03827	-2.76988	-0.709323	-2.61096	-1.48122	down
HOXA9	3205	0.333404	-0.219868	-1.07369	1.13115	1.17454	0.440889	-3.15138	-4.71956	-8.89482	0.170434	-1.48089	down
ALDH5A1	7915	-1.81169	-2.20377	-1.61684	-2.46741	-0.288929	-2.15828	-2.01312	-1.55037	-1.07574	0.396211	-1.479	down
SLC26A6	65010	0.953307	-2.55543	-1.57663	-2.77529	-2.0508	-1.30419	-2.51664	-0.528163	-2.23966	-0.189377	-1.47829	down
FHIT	2272	-0.876768	-2.74681	-1.4717	0.214809	-1.24393	-4.38247	-1.73198	-0.584963	-1.286	-0.670597	-1.47804	down
MORN4	118812	0.260509	-0.506062	-9.88417	-0.111961	-1.02207	-1.37951	0.251539	-0.78617	-0.0646627	-1.53265	-1.47752	down
SLC5A8	160728	9.20212	-1.88699	-1.02466	-7.56986	-3.84747	-10.1523	-9.57554	3.34099	3.74694	3.01123	-1.47555	down
ITM2C	81618	-0.454013	-0.602851	-0.734067	-4.30612	-2.31173	-2.49634	0.0336859	-2.55873	-0.454865	-0.84364	-1.47287	down
RNF150	57484	-0.265142	-1.34933	-0.555437	0.73588	-2.82889	-2.79627	-0.243557	-2.40738	-2.03477	-2.95588	-1.47008	down
PAGE4	9506	0	0	0	0	0	0	0	-7.2854	0	-7.39232	-1.46777	down
TMEM38A	79041	-1.85536	0.489729	-5.88264	1.99747	-1.3287	-4.58925	-1.55722	1.91427	-2.45195	-1.40526	-1.46689	down
NRGN	4900	-1.3146	-0.618743	0.123669	-3.71097	-1.83484	-3.31486	-2.1908	-0.770056	-2.15726	1.15245	-1.4636	down
KCNJ11	3767	-7.29462	1.32757	1.29727	2.08217	0.584963	-8.36194	-1.24356	0.060121	-0.449803	-2.5979	-1.45957	down
EPCAM	4072	-0.235219	-1.72008	-2.19201	1.84267	-1.10839	-1.84013	-3.48333	-2.07937	-1.03333	-2.74375	-1.45929	down
DGAT2	84649	-0.89775	-1.43393	-0.582745	-2.57354	-0.663299	-1.56753	2.61165	-8.82655	-2.026	1.39559	-1.45641	down
HNF4A	3172	0.160465	-2.77201	-2.32246	-9	-2.78649	-1.92018	-4.14335	0.801662	-1.34314	8.7879	-1.45376	down
HOXB6	3216	0.437446	0.0374747	-8.46761	1.95835	-2.01684	-0.729427	-0.302041	-1.51795	-0.723939	-3.20811	-1.45326	down
ESRP2	80004	-1.19383	-1.44954	-1.33778	1.30629	-1.39141	-1.03412	-4.90964	-1.53766	-0.721668	-2.26303	-1.45324	down
CMBL	134147	-1.39307	-2.63369	-0.589783	-2.40395	-2.61538	-0.544215	-2.79932	-1.60833	-1.6945	1.75052	-1.45317	down
CYP8B1	1582	-1.63063	-1.9551	-1.29132	-2.94084	-3.31279	-1.43572	-3.30799	-4.40738	-1.26098	7.01123	-1.45315	down
FAM108C1	58489	-3.60949	-4.15454	-1.10484	-2.22017	2.42175	-0.448712	0.0107264	-4.0628	0.657643	-2.02018	-1.45306	down
CELF6	60677	-0.0454685	-1.50606	-0.0497201	-3.9689	-1.76144	-1.32734	-3.15369	-1.16372	-0.474082	-1.01995	-1.44704	down
PEBP1	5037	0.0760024	-2.72752	-1.0916	-1.14816	-1.20572	-0.951481	-4.0138	-0.850233	-1.63934	-0.906401	-1.44582	down
CRISPLD2	83716	2.53129	1.16152	0.444563	-3.09954	-0.4975	-11.5338	-1.24402	-0.213879	-0.202493	-1.79105	-1.44449	down
KLHL26	55295	0.659092	-3.15528	-0.555437	-0.0384741	-1.9052	-7.49185	-0.244538	0.323973	-1.42489	-0.602784	-1.44354	down
KIF5C	3800	0.125339	1.79634	1.48393	-8.41785	1.73926	-8.07682	1.71049	-0.472068	-2.63743	-1.68024	-1.4429	down
SLC5A9	200010	1.17264	-2.69032	1.73427	-7.94837	-1.922	-0.688651	-7.6865	-0.734508	-0.448153	4.7879	-1.44237	down
KERA	11081	-3.27551	-4.24578	4.2249	-3.85519	0.913397	0.476814	-0.322189	-3.42973	-4.97613	0.0703893	-1.4419	down
AMBRA1	55626	-3.10911	-3.23962	0.206003	-1.4189	-0.246858	-0.103711	-0.61404	-5.45163	0.201327	-0.632723	-1.44093	down
SUCLG2	8801	-0.821235	-1.72437	-2.63696	0.152952	-3.14868	-1.24381	-1.62315	-1.67195	-0.73563	-0.889563	-1.43424	down
MFAP3L	9848	0.695791	-1.62885	-2.51376	-2.94867	-2.45697	0.172181	-4.65251	-0.286039	0.428994	-1.15123	-1.43411	down
FLJ77644	728772	-0.169158	-5.09132	0.0680643	-9.37504	-0.830967	-1.42146	0.843131	-2.39745	-3.6131	7.66534	-1.4322	down
C8orf4	56892	1.19536	-0.781863	-2.40243	-0.477408	-3.25288	-1.7503	-5.61238	1.11538	-0.243819	-2.10373	-1.43141	down
PITPNM2	57605	-2.63184	-1.56423	-0.707691	-10.0782	2.27302	0.77157	0.506824	-0.770056	-0.24909	-1.818	-1.42676	down
PACSIN3	29763	-1.68412	-1.97508	-0.616237	-4.02342	-0.809076	-2.83409	-0.77607	-1.83375	0.893085	-0.605721	-1.42645	down
SLC30A8	169026	-1.67807	-0.547488	-0.86495	-0.332844	-0.720798	-3.68917	-2.70895	-3.0392	0.872324	-1.54733	-1.42565	down
HOXA5	3202	0.562218	0.118862	-0.85928	1.26968	-1.94482	-0.356529	-10.858	-1.05347	0.440071	-1.53718	-1.42184	down
LDB3	11155	1.1263	1.34741	-7.46761	-2.94307	-3.05128	-9.42836	-2.57102	0.559427	-0.449803	8.66178	-1.42162	down
ZNF697	90874	-1.6938	-1.11987	0.78322	-4.06301	-2.09003	-2.50797	-0.891419	-1.92782	-0.57447	-0.130894	-1.42161	down
SLC16A2	6567	-0.0919225	-3.94356	-0.322057	-4.63559	-0.95142	-0.308786	-0.243817	-2.44712	-0.964841	-0.305586	-1.42147	down
KCNH6	81033	-1.45582	2.13865	-2.62124	-0.789648	-1.90874	-4.15554	-0.615505	0.953871	-5.15675	-0.597902	-1.42086	down
SHISA2	387914	-0.50696	1.36613	-2.02961	4.46605	-1.60463	-3.10614	-1.24912	-8.36194	-1.11277	-2.05658	-1.41956	down
FMR1NB	158521	-5.00867	-6.5125	8.63662	-3.66116	2.83906	0	0.379632	-2.45525	-8.39232	0	-1.41746	down
SLC45A3	85414	-1.14439	-2.7578	0.287282	-8.05528	-0.243926	-7.71425	1.37685	-1.67195	6.35755	-0.597902	-1.41638	down
TLE2	7089	-0.804685	0.128982	-0.13169	0.711261	-2.15794	-4.63342	-3.92685	0.470613	-1.09823	-2.68726	-1.41292	down
ARVCF	421	0.777136	-5.08746	0.951622	0.729352	-0.858908	-3.83164	-8.06609	0.462791	1.71397	-0.919482	-1.41287	down
F2RL1	2150	1.53985	-0.0922036	-0.461808	-1.14202	-10.5353	1.21429	-4.46504	-0.171305	0.848307	-0.861184	-1.41264	down
PNMA6A	84968	-0.632268	-1.10128	-2.57389	-0.568752	-0.779548	-7.90689	0.5542	0.324514	-0.978394	-0.463947	-1.41263	down
SPEF2	79925	0.10225	-0.649207	0.753982	-7.56986	-7.49185	0.185279	-1.83872	0.439765	0.550197	1.39232	-1.41258	down
FGFR4	2264	1.77761	-1.54234	0.147296	-9	-0.542447	-1.53497	-5.04018	1.05271	0.567707	0	-1.41146	down
H19	283120	0.708603	2.29307	0.658593	-10.0279	-1.55397	-7.96544	2.45423	0.578478	2.17345	-3.42535	-1.41062	down
PLEKHB1	58473	-3.13362	-0.295456	-2.97328	4.49897	0.602036	0.75433	0.544139	-9.01123	-2.03418	-3	-1.40483	down
ERBB2	2064	-0.123422	-1.07643	-1.71749	-0.740766	-2.15191	-1.96772	-3.2685	-0.601223	-0.739298	-1.6602	-1.4047	down
METTL7A	25840	-1.29935	-1.49322	-0.42212	0.328881	-4.11041	-1.73883	-3.04147	-0.737826	-1.20083	-0.327785	-1.4043	down
KLHL13	90293	3.53995	-1.5963	-2.19132	-0.273996	-3.4175	-0.356316	-4.36582	-2.0214	-1.48177	-1.86931	-1.40338	down
PARM1	25849	2.67145	0.688705	-1.65315	-1.34169	-4.1964	-3.34057	-5.17085	-0.242809	-2.69506	1.25588	-1.40245	down
C9orf71	169693	2.13245	-7.24793	1.51539	-8.41785	-4.37229	-8.36194	-6.6865	0.91427	8.29921	8.20457	-1.40206	down
NR4A3	8013	1.65429	-1.272	-3.99171	-0.845829	-1.11334	-3.15531	-2.04064	-0.431911	-0.411469	-2.38828	-1.39962	down
ZNF142	7701	-1.93907	-2.20163	1.00222	-3.07529	-5.49185	0.0217605	0.432441	-2.76988	0.125201	-0.0794345	-1.39755	down
PCCB	5096	-1.08085	-1.57281	-0.703133	0.466495	-0.403172	-2.42994	-1.29249	-3.62722	-2.08156	-1.23828	-1.3963	down
ENPP1	5167	3.32119	0.117665	-2.39205	-2.17047	-2.27127	-2.10366	-2.0378	-5.1935	-1.28937	0.0588937	-1.39604	down
ARNT2	9915	-1.7206	1.99642	-3.55859	-0.624579	-1.9105	-2.29052	-2.31528	-1.69144	-0.232477	-1.58829	-1.39358	down
CCL19	6363	1.88115	8.78136	-0.305808	0	-8.49185	-6.49185	-8.61471	-0.691878	0	0	-1.39336	down
GCDH	2639	-0.111165	-2.98385	-2.1775	-0.0932679	-1.9576	-1.92908	-1.98962	-1.03135	-1.89862	0.243824	-1.39282	down
EDAR	10913	5.24793	-6.08746	-7.46761	0	-7.29462	0	-7.36632	2.53158	0	6.52356	-1.39129	down
FXYD1	5348	2.10245	2.2422	1.22556	-6.83289	0.399435	-7.90689	-4.59648	-0.456557	-0.719892	0.639946	-1.39031	down
SCN11A	11280	-1.25088	2.01065	-0.699421	-1.2084	-1.39517	-9.71253	0.143364	0.410712	-2.31929	0.131245	-1.38897	down
C3orf45	132228	-0.492313	-3.03847	0	-2.24587	-0.903973	-6.49185	-2.12611	-8.55459	4.75489	5.20945	-1.38888	down
SUSD3	203328	0.19348	-1.80679	-2.77628	0.690239	-3	-2.37868	-2.0378	-1.99934	-0.291185	-0.435215	-1.38416	down
STAC	6769	-1.63472	-7.24793	-1.03953	2.73316	-1.55943	1.03328	-3.04564	-2.26919	-0.719892	-0.0911479	-1.3841	down
SMPDL3B	27293	-3.91194	-4.72195	1.18303	-9.89026	1.17232	0.355861	-4.32399	-2.87752	7.67948	1.49643	-1.38386	down
LMCD1	29995	-0.00660506	-0.342219	1.61606	-11.4257	-0.376376	0.257298	-0.520237	-2.23709	-0.892324	0.116409	-1.38108	down
MFHAS1	9258	-3.19383	-0.155278	1.10178	-6.83289	-1.569	-1.12397	-0.247381	-0.396517	-0.734988	-0.654109	-1.38062	down
ACP5	54	3.35708	-0.438495	-2.52597	-5.81195	-0.831043	-3.69374	-4.64657	-2.19254	-1.58164	4.57275	-1.37921	down
LRRC16A	55604	-1.53925	-1.15928	-0.88129	-2.39417	-0.016841	-1.25143	-1.51335	-3.56271	0.533824	-2.00651	-1.3791	down
SLC26A1	10861	6.56986	-3.86736	1.39132	-7.83289	-0.163801	-7.90689	-8.27146	0.177215	-2.61471	8.72792	-1.37908	down
HEPHL1	341208	-7.46761	-1.29546	7.98299	-7.56986	0	0	3.97506	-7.77479	-1.63743	0	-1.37871	down
PCLO	27445	-0.468336	-3.6426	-0.514324	-1.14752	-1.28688	-0.425512	-1.71572	-3.16481	0.948017	-2.36283	-1.37805	down
CLMN	79789	0.356577	-1.18451	-1.62881	-2.33692	-2.94259	-1.30586	-3.51137	0.921302	-1.26991	-0.870656	-1.37727	down
MAP7	9053	1.02403	-2.84892	0.143996	-2.97825	-1.15189	-1.56385	-4.1581	-0.999112	-1.32349	0.0866034	-1.3769	down
LRPAP1	4043	-1.46202	-4.59325	1.04494	-1.45813	-0.744575	-3.4386	1.19799	-2.36353	-2.04571	0.117238	-1.37457	down
SLPI	6590	3.49251	0.987378	6.76818	-7.41785	-2.88277	0.167088	2.15754	-5.39671	-1.05247	-10.5622	-1.37394	down
WLS	79971	0.667322	-1.58011	-1.3882	0.235089	-3.33234	-1.80619	-2.45612	-1.67134	-1.24585	-1.15263	-1.37304	down
SLC16A4	9122	0.193958	-1.87197	0.341602	-11.3542	0.474553	0.39293	-0.790676	-2.02399	-0.0115224	0.924837	-1.37245	down
LOC400682	400682	-1.47999	1.91254	0	-0.270648	-7.29462	-9.60548	5.12928	-0.269187	-1.22239	-0.610958	-1.37115	down
ANKRD22	118932	-0.0374747	3.10975	-5.88264	-5.24793	0.917538	1.24736	0.771731	-7.77479	3.92227	-4.72718	-1.37014	down
RDH10	157506	-0.864429	-2.44575	-2.1199	0.259127	0.935383	-1.21225	-3.24443	-0.547405	-1.464	-2.99364	-1.36973	down
ADHFE1	137872	-0.171987	-1.94883	-0.265655	-1.25822	-2.351	0.503984	-5.04439	1.0656	-2.33872	-1.88679	-1.3696	down
GRIA4	2893	5.24793	8.58871	3.5521	-6.24793	-2.9419	-7.71425	-7.36632	0	-6.80735	0	-1.3689	down
NUDT6	11162	1.6007	-2.15761	-3.05097	-1.09278	-2.86865	-0.584963	-3.59216	0.295423	-0.969148	-1.26408	-1.36843	down
MAG	4099	6.24793	-7.66534	0	-1.078	-5.49185	6.39232	0	-4.9542	-7.12928	0	-1.36784	down
MBOAT2	129642	0.397189	0	-1.40089	-0.227268	-0.627582	-1.83983	-0.102957	-7.77479	-0.338333	-1.73636	-1.36508	down
NT5M	56953	-7.99435	-2.67319	1.10035	-2.94307	0	1.30905	6.70044	-7.77479	-0.751955	-0.605721	-1.36332	down
OLFM1	10439	2.1499	1.54707	3.3818	-7.70736	-2.25144	-9.29692	0.170357	1.27184	-0.610958	-2.26645	-1.36122	down
ILVBL	10994	-0.891077	-2.7424	-1.0456	-1.64399	-1.23236	-2.86066	-0.923491	-0.205576	-1.4755	-0.556899	-1.35776	down
TPD52L1	7164	0.540108	-1.21075	-3.22549	2.01937	-0.133258	0.141137	-3.7502	-1.3661	-2.07952	-4.48574	-1.35505	down
EHHADH	1962	0.5286	-0.734299	-0.732771	-2.33764	-3.22591	-1.97128	-3.22415	-2.3422	-0.404683	0.899598	-1.35447	down
SLC3A1	6519	2.26774	-0.308903	0.353596	-6.91312	-3.04377	-0.40674	-6.11813	0.164374	0.0958272	0.396071	-1.35131	down
ILDR1	286676	-0.960687	-1.10434	-1.70599	1.84348	-2.0565	0.839535	-6.52222	-0.957675	0.332456	-3.21749	-1.35094	down
AIMP2	7965	-3.16993	-4.33803	0.650132	-2.11845	1.92036	-0.0151386	-0.108889	-3.64779	-2.38452	-0.293864	-1.35061	down
NDUFB9	4715	-2.68549	-4.21539	-0.620166	-2.17469	0.82935	-0.054218	-0.526751	-1.9935	-1.39798	-0.665217	-1.35041	down
ZNF70	7621	-2.74643	-7.07682	6.16993	0	0.503766	0.887525	1.16474	-6.55459	0.550197	-6.39232	-1.3494	down
CAPN5	726	0.0482552	-1.67319	-1.78354	-2.35811	-1.01519	-3.82238	0.118294	-2.72838	0.495476	-0.74578	-1.34645	down
WIPI1	55062	-2.63142	-3.69165	-0.559002	-2.87369	-0.307878	-0.629632	0.109245	-3.00953	-0.691124	0.823848	-1.34608	down
KIAA0114	57291	-2.38676	-0.958111	-1.51938	-0.133313	0.477263	-0.784105	-0.835704	-1.95173	-3.4296	-1.93446	-1.34559	down
SLC28A1	9154	2.63561	-0.224068	1.5876	-12.1469	-2.27007	0.321233	-11.8657	0.725271	1.21945	6.56605	-1.34515	down
CYP4X1	260293	1.53973	0.757697	-3.35755	-1.23412	-8.81378	0	-8.82655	-0.415037	6.58496	0.317583	-1.34471	down
KIF13B	23303	0.313043	-3.54507	-1.05854	0.929882	-1.44784	-1.3979	-0.923379	-1.8604	-3.45088	-1.00469	-1.34458	down
TOM1L2	146691	-1.37139	-2.68191	-1.06953	-1.51181	-1.68106	-2.18885	-1.26121	-0.22517	-0.667357	-0.776136	-1.34344	down
TSPAN19	144448	-3.54602	-3.95107	3.57986	-5.07597	0.886659	-5.90689	0.47345	-3.21945	-3.67575	7.01123	-1.3424	down
MAGIX	79917	-0.850105	-1.67319	-8.88264	1.20877	-0.50696	-0.548477	-3.32604	0.873823	0.655715	-0.36592	-1.3415	down
PECI	10455	-0.492653	-1.69287	-0.896899	-1.35968	-1.84676	-1.30934	-2.26342	-2.34784	-0.578848	-0.603898	-1.33922	down
LDHB	3945	-1.01328	-2.20314	-1.52808	-0.798467	-0.00643278	-0.630824	-2.27605	-2.30052	-1.264	-1.36014	-1.33809	down
MTIF3	219402	-3.16073	-3.46211	0.993878	-3.46638	0.502699	-0.230105	0.300086	-3.992	-0.828635	-0.0192418	-1.33625	down
FAM46C	54855	0.405206	2.15934	-1.00181	0.904357	-2.35221	-0.458254	-1.63928	-9.25267	-2.13679	0.0112273	-1.33609	down
SPA17	53340	1.44724	0.244789	-1.4889	-8.88874	-2.83825	0.897799	-1.29326	-1.14264	0.573991	-0.865623	-1.33536	down
SALL1	6299	2.05821	-1.38475	-1.08326	-11.0914	-1.43461	0.799003	-3.07779	2.08863	0.729884	-0.955135	-1.33512	down
PRDM16	63976	-2.42506	-2.94145	-2.02298	-0.709341	3.82655	-0.978239	0.756915	-4.87194	-1.02975	-2.95588	-1.33512	down
SLC25A33	84275	-0.494153	-0.881081	-1.62194	-1.39906	-0.0193055	-1.8281	-2.59598	-0.951294	-2.49028	-1.06291	-1.33441	down
ACSS3	79611	1.31982	-2.45588	-2.85935	2.48932	-7.94837	1.29655	-1.98606	-2.85415	1.26279	-1.60464	-1.334	down
KCTD21	283219	-0.342489	-0.023459	-0.16937	-7.94837	-1.24393	-2.23252	1.17148	-1.59961	-0.59561	-0.340075	-1.33239	down
RAB11FIP3	9727	1.21109	-3.03508	-0.417872	-4.04615	-1.4972	-1.25524	-2.1232	-1.54951	-1.37278	0.765015	-1.33209	down
CAT	847	0.14285	-4.0424	-1.61474	0.216624	-1.2455	-0.547289	-1.81571	-1.71731	-1.65063	-1.04035	-1.33145	down
SLC25A29	123096	-2.19994	-0.883486	-1.59882	0.0137401	-0.517257	-2.04197	-2.62168	-0.348674	-0.823741	-2.28798	-1.33098	down
TTC38	55020	-0.336849	-0.536555	-1.27589	-3.12478	-2.0846	-2.27854	-0.904691	-3.07654	-0.746901	1.06381	-1.33015	down
LOC100130084	100130084	-2.11664	2.2697	6.16993	-1.98966	-1.83334	-10.4284	-0.354747	0.641007	-3.05247	-2.5979	-1.32925	down
LOC643675	643675	1.54749	-5.08746	6.16993	-8.33539	-6.80735	0.21205	-8.06609	-0.261807	-0.86484	8.20457	-1.32889	down
CSMD2	114784	-4.39737	-1.0581	6.16993	-5.24793	1.558	0	-3.48543	-1	0	-5.80735	-1.32683	down
NME5	8382	0.0298813	-1.05022	0.401336	-1.01701	-2.22662	0.613374	-4.88055	-3.34595	0.232098	-2.01852	-1.32622	down
FLJ23152	401236	-1.47999	2.6939	-5.88264	-0.85561	0.552541	-9.15228	0.756443	0	-6.39232	6.52356	-1.32364	down
DHRS7B	25979	-1.16146	-2.46657	0.396906	-0.971087	-6.80735	0.125187	-2.3836	-1.34023	1.4062	-0.0190684	-1.32211	down
TBC1D10A	83874	-2.0282	-5.36175	0.0577418	-2.89199	2.50533	-1.16441	0.905141	-3.58496	-0.565005	-1.08958	-1.32177	down
TMEM195	392636	-0.366782	1.80244	-3.1062	-2.85561	-4.3295	-0.57092	-3.822	1.04731	-1.464	0.449307	-1.3216	down
EMX2OS	196047	0.959465	-2.68374	-1.8163	-0.651406	-2.64803	-0.296677	-5.67677	0.92743	0.0101331	-1.3355	-1.32114	down
GPC4	2239	0.431699	-0.664049	-1.57229	-2.55578	-4.0969	-0.485458	-2.44787	-1.67596	0.624331	-0.766375	-1.32086	down
ASZ1	136991	-1.78182	3.81038	0	0	-1.9419	-7.49185	-0.567559	-2.17264	-3.05247	0	-1.31979	down
LOC401074	401074	-0.328422	2.07547	0	0.14439	-2.20116	-6.90689	-0.567559	1.72348	-7.12928	0	-1.319	down
FXYD2	486	-0.965976	-1.24949	0.32253	0.500592	-1.1821	-0.577111	-6.95537	0.439457	-2.78228	-0.734012	-1.31838	down
SYNE1	23345	-1.3793	-0.847917	-0.760804	-4.43867	-1.17918	0.0276887	-0.225836	-1.94369	-0.915492	-1.51862	-1.31818	down
SCRN2	90507	2.91139	-2.10898	-2.18953	-1.70411	-3.16759	-2.93008	-2.81479	-0.206474	-1.0434	0.0790716	-1.31745	down
SNX30	401548	-3.78366	-1.95394	-0.191003	-1.13958	-2.14868	-1.45417	-1.32582	-2.37489	0.14867	1.09095	-1.31321	down
LRRC47	57470	-2.37589	-3.43372	2.13356	-3.64874	0.318383	-1.61571	-0.484	-2.02117	-1.11273	-0.890964	-1.3131	down
NUDT8	254552	-1.04801	-2.86129	0.0905841	1.1829	-0.663044	-9.29692	-0.675401	0.76375	-0.928574	0.312739	-1.31233	down
C11orf49	79096	-3.6342	-3.89712	1.70862	-2.9206	1.07362	0.995928	0.210425	-4.31764	-1.34738	-0.993686	-1.3122	down
MUT	4594	-0.753517	-3.23545	-1.057	-1.7917	-0.969802	-2.03931	0.382756	-2.66187	0.309674	-1.29866	-1.31149	down
GLT8D2	83468	2.73605	1.23607	-0.247546	-8.63662	-0.924394	-2.61908	-1.71381	-0.312626	-1.54432	-1.08607	-1.31124	down
COLEC12	81035	1.14464	0.0689866	-3.35755	5.35914	-1.53326	-9.36413	2.66137	0.843537	-6.80735	-2.11704	-1.31017	down
DNAJC6	9829	-0.356144	-2.68828	-3.83272	-0.798897	-1.24651	1.56183	-2.56931	-3.10219	0.773877	-0.842941	-1.31013	down
CPM	1368	0.9753	-0.0766049	-1.80147	-5.91943	-1.60293	-1.64711	-2.96079	-0.528457	0.173316	0.318919	-1.30693	down
RNF157	114804	-1.09192	-1.21267	-2.41504	-3.62635	-3.44416	-1.48202	-0.473131	-2.3583	0.180297	2.85514	-1.30682	down
HAGH	3029	-1.55132	-3.0325	-1.26258	-0.585453	-1.00176	-1.04835	-0.814691	-2.56849	-1.58402	0.382082	-1.30671	down
DPY19L2	283417	-3.2559	-7.66534	-0.221578	-1.12594	0	0.737768	0.746243	-2.40738	0.688265	-0.538866	-1.30427	down
NQO2	4835	0.019217	-2.11975	-1.36631	-2.24393	-1.16954	-1.60344	-2.62374	-1.46112	-2.29991	1.83125	-1.30373	down
SLC43A1	8501	-1.51516	-0.506461	-0.536409	-0.235123	-2.61212	-1.86429	-2.09233	-0.557865	-1.99559	-1.11293	-1.30283	down
PBX3	5090	-3.22673	-3.48722	0.937761	-3.97097	0.979947	0.738958	-0.218993	-3.45551	-1.31067	0.00734198	-1.30061	down
FAAH	2166	-0.491815	-3.6891	-0.706869	-2.02625	-1.94889	-0.104016	-5.86578	1.47368	-0.540135	0.910811	-1.29884	down
LPL	4023	-1.26709	-0.524931	-1.10731	-0.636824	0.599104	-3.40338	-1.4377	-2.26059	-1.85892	-1.05779	-1.29554	down
SLC25A5	292	0	-1.46657	-1.0266	3.82219	0.43105	-1.62859	-2.69727	-8.05528	-0.464425	-1.85224	-1.29377	down
THSD4	79875	0.210529	0.873276	-1.10484	-0.466057	1.18889	-1.15505	-1.39894	-3.17403	-2.19592	-5.70165	-1.29238	down
CD300LG	146894	-0.269348	1.84327	0.885541	-0.118644	-1.0608	-8.60363	-2.69727	-0.811555	-1.03477	-1.026	-1.28932	down
C10orf125	282969	-1.83007	-1.58103	-2.93751	-3.51658	-0.636652	-0.589557	-1.14719	-0.175558	-1.1902	0.718818	-1.28855	down
GRAMD1C	54762	0.440573	-0.748543	-3.03864	2.2141	-3.29687	-0.976657	-4.99095	-0.498963	0.0974073	-2.06686	-1.28654	down
STK32B	55351	1.61063	-1.87901	1.24937	-11.1286	-3.26534	0.748432	-2.68305	-0.44611	1.18434	1.75404	-1.28553	down
MANBAL	63905	-3.80352	-3.93273	0.0409109	-2.29606	1.08968	0.591066	0.113513	-3.02554	-0.734652	-0.894859	-1.28522	down
PTGIS	5740	3.74347	5.47321	2.61257	-8.15482	-0.556829	-11.0539	0.969068	-0.522794	-1.77173	-3.58496	-1.28467	down
C8orf47	203111	2.73644	0.119053	1.37716	-8.76818	-1.922	0.807252	-8.36632	-1.54975	0.86406	1.88787	-1.28144	down
TMEM26	219623	-1.69165	-1.0156	0.398031	-7.70736	-1.24393	-0.105991	0.0853915	-1.14086	-0.619728	0.234387	-1.28073	down
KIF1C	10749	-0.787997	-1.57071	-0.644755	-1.54049	-1.40249	-2.55947	-1.84868	-1.44393	-1.18415	0.176382	-1.28063	down
PLEKHH2	130271	1.49335	-0.6183	-0.399607	-2.47892	-4.42321	0.834333	-3.28704	-0.264094	-0.740845	-2.91232	-1.27967	down
PCCA	5095	1.68757	-1.1193	-2.2484	-0.863836	-1.79991	-2.74627	-2.1972	-2.1139	-1.16703	-0.128187	-1.26965	down
UST	10090	6.56986	1.84327	-0.471698	1.84117	-7.49185	-2.26946	0.28102	-8.13955	-2.63743	-2.14202	-1.26167	down
FABP4	2167	-0.215597	-1.88042	-2.02466	-2.35811	2.49615	-9.22641	0.632833	2.03894	-1.77173	-0.283793	-1.25928	down
PDE4C	5143	1.64528	0.564129	0.432053	-8.49185	4.84428	-6.49185	-3.55722	0.736088	-1.05247	-1.19265	-1.25642	down
MAGI1	9223	-1.226	-2.5126	0.010823	0.435618	-1.3544	-1.86163	-3.19039	-1.50447	0.197394	-1.54507	-1.25507	down
SKAP1	8631	-0.921997	0.108934	0.293446	-7.83289	0	1.62968	2.52295	-6.96578	1.05683	-2.43998	-1.25488	down
PBX1	5087	-0.185556	-0.729602	-0.460551	-1.10718	-5.5186	-0.841653	-2.54538	-1.26705	0.219856	-0.0976825	-1.25334	down
P2RX7	5027	-1.71014	1.3691	0.515388	-7.83289	-0.639469	-2.19711	-0.947148	0.233888	-2.30485	0.987061	-1.25262	down
BMS1P5	399761	-1.64104	3.55793	-5.88264	-1.55731	-2.23833	-7.71425	-0.642801	0.587692	-2.77173	5.78136	-1.25211	down
TEK	7010	0.385679	-0.000436982	-0.356059	-3.55164	-2.7682	-0.351385	-4.21428	0.242947	-1.3056	-0.593382	-1.25123	down
AKAP6	9472	1.81129	1.4085	0.432053	1.31027	-9.01402	-8.48784	-1.81908	2.34998	-0.729911	0.237039	-1.25017	down
UGT8	7368	-0.308706	-1.88699	-1.42793	2.63063	-0.688244	0.78922	-8.45533	-3.26919	2.65572	-2.49657	-1.24574	down
RGNEF	64283	0.05606	-2.84065	-0.596911	-1.06606	-2.04131	-0.192507	-4.36657	-0.642204	0.264888	-1.01902	-1.24443	down
PLCD4	84812	-7.75489	0.389042	-2.22736	2.10301	1.39384	-3.90517	-1.23704	-0.898717	-2.19592	1.8977	-1.24355	down
PFKFB2	5208	-0.318258	-0.826954	-2.89085	0.929166	0.642319	-2.52022	-2.87612	-2.44435	-1.8094	-0.314612	-1.24293	down
DHTKD1	55526	-1.15215	-1.69042	-0.0665015	-2.9204	-2.48755	-1.45244	-2.95332	-0.486719	-0.379931	1.18032	-1.24091	down
ADORA1	134	0.375013	-2.27344	-0.330957	-10.4157	0.461904	0.33863	-0.324691	-1.10031	-0.0343061	0.905833	-1.23981	down
IQGAP2	10788	-0.647728	-1.73295	-1.61156	0.946186	-2.00476	-1.97577	-1.64805	-2.43003	-1.74608	0.45647	-1.23943	down
POM121L10P	646074	2.17264	3.70701	-1.03953	-0.85561	-2.09003	-8.60363	-1.69727	1.82479	-5.80735	0	-1.2389	down
SETD3	84193	-1.83501	-3.14919	-0.867643	-2.99849	-0.0600831	-0.356531	-0.785607	-2.06645	-0.413713	0.163534	-1.23692	down
MOCS1	4337	0.0736855	-1.86705	-0.863244	0.288401	-1.49862	-3.30456	-2.87584	-0.445632	-2.01924	0.14743	-1.23647	down
WDR17	116966	-1.18392	0.579013	-0.491114	-0.148313	-3.37662	-1.5743	-3.90024	0.220247	-1.29702	-1.18997	-1.23622	down
RBMY2FP	159162	-2.56906	2.8049	6.16993	-5.24793	-7.49185	0	0	-0.219966	-5.80735	0	-1.23613	down
BAIAP2	10458	0.0915335	-2.12691	-0.484341	-4.58138	-0.62394	-2.49273	-0.419876	-0.873304	-1.7312	0.881944	-1.23602	down
PLEKHG4B	153478	-1.63145	-0.490371	-0.191316	-3.48543	-1.93981	-2.75997	1.06125	-0.65551	0.220126	-2.46395	-1.23364	down
PLEK2	26499	-1.04731	-1.35908	2.15455	1.7757	-6.06609	2.00526	1.26109	-8.55459	1.04329	-3.5365	-1.23237	down
GLI3	2737	2.13245	0.956561	-0.190152	-7.56986	-8.57743	-0.448712	2.00583	-0.36759	-1.61973	1.35588	-1.23228	down
KCTD6	200845	-1.08597	-3.35396	-1.43356	-0.95977	-0.769387	-1.01989	-0.586804	-1.84472	-0.141543	-1.09341	-1.2289	down
WNT10A	80326	-1.04801	2.53901	0.617203	-6.24793	-8.88264	7.3837	-2.57102	-0.480166	-1.4498	-2.13124	-1.22709	down
C21orf63	59271	0.89743	1.11839	1.56276	-8.49185	-2.76609	0.896787	-8.45533	1.69096	1.31079	-0.0302717	-1.22664	down
C14orf105	55195	0.66869	-1.88173	-0.164656	-2.32525	-2.35484	-0.0482036	-6.37603	0.585888	1.12866	-1.4955	-1.2263	down
EFNB1	1947	-4.27719	-2.52458	1.13909	-3.87568	0.136044	-2.20156	0.529501	-1.08155	-0.367495	0.282001	-1.22414	down
ALDH1A1	216	-1.02954	-2.98868	0.839446	-2.57658	-4.47522	1.5774	-2.70476	-1.31229	0.785439	-0.312013	-1.21968	down
HOXC10	3226	0.530217	-1.45062	-0.889432	-5.76047	-1.32242	0.811292	-5.36136	1.73001	-0.521033	0.0378682	-1.21959	down
OR11A1	26531	-8.3837	2.7868	0.398031	0.385709	-1.46173	-2.04851	-1.47449	0.174029	-0.59561	-1.97365	-1.21931	down
C3orf14	57415	-0.893669	-2.30933	-0.765926	-8.41785	1.74973	-0.802726	1.34289	-1.83059	0.415895	-0.669139	-1.21807	down
XKR8	55113	-3.097	-3.38783	0.287282	-4.10154	8.14975	0.302563	1.51019	-3.10906	-7.12928	-1.5979	-1.21728	down
DMKN	93099	-1.84772	-5.34418	-0.31958	-1.848	-0.121819	1.80348	-3.36657	-1.10859	1.01281	-1.01921	-1.21594	down
ADAMTS13	11093	0	0	0.77354	0	0	-4.14101	0	0	-0.392317	-8.39232	-1.21521	down
GCH1	2643	-0.0459862	0.530972	-2.78748	-2.50063	-2.35808	-0.725238	-0.916573	-2.381	-1.19466	0.228484	-1.21502	down
THADA	63892	-1.59858	-1.54625	0.160465	-2.90907	-1.09585	-0.033503	-0.502447	-2.54239	-1.05058	-1.02857	-1.21468	down
ALAD	210	0.560798	-1.83145	-1.54817	-1.74785	-1.71698	-2.18042	-1.53817	-1.0839	-1.96608	0.906454	-1.21458	down
CXCL3	2921	2.59868	1.44379	-1.29768	-9.33316	0.0422282	-2.41825	-2.21536	0.112894	-1.88982	0.812254	-1.21444	down
ATP6V0E2	155066	-1.34625	-1.61234	-0.789483	0.329638	-0.230646	-2.88252	-0.745386	-1.82649	-1.65679	-1.36864	-1.21289	down
AKT1S1	84335	-1.69306	-1.5891	1.68721	-1.43535	0.0703893	-9.07414	2.58072	-2.22764	-0.331621	-0.0911479	-1.21037	down
NAPRT1	93100	-2.31939	-0.639373	-0.330401	-2.32041	0.517136	-3.01616	-1.20706	-0.080446	-3.20982	0.570165	-1.20358	down
FNBP1L	54874	-2.41968	-3.62816	0.345489	-2.60217	0.00780259	0.999152	-1.90674	-1.63144	-0.172413	-1.02607	-1.20342	down
PXK	54899	-1.36678	-2.45588	-1.75285	2.61005	5.24793	-0.760723	-7.53916	-7.13955	2.63973	-1.50799	-1.20252	down
NR2F1	7025	8.49586	0.122857	0.00399331	-7.24793	-6.49185	-1.21714	-3.23704	0.764372	-1.94362	-1.27103	-1.20215	down
SHPK	23729	2.61321	-3.85717	-1.56917	-3.47805	-3.70336	-2.32882	-0.241008	-0.0509082	0.713965	-0.118056	-1.20194	down
TUBA4B	80086	0	-2.38355	0.287282	-6.83289	-7.29462	5.80735	-6.35755	-0.691878	-1.05247	6.52356	-1.19948	down
CAPS	828	-0.878476	0.0431331	0.419477	-0.140506	-2.22138	-2.0129	0.861467	-1.43432	-2.9346	-3.69095	-1.19891	down
BET1L	51272	-2.92663	-5.03827	1.0205	-3.28401	0.982603	0.414329	0.717906	-2.56349	-1.06251	-0.225401	-1.1965	down
C5orf32	84418	-2.23214	-3.51546	-0.825463	-0.0847877	0.111273	-0.483132	-0.467764	-1.00363	-1.05691	-2.40321	-1.19612	down
TRIM62	55223	-0.049753	0	-0.555437	-0.440573	0	-1.69342	-0.253757	-7.42626	0.550197	-2.09115	-1.19602	down
SLC24A3	57419	9.8933	3.5325	3.29478	-5.24793	-2.04669	-8.81057	2.37008	-7.42626	-5.80735	-1.70302	-1.19512	down
AQP3	360	-0.741234	1.05533	0.0458784	-1.34966	-1.79206	0.189522	-2.47497	-1.7323	-1.0628	-4.08637	-1.19487	down
MOSC2	54996	2.76314	-3.09327	-1.66081	-1.75835	-2.91467	-0.770227	-3.08801	-0.421399	-1.4125	0.4111	-1.1945	down
TSPAN6	7105	0.37593	-1.94221	-0.67718	-0.30925	-1.81439	-0.981064	-2.20361	-2.69422	-0.144076	-1.55135	-1.19414	down
IFT57	55081	-1.04511	-1.7808	-0.900503	-1.16071	-1.5381	-0.23524	-1.53556	-2.18005	-0.654812	-0.907529	-1.19384	down
KLKB1	3818	-1.31614	-1.07338	-1.21624	-3.77002	0.506238	-0.739263	-3.53034	-0.864005	0.188883	-0.0941667	-1.19084	down
PCOLCE2	26577	-1.47159	-1.5784	-3.28971	-9	1.82012	1.57143	0.42375	-1.61948	-3.86041	5.09653	-1.19078	down
HOXD8	3234	1.23518	-0.249708	-1.83604	-2.65205	-1.96826	-2.10304	-1.01186	-0.997917	-0.762342	-1.52521	-1.18712	down
FBXO36	130888	-0.185032	-0.69094	-1.51457	-1.21668	-2.06821	-0.126991	-1.63309	-2.44779	-0.126785	-1.84052	-1.18506	down
TPMT	7172	-0.430577	-2.16906	-0.349062	-2.31792	-1.70007	-1.00434	-1.55022	-0.88485	-1.31148	-0.128439	-1.1846	down
CA11	770	0.624491	-1.36635	-3.52182	0.823367	-2.14818	0.0676617	-3.15754	0.740273	-3.48543	-0.396659	-1.18202	down
NHSL1	57224	-1.29041	-0.921612	-0.0824023	-2.23756	-1.17394	-1.27369	-2.39965	-1.2453	-0.758754	-0.435623	-1.18189	down
FAM164C	79696	-2.72496	-2.66165	0.647872	-1.57933	-0.580249	0.00370397	-2.08369	-1.48327	-1.36107	0.00906408	-1.18136	down
G0S2	50486	0.835263	-1.66572	-1.11558	-2.19256	0.788057	-1.20404	1.45264	-4.84498	-3.56351	-0.301676	-1.18121	down
BAIAP3	8938	0.527273	-2.96472	1.39132	-2.59454	0.604153	-2.32882	-0.63457	-1.77377	-2.83335	-1.19068	-1.17977	down
ESPL1	9700	1.76988	-4.29802	-0.645717	-8.63662	-1.38054	-1.00967	-0.667229	-1.02133	-1.64559	5.78136	-1.17535	down
ABCD3	5825	-0.677404	-2.17373	-0.481916	-2.6118	-1.51995	-0.369874	-0.631651	-3.37674	0.171061	-0.0467297	-1.17187	down
CYP27A1	1593	1.21317	-1.82521	0.0729407	-5.13983	-2.1821	-4.46545	0.337776	-1.59625	-1.35265	3.23261	-1.1705	down
CLEC10A	10462	3.12429	2.8866	1.51539	-7.05528	0.588846	-3.47505	-3.85086	-1.72217	-2.19592	-1.51457	-1.16987	down
ATP5E	514	0.911316	-3.86166	2.5727	-1.13786	-0.00674158	-3.25143	-0.944019	-3.00313	-3.18545	0.214136	-1.16921	down
PTN	5764	0.99427	0.306661	-1.22446	-1.57591	-5.22713	0.764401	-2.27804	-3.1336	0.530601	-0.846324	-1.16895	down
CSPP1	79848	-0.437305	-0.938927	-1.68264	-3.80558	-0.886288	1.27492	-1.07895	-2.00413	-1.93438	-0.193314	-1.16866	down
L2HGDH	79944	-0.0771152	-1.32268	-2.08902	-1.6041	-1.10389	-1.75207	-2.10204	-1.24113	-0.147677	-0.23967	-1.16794	down
TP53BP2	7159	-3.30343	-4.13539	1.85013	-3.97565	2.12095	0.642824	0.404597	-3.52176	-2.34763	0.595105	-1.16703	down
C10orf140	387640	-0.0470335	-0.354777	-1.02466	-0.434859	-0.482864	-3.48956	-0.0122263	-3.4357	-1.03477	-1.34792	-1.16644	down
TMEM161A	54929	-3.65619	-2.04232	2.19457	-4.46021	0.875264	-0.103476	0.34321	-2.97769	-1.80866	-0.0185201	-1.1654	down
SOAT2	8435	0	0	-5.88264	0	0	-2.79627	-7.82655	0	-1.34792	6.20945	-1.16439	down
SEPX1	51734	-0.531053	-1.43674	-2.5574	-0.936142	-1.37218	-1.92492	-3.74565	0.301106	-0.867463	1.43074	-1.16397	down
VAV3	10451	-0.970119	0.297923	-1.58441	0.553121	-2.59754	0.831851	-5.91484	-1.12809	0.188703	-1.30256	-1.1626	down
LLGL2	3993	-0.791712	-2.49786	-1.49921	0.824568	-0.995678	-3.82238	-2.55155	-0.14888	0.319352	-0.448467	-1.16118	down
MAPT	4137	-0.340908	-3.81408	-0.326378	-6.29637	0.895373	-5.17798	-0.116379	0.147754	-3.01107	6.44028	-1.15998	down
GRHPR	9380	-0.932713	0.166035	-1.25266	-0.301835	-2.49337	-2.55881	-0.74195	-1.77635	-2.09591	0.392548	-1.1595	down
ZNF444	55311	0.833036	-1.96935	-0.0722889	-0.0952483	-1.99913	-8.81057	-0.243721	1.99743	-0.86484	-0.36592	-1.15906	down
TNFRSF19	55504	2.18987	-0.397988	-0.888566	-3.83048	-6.18514	1.16153	-5.35755	0.259839	1.28827	0.182923	-1.15773	down
SIAE	54414	-3.15983	-2.73223	0.666807	-1.66948	0.337652	0.195447	0.519931	-3.41405	-1.93191	-0.387042	-1.15747	down
SLC31A1	1317	-2.19265	-1.99672	-0.680917	-2.77961	-1.56371	-2.18817	1.72759	-2.09984	0.0517946	0.173193	-1.1549	down
ASB1	51665	-1.08387	-3.60072	0.564595	-1.81246	-0.113341	-1.32537	0.979411	-3.08259	-1.4026	-0.667952	-1.15449	down
CALN1	83698	-7.87652	1.52725	0.287282	-7.94837	0	-0.112475	5.12928	0.328054	-2.85982	0	-1.15253	down
HABP4	22927	-0.112324	-2.31153	-1.36309	-0.0111956	-1.87346	-1.8259	-2.00318	-0.83584	-1.28482	0.113773	-1.15076	down
C1orf106	55765	1.3632	-0.690316	1.05215	-3.17374	-10.1624	0.128939	-1.70203	-0.512993	0.709173	1.48343	-1.15046	down
NDUFS7	374291	-1.92745	-2.74508	0.402018	0.181725	-1.60744	-2.0139	-2.07123	-1.42381	-0.556079	0.257798	-1.15035	down
ACSL4	2182	-1.65346	-0.594389	-0.884359	-2.32239	-1.08358	0.566637	-0.362899	-3.23074	-0.789392	-1.14868	-1.15033	down
LOC388588	388588	0.547488	-4.51753	-0.0551189	-1.91146	-1.98468	-0.327102	-2.60387	0.769899	-1.44733	0.0339473	-1.14958	down
TMEM90B	79953	1.93686	0.194087	-1.70273	-9.49386	0.955366	0.355861	2.04037	-4.08458	-0.165737	-1.51978	-1.14841	down
DPP4	1803	1.06554	-0.917011	-1.97896	-11.4357	1.41157	0.393458	-2.27107	-0.566223	0.525255	2.29176	-1.14814	down
NIPSNAP1	8508	-1.38361	-2.58566	-0.322387	-2.3566	-0.781266	-0.443191	-1.40979	-2.49738	-0.163688	0.463749	-1.14798	down
PAR-SN	347746	-5.88264	5.78136	0.552098	0.14439	5.24793	-8.07682	0	-0.402759	-1.02975	-7.80735	-1.14735	down
SERPINF2	5345	3.79373	0.897569	-1.45144	-6.81945	-5.27861	-0.180309	-5.94726	0.827422	0.116975	2.57635	-1.1465	down
DAK	26007	-0.668943	0.84127	-0.500777	-1.32535	-1.72872	-2.37521	-2.41561	0.151631	-2.44632	-0.980635	-1.14487	down
NUDT4	11163	-1.55069	-0.74742	-1.69592	-0.866249	-1.44149	1.27556	-2.42731	-1.1432	-0.976146	-1.86078	-1.14336	down
SPAG16	79582	0.954129	-2.3558	-1.38217	-0.349713	-2.5384	-1.3379	-2.17944	-2.06856	0.321084	-0.472314	-1.14091	down
C15orf33	196951	8.33539	-3.77639	-1.52356	-1.23575	0.341037	-0.697437	-5.9542	-1.33168	2.05683	-7.61471	-1.14005	down
DSCAML1	57453	-0.176739	1.26303	1.06806	-1.57011	-9.77643	4.28663	-10.0941	2.36435	1.20547	0.0419482	-1.13879	down
RNF123	63891	-0.284568	-2.2546	-0.937996	-0.138627	-1.37044	-3.51905	-2.06728	-0.302983	0.428418	-0.934225	-1.13814	down
C2orf88	84281	-1.18503	-0.601897	-0.193892	3.17322	-0.111738	-0.102982	-9.68825	-1.5037	-1.36883	0.233913	-1.13492	down
AJAP1	55966	9.45943	-1.06088	-1.27187	-8.33539	-8.95128	0.216773	-2.66588	-1.1703	2.06421	0.372122	-1.13431	down
C15orf2	23742	-0.89775	1.91254	0	-0.85561	-6.06609	-8.07682	5.70044	0	4.75489	-7.80735	-1.13358	down
NAPEPLD	222236	0.205258	-1.95385	-1.84471	-0.927801	-1.80611	-0.0850406	-1.73871	-0.550946	-0.759136	-1.85649	-1.13175	down
LIME1	54923	-2.63063	0.735362	-0.84445	2.47317	-3.41266	-9.42836	-1.74591	0.413549	0.203214	2.92057	-1.13162	down
HLF	3131	1.1093	-0.816987	-1.01753	-1.72413	-4.30858	-0.0120948	-5.40696	0.919554	0.660943	-0.719076	-1.13156	down
ABHD10	55347	-1.8707	-2.19917	-1.54392	0.687994	-0.692362	-1.27368	-0.394621	-2.14423	-0.926778	-0.944732	-1.13022	down
INPP5F	22876	0.19021	-1.51772	0.504211	-8.88874	-1.11548	-0.1408	2.90555	-3.3025	0.392574	-0.311283	-1.1284	down
COBLL1	22837	-0.542551	-0.847303	-2.13873	1.08754	-0.689347	-1.70213	-0.677704	-1.64646	-1.11881	-3.00257	-1.12781	down
HDAC6	10013	-1.26429	-3.49093	0.667246	-2.22298	-1.3487	-1.73154	-0.330885	-0.981974	-1.16504	0.604375	-1.12647	down
HOXA7	3204	0.855712	-2.22707	-1.856	1.89968	-0.445344	-1.68959	-4.03178	-2.74504	-1.82978	0.823508	-1.12457	down
SELP	6403	2.71935	1.99642	0.649943	-1.31504	-2.44416	-1.26354	-8.36632	-0.0892673	-0.909235	-2.21307	-1.12349	down
ZDBF2	57683	0.31772	-0.248905	0.878908	-8.49185	-1.38758	-0.91983	-0.617095	-1.14355	0.750641	-0.357671	-1.12192	down
FLJ35024	401491	-5.42184	-3.88833	0.965472	-1.46185	7.56224	-5.90689	0.579782	-2.74504	0.0450879	-0.91983	-1.11912	down
MUL1	79594	-2.9316	-3.00848	1.26411	-2.67085	1.20859	0.374469	-0.496048	-2.91006	-0.490418	-1.50022	-1.11605	down
APOO	79135	-0.403708	-1.85107	-0.513433	0.347829	0.0769547	-1.71108	-2.09443	-2.93653	-1.00758	-1.05826	-1.11513	down
NPR1	4881	0.0539268	-0.357673	-0.990768	-3.27493	-1.54659	-1.32063	-3.28081	0.627478	0.152205	-1.2077	-1.11455	down
TMEM86A	144110	1.01952	-0.699149	-2.84205	-1.87846	-0.147099	-1.22832	-1.69259	-1.22534	-2.19561	-0.237374	-1.11265	down
TRIM8	81603	-2.02758	-2.50037	0.817483	-2.98722	0.136044	-0.902607	0.356531	-3.01343	-1.14231	0.140539	-1.11229	down
GABARAPL1	23710	0.281594	-0.800301	-3.55265	3.04235	-1.3188	-1.83435	-2.42588	-1.53341	-1.93083	-1.04408	-1.11164	down
LOC51145	51145	-0.0374747	7	-6.47573	6.39232	-0.237499	-9.48985	-7.16993	5.88264	0.846087	-7.80735	-1.10968	down
HSPA4L	22824	-2.04669	-7.66534	-7.88264	0.610053	-0.243926	-0.496016	2.08539	-2.60921	-1.54432	8.72792	-1.10648	down
UQCRH	7388	0.393072	1.03885	-1.32745	0.211874	-3.19368	-1.82304	-1.7116	-1.74769	-1.43706	-1.45019	-1.10469	down
NAALADL2	254827	0.860197	-1.10128	0.993874	-0.0722889	-4.19709	0.064653	-1.87673	-2.17264	-0.0794345	-3.4624	-1.10431	down
AASS	10157	0.995137	-0.111791	-2.9474	-0.389291	-1.64185	-1.72074	-2.34189	-1.18176	-1.05912	-0.641546	-1.10403	down
GLRX5	51218	-0.990912	-2.35008	-0.0590295	-1.13393	-0.826962	-1.10298	-0.811221	-2.07398	-0.954332	-0.729352	-1.10328	down
RPS6KB2	6199	-5.24643	-2.96011	0.95122	-2.81845	1.01919	-0.503352	0.906372	-2.3583	0.523035	-0.538866	-1.10257	down
GNA14	9630	3.00918	0.242201	-0.267577	-2.17374	-2.50798	-1.10348	-4.90964	-0.675904	-0.464988	-2.12553	-1.09774	down
NLRP2	55655	0.31982	1.6939	0.885541	2.97564	-7.49185	0	0	-1.08314	0	-8.26679	-1.09669	down
TMEM150A	129303	0.587414	-0.589716	-0.331206	-8.76818	-0.480681	-1.45962	-0.104157	-1.3164	-0.400748	1.89847	-1.09648	down
PRICKLE2	166336	1.4249	-0.295456	-0.707004	-7.41785	-0.056034	-2.19711	-1.94715	-1.57085	1.70571	0.109122	-1.09517	down
ACAD8	27034	0.359081	-1.23106	-1.75998	-0.0781268	-0.658629	-1.13008	-2.50276	-3.17365	-0.381518	-0.392614	-1.09493	down
KCNQ1	3784	-1.72477	-1.30907	-0.950535	3.7258	-2.50798	-3.23489	-1.04439	-0.213879	-1.65963	-1.99444	-1.09138	down
RENBP	5973	-0.13597	-1.5731	-2.13377	-1.07998	-0.579965	-1.87205	-1.6852	-1.22066	-2.71028	2.08165	-1.09093	down
TM7SF2	7108	-1.58726	-1.81759	-1.71357	2.14526	-1.57595	-1.36723	-2.78422	-0.476052	-0.5798	-1.14187	-1.08983	down
NAV2	89797	-0.458937	-0.306579	-2.86641	-0.633914	0.184296	-1.09092	-0.322739	-1.81523	-1.62545	-1.93105	-1.08669	down
CTDSPL	10217	-0.519707	-1.92145	-0.488887	1.47079	-2.20436	-0.405527	-2.73048	-1.46071	-0.600646	-1.98717	-1.08482	down
SCLY	51540	-0.945844	-1.39088	1.43071	-4.46253	-0.174578	-2.70468	-1.61231	-1.86426	0.0745254	0.824082	-1.08258	down
QDPR	5860	0.0514854	-2.87047	-0.470082	-0.560927	-0.56675	-1.42873	-2.45668	-1.02035	-2.27471	0.792954	-1.08043	down
A1CF	29974	-3.30325	-4.18009	1.40891	-9.05257	-6.49185	5.80735	0.522953	-2.68326	-0.619728	7.7879	-1.08036	down
BDKRB2	624	-1.42809	0.628482	-0.706698	-0.319121	0.336601	2.17628	-2.99585	-2.70018	-3.28185	-2.50447	-1.07949	down
PCP2	126006	-1.18336	5.20945	-2.02963	1.15124	-3.14868	-1.80458	-7.82655	2.21643	-1.69773	-1.67611	-1.07895	down
DAD1	1603	-2.90548	-2.87012	-0.25773	-3.69182	1.22914	-0.0358415	0.861279	-2.7812	-0.703523	0.366209	-1.07891	down
MARVELD2	153562	-1.51637	0.47961	-2.14901	1.38545	-1.92165	0.092294	-4.24263	-1.12676	-0.163392	-1.62229	-1.07847	down
GAS6	2621	2.42196	-5.67243	0.52076	3.90436	0.756074	-1.17677	-5.9542	-5.55459	1.18877	-1.16407	-1.07301	down
EIF1B	10289	-0.277814	-3.00506	0.172201	-1.12337	-0.672425	-1.21447	-0.465015	-2.54592	-1.11945	-0.4565	-1.07078	down
AUH	549	-2.11472	-0.925999	-1.5987	1.38207	-1.58029	-1.22479	-0.847562	-2.43167	-1.32067	-0.0382885	-1.07006	down
TBC1D19	55296	-0.424498	-2.60713	-0.134574	-1.31212	-1.41028	-0.368314	-0.338416	-2.63728	-0.676225	-0.789433	-1.06983	down
ENDOG	2021	0.258594	-1.04826	-0.555437	2.28165	-0.078337	-8.224	-0.791343	-1.57848	-0.168754	-0.777608	-1.0682	down
BRCC3	79184	0.444849	-2.23169	-0.876885	0.176927	-2.04131	-1.23252	-1.18202	-0.486533	-1.41675	-1.78987	-1.06358	down
MAST4	375449	0.365284	-7.98299	0.349132	1.14439	1.3356	-0.964317	-7.53916	0.543443	-0.368829	2.48266	-1.06348	down
AMY2B	280	-3.41531	-2.9177	2.16902	-3.89036	1.22748	1.07248	0.668263	-3.03747	-2.09747	-0.410139	-1.06312	down
CA7	766	-3.99286	-4.70648	2.99387	-3.29068	6.56986	0	-0.108889	-3.27612	-3.6285	-1.18286	-1.06227	down
MGC16121	84848	0.0966411	-1.29546	-0.946458	-3.09954	-2.1582	-0.330541	-2.01033	-0.395409	-2.15024	1.68539	-1.06041	down
METRN	79006	0.123232	-2.51937	-1.84297	3.03719	0.0472216	-2.64427	-3.1961	0.908473	-4.09572	-0.410139	-1.05924	down
CA2	760	0.615621	0.572997	-2.07537	1.59771	-1.52406	-1.14839	-1.80672	-1.58429	-2.8254	-2.3974	-1.05753	down
BEND7	222389	1.20899	-1.99672	-1.1106	-1.44057	-3.76609	-0.869125	-3.0494	0.00204783	0.471605	-0.00841224	-1.05583	down
ACSL1	2180	-2.39349	-3.54462	0.266445	0.426043	-0.735022	-1.23686	-0.149002	-2.15329	-0.604219	-0.433377	-1.05574	down
MEST	4232	1.10486	1.52689	-1.74172	-4.71097	-2.94722	-2.87197	1.1913	-3.46211	1.73224	-0.36995	-1.05487	down
MUC1	4582	-0.224402	-0.565635	-0.26604	-0.081368	-3.35762	1.01791	-1.43737	-2.41352	0.231889	-3.40759	-1.05038	down
ZNF542	147947	0.225787	0.630011	-0.142825	0.869273	-0.687886	-8.90388	-2.56512	-0.130604	0.607019	-0.404895	-1.05031	down
NEBL	10529	0.131264	-0.325276	-3.68164	0.715798	-3.44924	1.63101	-3.74298	-0.403119	0.0893148	-1.44573	-1.04806	down
NICN1	84276	3.32193	-9.07682	-0.979916	-1.47233	0.623624	-0.442174	0.0766213	-0.728516	0.256153	-2.04406	-1.04655	down
C11orf2	738	-2.29459	-2.90616	1.39538	-2.15374	0.336812	-0.458867	-0.304897	-2.37867	-1.42933	-0.264323	-1.04584	down
ADRA2B	151	1.54749	0.122981	-2.71272	-0.440573	-8.29921	0	-7.16993	3.48195	1.79998	1.22729	-1.04427	down
GNG7	2788	-1.20246	0.41439	-1.84947	0.040251	-3.07151	-2.54495	-2.21191	0.843548	-0.368502	-0.491327	-1.04419	down
FGF7	2252	0.962525	5.78136	2.46609	9.20457	0	-9.54882	-6.35755	-4.9542	-7.39232	-0.597902	-1.04362	down
CEP135	9662	1.37014	-1.49848	-0.0470486	-8.49185	-0.253448	0.400903	-1.29045	-1	-0.837729	1.22729	-1.04207	down
FGB	2244	-7.46761	6.52225	-8.58496	0	0.0753277	-0.0282337	-4.19039	0.627297	-5.80735	8.45121	-1.04025	down
ASB9	140462	0.860197	-0.0287317	-2.3968	-1.58877	-0.793671	-1.22367	-2.4458	-0.429508	-2.37508	0.0402245	-1.03816	down
PRKAR2B	5577	-0.346411	-1.04692	-1.15986	2.55936	-3.01162	1.06648	-2.87673	-1.61033	0.287751	-4.23887	-1.03771	down
CRYZ	1429	-1.8843	-2.30809	-0.524209	-2.03716	0.0183299	0.689209	-0.273782	-3.71077	0.421735	-0.76528	-1.03743	down
LOC100130591	100130591	-0.261401	-0.54507	-1.29268	-0.924653	-2.32193	-2.19734	-1.84378	-2.37178	0.775459	0.61891	-1.03643	down
PPARA	5465	0.626108	-1.84307	-0.833425	-1.43258	-1.21237	-0.979311	-1.61235	-0.97333	-0.975888	-1.11489	-1.03511	down
MAEL	84944	0.633218	0	-1.79662	-6.83289	1.61578	0.237915	-7.36632	1.98457	-1.49952	2.68049	-1.03434	down
NPNT	255743	1.15446	-0.272404	-1.97348	1.49153	-3.58154	-1.97178	-3.01982	-1.12884	-1.73927	0.733819	-1.03073	down
WNT11	7481	-1.03747	-5.08746	0	7.40088	8.633	-10.6321	6.12928	-4.9542	0	-10.7381	-1.02862	down
HIGD1A	25994	-0.591276	-1.10332	-1.72977	2.00422	-1.56945	-0.701349	-2.70602	-2.63029	0.283544	-1.53555	-1.02793	down
REPS2	9185	0.109403	-0.536168	-1.42793	-4.55265	-2.75591	1.53656	-3.01982	0.324441	2.12862	-2.08057	-1.0274	down
FLRT2	23768	3.6344	2.32022	-1.70473	-3.31159	-3.14868	-3.34493	-0.745912	-0.939879	-1.03477	-1.99395	-1.02698	down
NDUFA4	4697	1.75803	-2.38054	0.449817	-0.261527	0.123333	-2.47328	-0.659885	-2.72986	-2.30176	-1.77915	-1.02548	down
ALDH7A1	501	-0.404049	-0.477649	-1.15934	-0.281394	-1.88341	-1.76333	-1.09668	-1.41564	-1.34509	-0.416895	-1.02435	down
HNF4G	3174	1.4166	0.863	0.215284	-7.18464	-3.07916	0.849538	-3.75104	-1.04851	-0.707932	2.19035	-1.02365	down
LRRC4	64101	-1.04975	-0.202493	0.289507	-6.83289	-7.29462	-2.10947	-0.228269	-1.14086	6.94251	1.39232	-1.0234	down
ZNF430	80264	-7.87652	7.65821	0	-7.05528	-2.04669	-9.48985	-0.253757	7.29462	1.13516	0.402098	-1.0232	down
PELI2	57161	1.42956	-0.0603179	-1.65627	-0.929859	-3.40505	-0.759051	-3.88498	-0.605	-0.104708	-0.235568	-1.02113	down
ZDHHC14	79683	1.1369	1.80244	-0.599604	-7.56986	-2.09192	-1.56323	0.0766213	-1.68038	0.602391	-0.32336	-1.021	down
APITD1	378708	-0.763581	-2.75823	-0.572502	-2.6001	-0.685346	-0.102877	-0.901182	-1.24113	-0.646994	0.0743097	-1.01976	down
RAB11FIP4	84440	-0.899852	-0.251145	-2.39495	0.850075	-1.57844	0.0957835	-2.42536	-0.418209	-0.835263	-2.33218	-1.01896	down
C6orf170	221322	1.61298	-0.692818	-0.712718	-8.33539	-1.08836	0.309047	0.979411	-0.977747	-0.265097	-1.00756	-1.01783	down
ST3GAL1	6482	0.441178	-1.32299	-0.0352099	-0.710128	-0.532341	-3.10402	-0.307808	-1.75241	-4.19093	1.33751	-1.01772	down
SYT17	51760	-7.75489	0.108934	0.706269	6.12711	3.81961	-1.5183	-7.6865	0	-0.65355	-3.31588	-1.01672	down
PNP	4860	1.44261	-0.0195328	-1.75534	-3.02988	-1.26309	-0.905635	-0.785063	-1.54923	-1.27482	-1.02394	-1.01639	down
MOBKL2B	79817	0.187582	0.933617	0.378934	-10.0014	-1.55932	0.545871	-2.30247	-0.359592	0.658566	1.36231	-1.01559	down
EPB41L5	57669	-0.73174	-1.26085	-0.910691	-1.13405	-0.781981	-1.48653	-0.329206	-1.50555	-0.651863	-1.34602	-1.01385	down
PHKG2	5261	-1.45538	-4.85953	0.349807	-2.246	0.531928	-0.179996	0.828566	-1.71495	-0.518914	-0.861732	-1.01262	down
GPRC5B	51704	-0.359896	-2.01522	-0.461265	1.9853	-0.732896	-3.0867	-2.56336	0.458511	-1.2816	-2.06739	-1.01245	down
SUCLA2	8803	-0.634444	-2.03882	-1.34367	-1.88371	-0.922569	-0.347202	0.620549	-2.10919	-0.406359	-1.04893	-1.01143	down
PLAU	5328	2.05576	-0.0471819	-0.299458	-4.46255	-1.11277	0.0221657	-0.507459	-3.05329	-0.808512	-1.89727	-1.01106	down
TMEM25	84866	1.02665	-0.956171	-2.18953	-1.84437	-1.84243	0.445012	-3.35203	-0.35372	-0.41279	-0.603847	-1.00832	down
SHANK3	85358	-0.620978	-1.60319	2.26162	-9.37504	1.09558	-3.37089	0.544139	-1.32971	1.12075	1.20387	-1.00739	down
NTRK3	4916	9.29462	6.18982	-1.93019	-6.24793	-2.82889	-9.22641	0.432441	-7.13955	-7.12928	8.52356	-1.00618	down
PKP4	8502	1.11796	-0.530407	-0.325411	-2.68832	-1.18236	-1.6887	-3.20728	-0.553384	-0.329715	-0.659622	-1.00472	down
BST1	683	2.30553	0.224265	0.245851	-8.56605	-1.6633	0.250039	-1.97917	-1.11864	-1.46108	1.71777	-1.00448	down
LCLAT1	253558	1.19281	0.0420641	-1.64572	-8.05528	-0.354402	-0.415505	-0.745912	-0.341721	-0.21174	0.495556	-1.00398	down
SCAMP4	113178	-2.19676	-1.84187	0.500213	-2.50324	-0.570056	-0.618279	-0.137127	-1.92674	0.14074	-0.880473	-1.00336	down
RP1-177G6.2	286411	-1.10962	7.36632	6.16993	6.39232	-8.18982	-2.68049	-0.253757	-6.2854	-2.72643	-8.71425	-1.00312	down
ACADM	34	-0.434971	-0.915745	-1.65705	-1.51826	-1.65957	-0.843238	-1.27876	-2.13732	0.210447	0.204889	-1.00296	down
DBT	1629	-1.08635	0.480418	-1.27114	-0.694995	-1.41866	-2.11202	-1.73362	-0.514071	-0.832279	-0.839833	-1.00226	down
CCND3	896	3.48592	2.49152	0.537323	-0.130727	-0.677205	0.00518532	0.794576	1.7881	1.77411	-0.0648213	1.0004	up
NEDD1	121441	2.30261	0.957879	0.0874628	0.637249	0.309519	2.0894	1.52615	0.142043	1.37143	0.585963	1.00097	up
SCARNA9	619383	-0.0374747	1.07229	0.487422	1.3476	1.12286	1.74272	-0.14702	1.46279	2.30212	0.65862	1.00119	up
MORF4L2	9643	2.4408	1.75681	0.0246954	1.53057	0.898925	1.05305	1.51945	0.253794	0.444739	0.098259	1.00211	up
SUMO2	6613	2.48893	1.10769	0.345866	0.883757	0.494261	0.51625	1.67435	1.09755	0.823924	0.588983	1.00216	up
RFX5	5993	0.386748	3.06285	-0.116027	2.65176	0.0805409	1.63891	0.36728	0.238657	1.77049	-0.0588142	1.00224	up
IFNGR1	3459	2.64091	1.48253	0.286672	-0.348598	1.18309	0.994882	1.40373	-0.68438	2.95857	0.107279	1.00247	up
MAN1A2	10905	0.796374	1.90689	0.617203	1.15044	1.67489	1.64409	0.86507	-0.844722	1.93411	0.286304	1.00306	up
KIAA1731	85459	0.845079	1.82353	0.721035	0.451612	0.700263	3.28622	1.26657	0.105991	1.17247	-0.336851	1.00359	up
PRKY	5616	1.17853	5.20945	3.8178	-7.05528	0.995987	0.8457	5.12928	1.02857	-0.0347654	-1.07617	1.00391	up
FADD	8772	1.54344	1.15221	0.877722	0.986703	1.04425	-0.12573	1.70241	1.56172	1.14839	0.149289	1.00404	up
CCDC34	91057	1.27609	1.03453	1.12043	3.41353	1.32291	1.73507	0.303508	-0.28839	0.84816	-0.717323	1.00485	up
CCL26	10344	7.24793	1.78473	6.16993	-5.24793	2.83906	-6.90689	1.48875	-7.2854	4.75489	5.20945	1.00545	up
KLHDC7B	113730	-0.0427496	2.91816	-5.88264	6.97728	1.92036	0.31306	2.92232	-6.55459	8.09803	-0.610958	1.00583	up
TMC6	11322	1.74711	4.01582	1.73068	-5.24793	2.5618	-1.18074	2.19002	-0.456557	3.28962	1.41269	1.00625	up
USP10	9100	1.41923	1.28011	1.12608	2.29238	0.51268	-0.796273	1.57138	0.71296	0.723308	1.22989	1.00717	up
NPEPPS	9520	0.665073	0.371136	0.835932	0.60733	2.56857	0.107004	3.49769	-0.317536	0.983357	0.758621	1.00772	up
GABPA	2551	1.6438	3.11876	-0.691764	0.570956	0.137504	1.55374	3.06285	-0.237744	0.943743	-0.0245223	1.00773	up
SRSF2IP	9169	1.94147	2.25193	0.644885	1.09711	0.431227	1.2207	1.15786	0.676056	0.625152	0.0330362	1.00794	up
FBXO38	81545	1.43389	1.98143	1.15355	1.33706	-0.00590597	0.496593	1.05133	0.537403	1.55024	0.544321	1.00799	up
HECTD2	143279	2.38659	1.03231	0.895867	-0.197301	0.38807	2.46283	1.6427	0.598637	1.2327	-0.358539	1.00839	up
UBA7	7318	0.0436865	2.80999	0.693462	1.50931	0.616702	-0.53047	2.78939	-0.297518	2.64236	-0.192359	1.00846	up
RILPL1	353116	0.355042	2.2422	1.52168	-0.748787	1.6666	0.618686	1.81614	0.237358	1.23085	1.1449	1.00847	up
TMEM133	83935	1.66683	1.08869	2.0931	0.250996	1.12286	2.10042	0.239932	0.376671	0.304958	0.848257	1.00927	up
LAMA5	3911	1.80634	2.28936	1.42799	1.16433	0.285848	-0.328918	0.933084	0.369456	1.91003	0.236334	1.00939	up
BGN	633	1.98848	3.70705	1.9624	-1.20702	-0.762903	-0.464103	1.56796	2.83948	0.224273	0.242567	1.00982	up
IRF5	3663	1.52135	1.82002	0.32851	1.70481	1.4454	0.579795	0.596574	0.448576	1.55313	0.102064	1.01002	up
MKL1	57591	1.70352	2.77052	0.878908	1.32193	1.16398	-0.952637	2.12262	-0.18737	1.38247	-0.102299	1.01016	up
UTP15	84135	1.68721	1.63699	0.0086962	2.41314	0.929019	0.496593	2.65867	0.71721	-0.449307	0.00421718	1.01024	up
PPP1R15A	23645	2.69215	1.67779	-1.11558	2.85964	2.07362	-3.2886	2.3465	0.872016	0.296708	1.6883	1.01025	up
MAP1S	55201	1.8069	2.05426	0.444923	2.51805	0.187443	-2.05708	0.224224	2.86642	1.55025	0.50869	1.01041	up
KIAA1841	84542	1.88716	1.35869	1.98394	-1.62114	1.33837	0.066224	1.48875	-0.341721	1.38247	2.56595	1.01087	up
SMNDC1	10285	1.64473	1.01139	0.455195	2.31976	0.285478	0.848761	1.42235	1.07736	1.07124	-0.0268555	1.01094	up
CA12	771	0.695592	1.17819	-0.27906	3.10692	1.53574	1.03922	3.04652	0.0529542	-0.328372	0.06623	1.01139	up
DFNA5	1687	3.23119	1.61489	0.0620038	-1.70682	2.46785	2.9671	0.451414	0.256251	0.215603	0.555009	1.01145	up
ZNF195	7748	0.609327	1.07229	0.199309	1.79373	1.67607	1.57946	2.04095	-0.260474	1.61886	-0.213484	1.0116	up
LOC646762	646762	1.79001	1.61331	0.191831	2.47317	0.754888	1.67506	1.34104	0.326025	0.935337	-0.984233	1.01164	up
RAB23	51715	4.21822	4.47436	0.878908	-0.526828	-0.627582	0.382954	0.629916	0.415037	1.60204	-1.32942	1.01176	up
YWHAZ	7534	2.3037	1.88314	0.0932554	1.09048	0.603838	1.46344	1.37021	0.819768	0.815133	-0.324518	1.01184	up
KATNB1	10300	0.951995	0.607683	0.778422	2.95827	1.99078	-0.756804	1.14543	1.66051	1.1803	-0.396659	1.01199	up
SSR4	6748	2.72555	1.68537	0.597021	1.85543	0.449553	0.206547	1.22553	-0.191211	0.49574	1.07044	1.012	up
FLJ43663	378805	1.99262	3.98695	0.239615	3.70176	1.10335	1.58037	0.583457	-0.759231	-0.59561	-1.71006	1.01232	up
CD68	968	0.118742	-0.776098	5.23662	-4.59817	2.95936	1.03392	2.77805	-0.934963	1.32224	2.99006	1.01298	up
PCID2	55795	2.04759	3.23075	-0.638704	1.45006	1.32588	1.22128	1.28743	0.189825	0.523305	-0.504043	1.01334	up
AXIN1	8312	0.964949	0.649987	1.22272	2.19383	0.987982	-0.921828	1.68514	1.82105	0.941796	0.588638	1.01343	up
SLC4A7	9497	1.14008	2.68511	2.91438	-2.55313	-0.0600831	2.89872	1.96459	-0.703607	2.52416	-0.6758	1.01344	up
TMX3	54495	0.905643	2.73638	0.593685	1.20559	-0.230222	1.95231	0.862905	0.475121	1.26548	0.372447	1.01393	up
C21orf45	54069	1.88115	0.620066	2.43205	0.567989	-0.0151864	-0.747922	3.36048	1.59516	0.680932	-0.225401	1.01493	up
CCDC137	339230	-0.491649	1.72392	-0.0914302	0.888209	2.15841	-0.410088	3.2764	1.73199	0.488064	0.876864	1.01507	up
SIL1	64374	1.24611	2.26473	1.78158	1.60812	1.33065	-0.177925	2.56115	-0.886513	-0.128134	0.556393	1.01562	up
DNASE1L1	1774	2.45253	0.388844	0.240283	1.57533	1.08981	1.17447	1.49297	1.14111	0.418961	0.184425	1.01587	up
C20orf72	92667	1.53932	1.43306	0.240561	1.10525	0.700643	1.41843	1.86291	1.09279	1.00262	-0.23603	1.01596	up
NAPSB	256236	2.27707	4.032	0.39481	1.0019	-1.76882	-0.214981	-0.125073	0.243533	3.26209	1.06637	1.01689	up
TTL	150465	0.398279	1.58083	1.03077	2.62204	1.00717	1.36219	0.346839	1.52052	0.396329	-0.0863898	1.01786	up
C2CD2	25966	0.599651	4.41454	0.86708	0.749244	0.437932	0.228431	0.836788	0.244775	1.73743	0.0655332	1.01814	up
EVI5	7813	3.10076	2.27743	0.541045	1.22781	0.0925742	0.389507	0.623498	0.342326	1.34054	0.252036	1.01875	up
NUP107	57122	2.48594	1.27654	0.0370374	0.947254	1.39464	1.38002	1.34023	0.938265	0.551789	-0.16097	1.01907	up
TAF1D	79101	1.22363	1.30666	1.13018	1.32867	1.11364	1.0657	2.10434	0.249205	0.781547	-0.112127	1.01914	up
LMBRD2	92255	7.41785	-1.46657	-0.0295443	-0.177538	0.552541	9.12153	6.44294	-6.96578	-2.62678	-2.07617	1.01925	up
GUCY1A3	2982	3.00801	3.91107	1.63591	-1.41367	-1.4506	1.86293	-2.83458	1.80564	2.96816	0.700186	1.01931	up
SMC2	10592	1.7096	1.21226	0.879647	2.38031	0.238206	0.0150639	2.25833	0.690316	1.28733	-0.473776	1.01973	up
TRIM5	85363	2.19661	0.742647	1.6416	1.05536	0.793259	0.246741	2.03597	0.0158733	1.55283	-0.0829894	1.01979	up
C19orf48	84798	1.38178	-0.830248	2.83846	1.43418	1.62523	1.00632	1.81386	1.39868	0.685427	-1.15391	1.01998	up
MLL3	58508	1.33534	2.92214	-0.336833	1.15161	0.909994	1.55551	1.32175	1.08541	0.478145	-0.221974	1.02011	up
TSPAN13	27075	2.79593	1.84759	1.02981	1.03522	1.24905	0.420299	-0.827684	0.41192	1.55215	0.688767	1.02031	up
UCKL1	54963	0.23967	1.38995	0.040448	3.98638	0.461684	0.303731	2.18122	1.20582	0.757671	-0.362905	1.02037	up
MIER3	166968	2.0016	1.58202	0.00332802	2.37058	0.669484	1.21024	0.754972	0.189241	1.39077	0.0316654	1.02039	up
SLC2A8	29988	1.87587	-0.0027585	0.927418	3.90436	0.871676	0.4662	-0.244496	1.16242	0.481218	0.762501	1.02044	up
LOC100133445	100133445	0	0	8.34873	0	0	-6.90689	0	0	8.36194	0.402098	1.02059	up
LOC493754	493754	1.34417	2.98221	-0.702734	1.95664	0.902371	0.0120059	0.502102	1.49774	1.77385	-0.0622154	1.02061	up
SLCO3A1	28232	1.56131	3.00853	0.790008	-0.440573	-0.134455	0.419273	0.655463	2.47796	2.18964	-0.315199	1.0212	up
RFK	55312	3.04524	1.72276	1.37401	3.93394	0.00528999	-0.970293	0.899384	-0.516209	0.135144	0.588574	1.02178	up
RPL27	6155	1.8556	1.26092	0.480283	1.75674	0.374806	0.735111	0.996909	1.42236	1.23677	0.100692	1.02202	up
CHD1L	9557	1.32893	1.77199	0.862812	1	1.94883	-0.179996	1.80765	0.00368505	1.14684	0.530945	1.02217	up
NFYA	4800	3.19061	2.4113	0.236954	0.853272	0.102208	-0.177925	1.32937	1.5097	0.658026	0.113304	1.02268	up
SCARF1	8578	1.96328	2.54507	1.46461	1.2485	1.42877	-1.84271	-1.24738	1.79259	1.93141	0.943416	1.02276	up
PEX10	5192	3.13456	1.44282	0.963987	4.0071	1.33703	-1.23541	-0.794531	0.736966	0.325056	0.312739	1.02303	up
KIAA0090	23065	2.38659	1	0.735963	0.271821	2.05207	0.594928	1.27373	0.942247	0.76069	0.215666	1.02337	up
CCT5	22948	2.67531	2.13136	0.21772	1.96962	1.2981	0.515784	1.62877	-0.409503	0.342693	-0.133882	1.0236	up
DCHS1	8642	3.36404	1.9274	3.08083	-0.915525	0.461684	-1.66054	1.55219	2.09435	0.65035	-0.31785	1.02369	up
ERCC3	2071	2.3281	2.43795	0.634518	1.66855	0.782019	0.202624	2.17637	0.168737	-0.0374109	-0.122786	1.02387	up
RIOK3	8780	2.22077	2.11914	0.534414	0.822755	0.920856	1.2509	1.12844	0.433819	0.257625	0.549986	1.02387	up
NUP37	79023	0.547488	-1.46657	-0.312185	7.7211	0.755416	0.953618	0.670295	0.910733	0.730289	-0.27011	1.02401	up
PRCC	5546	-1.58726	1.41586	0.70732	0.858695	0.475827	-0.0034473	3.55296	0.48972	2.13516	2.20387	1.02487	up
FBXO18	84893	2.96552	2.75014	-0.197997	2.51837	0.245577	0.469251	1.18271	0.323955	0.573369	-0.57896	1.02519	up
ASH2L	9070	1.49341	2.60334	0.841156	2.35199	0.286645	-0.384192	0.372039	1.18297	1.38247	0.126901	1.02567	up
SLC35B2	347734	2.97415	1.38691	0.515713	1.15419	0.866373	-0.751156	0.43769	0.976689	2.50553	0.190804	1.02569	up
LEPROTL1	23484	1.83208	1.11917	1.97496	-0.695318	0.821726	1.10527	0.940807	0.955484	1.17797	1.02755	1.02597	up
ANO6	196527	2.33531	2.02731	1.77101	-1.39494	1.33954	2.7395	1.37364	-1.199	0.882494	0.388641	1.02635	up
NEXN	91624	3.33442	4.46176	0.3605	3.69729	-0.775924	-1.56409	0.307405	-0.510639	-0.00448042	0.963278	1.02695	up
FBXW7	55294	-0.359151	1.83931	0.935025	3.69459	0.579013	1.95515	0.613817	0.468675	0.912882	-0.365688	1.02736	up
EIF3B	8662	3.68487	0.174765	0.761742	0.562194	0.800028	0.771331	0.487972	2.79473	-0.102162	0.348226	1.02837	up
CEP110	11064	3.49674	3.32939	0.181743	0.152952	0.254101	1.43597	1.25031	-1.06732	1.90063	-0.64857	1.02859	up
FRYL	285527	1.87219	1.95855	0.556437	1	0.411411	1.68806	0.897532	-0.509446	1.90267	0.522081	1.02995	up
PCGF1	84759	1.54011	1.99806	-0.218508	0.661886	0.680076	1.82445	1.81775	1.08708	0.564321	0.356601	1.03118	up
IRF1	3659	0.487164	3.80398	-0.216864	-0.215549	0.290377	1.04215	2.21992	1.22674	2.03786	-0.360924	1.03148	up
MICAL3	57553	1.69855	0.267052	1.49564	1.25212	0.30531	0.38181	0.557523	2.18862	1.18843	0.980956	1.0316	up
ZNF304	57343	1.54092	3.50125	-0.70875	1.40257	-0.709962	1.89745	0.754652	0.832952	1.37197	0.440573	1.03236	up
EIF2AK3	9451	2.58853	-0.0821383	0.958973	0.366285	2.37386	1.03372	2.58496	-0.97367	0.659077	0.814547	1.03242	up
PIAS1	8554	1.33366	2.05063	1.04556	1.922	1.13885	0.920747	2.75359	-1.21184	0.48818	-0.114016	1.03274	up
MYO9B	4650	0.543614	1.30158	2.71269	-0.718076	0.686774	0.323349	2.20479	0.559226	1.87915	0.839892	1.0333	up
PJA2	9867	2.31722	1.45348	-0.412543	2.33426	0.714543	0.568877	1.26008	0.546533	1.36341	0.198515	1.03444	up
LBH	81606	0.884181	4.30088	1.71468	0.803541	-0.130722	-0.621414	0.647545	0.293322	1.72314	0.730784	1.03459	up
PTP4A2	8073	0.432654	2.33752	0.768057	1.6381	1.96164	-0.23311	1.77696	-0.0288549	1.64308	0.0528694	1.03489	up
SNRPD1	6632	2.02554	0.604745	-0.96776	2.23589	0.128733	1.28512	2.69146	1.42489	0.745771	0.17637	1.03507	up
HMGN4	10473	3.07385	1.64641	0.589633	1.28556	-0.0178745	1.10947	-0.13785	1.52167	1.29905	-0.018939	1.0351	up
ZDHHC12	84885	1.39456	1.48368	1.66706	3.47146	0.0317089	-3.09753	1.26802	1.6622	2.0435	0.427306	1.0352	up
RPUSD4	84881	3.09394	2.08495	-0.464753	1.63108	0.825061	0.430456	1.43643	0.481453	0.773982	0.062061	1.03547	up
SLC12A8	84561	1.29225	0.979287	0.709814	1.41618	1.88084	4.43878	1.32443	0.0956353	0.82564	-2.60693	1.03559	up
AKT1	207	1.19794	1.4543	0.521085	2.24623	0.704675	-0.281061	1.95197	0.256592	1.92521	0.380041	1.0357	up
KLRD1	3824	0.955473	3.35351	0.943138	3.097	-0.570056	-1.847	0.579782	1.64345	2.39477	-0.188445	1.03616	up
IPO11	51194	1.30961	0.919723	1.56839	3.11314	-0.0934012	0.324378	1.07729	0.800131	0.245582	1.10214	1.0367	up
FAM48A	55578	6.56986	0.121991	1.06326	5.39232	-1.77562	1.00673	0	-4.9542	3.38247	-0.431206	1.03756	up
BEND6	221336	-5.2854	5.78136	0	6.71425	8.70044	1.558	7.44294	-7.13955	0	-7.39232	1.03797	up
QSOX2	169714	2.63734	0.506554	1.2942	1.28992	-0.0161377	-1.14468	0.729167	1.97814	1.25754	1.85493	1.0387	up
C1orf54	79630	2.71638	1.68646	0.972848	0.396605	0.166298	0.137703	0.505958	1.37754	0.227968	2.20301	1.03908	up
MYO1E	4643	0.36953	2.66584	0.556145	1.25815	1.45999	0.45756	1.45378	0.666786	0.413214	1.09032	1.03913	up
RAP2A	5911	3.86576	1.31401	0.172541	-0.663098	1.24337	1.24326	0.866108	1.45348	0.309504	0.586906	1.03918	up
TM2D1	83941	0.649035	3.94819	0.206003	2.21194	1.71549	0.647545	1.5563	-0.407722	-0.085855	-0.0468269	1.03941	up
FAM113A	64773	2.21045	1.91254	0.308696	2.97982	0.819214	0.132873	0.341037	1.59111	0.611675	-0.511826	1.03956	up
2010-09-08	23176	4.23425	3.03102	1.17726	-0.150786	-1.06541	1.40403	-0.366032	1.65028	1.29992	-0.818021	1.03965	up
PSMD10	5716	4.27341	0.531948	0.0635801	1.62443	0.69816	0.834348	0.749113	1.43098	0.452855	-0.261662	1.03972	up
C12orf60	144608	-2.62859	-0.813464	0.878908	-0.30648	0.503766	9.25974	8.51175	-0.560235	-1.61471	-2.83335	1.03973	up
C17orf58	284018	-0.85536	0.341789	2.1742	-0.654403	2.25186	2.66734	2.25029	-0.219966	0.25634	2.18743	1.03995	up
C9orf100	84904	2.59868	1.79159	2.46609	-0.432748	0.0896827	-0.684498	-0.523343	0.543443	1.90689	2.64386	1.03996	up
RARA	5914	1.03736	1.64314	0.964513	0.535449	1.32052	-1.29909	2.34802	1.94224	2.17781	-0.267421	1.04025	up
POPDC2	64091	1.70157	2.90642	1.05166	0.413138	0.580996	0.309047	-1.431	3.04649	0.883807	0.940838	1.0403	up
ARL6IP5	10550	1.97252	0.897603	0.360057	2.48273	-0.294869	1.30588	0.381499	0.968574	2.4224	-0.0913072	1.04051	up
TAF7	6879	1.18036	2.54688	-0.247886	1.65646	0.936189	1.8961	2.90303	-0.313446	-0.0873451	-0.0647543	1.04056	up
CHIC2	26511	3.44444	2.9274	-0.402953	0.242787	0.405499	1.05843	2.36489	0.159643	0.811364	-0.603822	1.04077	up
ATP2C1	27032	2.14183	2.00856	-0.532261	2.40468	0.846715	1.74925	0.877156	0.395882	1.12272	-0.60661	1.04079	up
SEMA6B	10501	2.32926	2.07547	3.54257	0	3.10703	-6.90689	-1.50542	2.90339	4.75489	0.108253	1.04085	up
OPN3	23596	2.35233	0.29956	0.175439	-0.719386	3.44026	1.40337	2.42384	0.139055	0.529057	0.365112	1.04086	up
LMNA	4000	2.04895	1.63589	0.404288	1.13695	0.712624	-1.56761	2.58338	1.97404	0.857674	0.623712	1.04099	up
TRIM38	10475	1.21048	2.43016	1.08151	0.355576	1.04112	0.473842	1.04765	-0.00905145	2.16489	0.618401	1.04146	up
ZRSR2	8233	-0.587262	2.79919	0.547488	1.66397	0.356667	0.150735	1.18421	2.48063	2.02694	-0.207703	1.04149	up
LOC643837	643837	1.70608	2.0152	0.627531	-0.0384741	2.50462	1.47805	2.46055	-0.631822	-0.124596	0.424993	1.04221	up
EEPD1	80820	0.459783	0.208587	1.73068	1.074	2.2708	-0.697437	2.28262	1.13205	0.734903	1.22729	1.04233	up
GPR39	2863	2.17264	1.52725	-1.11446	1.72935	-1.25481	4.04367	1.48081	-0.370715	2.40015	-0.189377	1.04245	up
ARHGAP26	23092	1.20899	2.59413	1.00571	-1.37323	-0.554665	1.97472	-0.186806	2.57989	2.49147	0.685056	1.04253	up
H2AFY	9555	0.608341	1.4786	0.822915	1.66591	0.202014	1.1518	1.56042	0.812653	1.45429	0.670262	1.04272	up
BCL11B	64919	1.99262	5.05209	3.20217	-7.05528	-1.09954	1.89883	1.49458	1.38179	3.42746	0.132812	1.04275	up
SLMO2	51012	0.329768	2.51074	-0.316461	2.95878	1.14612	1.08518	2.42966	-0.607683	0.962996	-0.0688873	1.04302	up
ATP8A1	10396	3.92721	0.949289	-0.72824	1.81635	-1.35986	2.86709	-1.82882	1.87018	2.75016	0.167763	1.04311	up
MED15	51586	1.41188	1.04391	0.633935	1.34894	0.617095	0.515011	1.17613	2.42089	1.18218	0.0827239	1.04327	up
C11orf75	56935	1.45275	1.61331	1.8267	1.23589	2.12873	1.56097	1.04997	-0.939879	-0.46003	0.965235	1.04336	up
RNASEL	6041	2.27218	0.693897	0.294776	0.466318	-1.24393	0.355861	7.70736	-1.99387	1.08342	0.798918	1.04349	up
RPS6	6194	0.737891	2.41107	-0.227033	3.10506	-0.711517	1.05142	1.32765	1.70596	0.7677	0.271956	1.04402	up
GIMAP7	168537	1.01463	4.15371	0.00682588	1.1501	-0.307878	-0.299737	1.00821	1.05702	1.22683	1.43304	1.04427	up
MPI	4351	0.807907	0.631613	0.3605	0.618404	0.789408	0.565863	1.74351	1.9997	1.27417	1.65208	1.04432	up
ZFP1	162239	1.38502	0.42617	-0.44302	1.8501	0.657894	2.02392	2.07371	1.11411	1.98351	-0.626375	1.04451	up
FAM76B	143684	1.30746	2.00122	0.193798	1.21708	0.387103	1.97146	1.66283	1.27774	0.745024	-0.315067	1.04486	up
POT1	25913	1.66077	0.364997	0.445937	3.11314	-0.168092	1.2111	0.736966	1.63529	1.14715	0.303128	1.04504	up
CDKN1B	1027	1.46513	2.25969	0.213952	1.54258	0.558549	1.89884	0.843946	0.585967	0.926131	0.156057	1.04509	up
DBNDD1	79007	3.30713	0.436099	2.78871	2.15295	-0.134301	-0.310726	-0.0509839	-0.256908	2.53941	-0.017278	1.04541	up
SFRS12IP1	285672	3.49871	0.924561	0.536947	1.1117	-0.364416	1.61671	1.24346	1.06904	0.935751	-0.114724	1.04577	up
CALR	811	0.0733072	1.28256	1.1264	1.95462	1.4302	0.227781	2.36649	0.277996	0.914044	0.805822	1.04592	up
IQCB1	9657	3.24921	2.36515	0.754798	1.0564	0.240142	1.27854	1.02445	0.514443	0.922273	-0.945782	1.04596	up
MEF2A	4205	1.62108	0.593405	0.293386	2.02249	0.138622	1.66111	2.7434	0.516748	0.921737	-0.0518849	1.04601	up
ZNF266	10781	0.973933	2.40549	1.37627	1.66855	-0.200438	0.702393	0.808603	1.93407	1.07261	-0.275798	1.04657	up
PABPC1	26986	-0.0374747	0.108934	2.26454	-0.177538	8.14975	-0.192635	1.08539	-0.671946	-0.259178	0.20238	1.04722	up
SCFD1	23256	3.57611	2.42567	-1.0577	1.67372	1.05136	-0.599015	1.83399	0.217925	0.936723	0.421464	1.04803	up
RAB33B	83452	3.17399	1.23251	1.36699	0.303247	1.18086	0.831845	2.73171	-0.512993	0.537253	-0.362905	1.04825	up
TNFRSF1A	7132	3.90868	2.62688	1.26716	-1.0174	0.338622	0.891124	0.812893	0.389947	1.22911	0.0402183	1.04872	up
RARS2	57038	1.22239	0.367529	1.00235	2.14868	1.27302	-0.231816	2.78553	0.259691	0.724366	0.935885	1.04876	up
BTN2A1	11120	2.17027	1.77159	1.05231	0.152003	1.02941	0.185537	1.48653	0.567685	0.751795	1.32088	1.0488	up
RNF34	80196	2.12112	2.34425	1.69161	0.596417	1.93847	1.21115	0.460047	-0.462972	1.38927	-0.8003	1.04891	up
PSMD3	5709	1.7677	1.97373	0.29341	1.60047	1.49745	-0.138143	2.5738	0.141349	0.917605	-0.135317	1.0492	up
CD24	100133941	0.763931	2.07877	1.38126	2.04179	0.589909	2.2834	-2.80699	1.90821	2.82845	-0.576554	1.04922	up
ARPC2	10109	0.966666	1.77369	0.579743	0.83399	0.448353	1.32994	2.98261	-0.862901	1.96345	0.476678	1.04922	up
ANXA5	308	2.00649	2.92095	0.681349	0.691476	1.69382	0.500739	1.16407	-0.231955	0.575	0.49127	1.04932	up
UBE2D1	7321	2.96571	1.89281	0.105722	1.08824	0.673552	0.786392	1.52801	-0.235526	0.906559	0.785221	1.04967	up
RPL28	6158	1.67591	1.03873	0.989825	1.49118	-0.350008	1.07625	1.06967	2.29906	1.05285	0.153788	1.04972	up
SGMS2	166929	3.36209	1.40388	-1.04973	2.52452	0.00173401	1.36326	0.877235	-0.135409	1.20351	0.94626	1.04974	up
RNFT1	51136	4.58584	1.83846	2.29428	-2.66116	0.986483	2.06465	3.0204	-3.83224	1.42786	0.780943	1.05055	up
LRRC8C	84230	2.92503	2.06274	1.67948	-3.26827	1.44494	1.2593	0.816889	0.587325	2.18982	0.808304	1.05056	up
STAG3L4	64940	1.61321	1.5603	1.02367	3.52142	1.36509	0.941448	0.258169	0.671767	0.027713	-0.465027	1.05178	up
PWP1	11137	0.786199	1.50362	0.312252	2.25472	0.982596	1.57287	1.15675	1.79993	0.400408	-0.24656	1.05228	up
ZNF100	163227	2.4257	1.6544	2.16902	0.823367	0.465487	1.24186	0.917734	0.285091	0.820382	-0.276966	1.05261	up
PQLC3	130814	1.94256	2.44795	1.06677	0.351385	0.554913	0.922395	1.87923	1.33759	1.05719	-1.03363	1.05263	up
NRAS	4893	0.503238	2.01538	1.15688	1.2198	0.786581	0.648356	2.03044	0.236377	0.58037	1.34915	1.05266	up
SPG11	80208	1.77729	2.01724	0.936017	2.76243	0.119859	0.597885	0.828228	0.104731	1.55408	-0.16912	1.05286	up
ATG12	9140	1.24764	1.93254	0.98362	1.93074	0.835033	0.4684	1.5622	1.40504	0.164126	-0.000660726	1.05287	up
SPATA18	132671	0.108228	2.42824	0.877381	2.0071	-6.06609	3.03697	-0.228269	2.32193	3.27868	2.76539	1.05296	up
TTYH2	94015	0.814968	1.71365	1.51681	-0.846729	1.72932	0.117482	1.39613	1.01752	1.6105	1.463	1.05327	up
PRR14	78994	1.8282	1.8451	-0.209992	1.03562	0.802934	0.0473632	1.89174	1.37622	1.19939	0.717774	1.05343	up
KRTCAP2	200185	2.85132	1.48184	-0.235241	1.25005	0.58047	-0.454936	2.28296	1.37406	0.963105	0.442865	1.05365	up
ERLEC1	27248	2.14455	1.58416	0.35395	2.2134	0.499009	1.1673	1.13787	0.64405	0.898819	-0.10529	1.05378	up
WARS	7453	1.61852	2.31519	0.529668	-0.216499	2.03657	0.224582	1.23295	1.4296	1.36908	0.00812002	1.05478	up
CTDSPL2	51496	1.29144	1.223	0.410445	0.826749	1.19322	1.10595	1.17148	-0.0508319	3.98272	-0.604415	1.05498	up
TNFRSF17	608	7.94837	10.7364	0	0	-6.06609	-6.49185	-1.82491	-0.269187	0	6.52356	1.05563	up
C1orf85	112770	3.21976	1.40498	0.86831	1.68849	1.88853	-0.881473	0.523109	0.244734	0.373157	1.23451	1.05641	up
WWTR1	25937	2.21818	0.903785	0.80278	0.470891	0.16665	0.371809	2.48443	0.0222528	3.3043	-0.178765	1.05663	up
HSPB1	3315	2.20323	2.84721	-0.114143	3.05585	1.58258	-1.61077	0.184209	2.43976	-0.407518	0.387849	1.05683	up
DKFZP434I0714	54553	0.955146	1.89308	-0.373993	2.80518	0.600575	2.36938	0.716207	1.58022	0.893085	-0.867014	1.05719	up
CSNK1A1	1452	1.18068	1.83192	0.561516	1.27164	0.841389	1.30569	1.79147	0.724242	1.17634	-0.112721	1.05722	up
SERTAD2	9792	1.67641	1.55714	0.451036	-0.120294	0.782344	1.37383	0.260255	2.95347	1.77639	-0.135507	1.05751	up
GTF3C3	9330	1.03626	1.47317	1.29233	0.927711	1.54847	0.252078	2.2677	0.224588	1.75743	-0.19506	1.05847	up
CST5	1473	1.27218	0.928809	-2.41504	7.85798	-2.74454	-5.90689	1.39855	0.155069	1.19265	8.84862	1.05874	up
GBP3	2635	2.28361	1.4623	1.25678	0.510772	-0.148183	0.365163	0.95831	0.324358	2.55158	1.02354	1.05882	up
DAXX	1616	1.9541	3.4016	0.399019	1.82675	-0.373702	-0.0661486	-0.217145	2.38912	1.3038	-0.0268698	1.05905	up
INO80C	125476	0.232103	2.17264	-0.707717	1.73393	-0.056034	1.11548	1.40449	1.00998	1.6455	2.04127	1.05916	up
TBC1D12	23232	2.91069	2.21239	0.562681	0.943214	-0.353223	1.19068	1.44044	0.475569	1.62803	-0.417248	1.05932	up
TSC22D3	1831	1.03298	2.60686	0.147021	0.114014	0.123328	2.23197	3.03892	0.100235	0.854615	0.344331	1.05943	up
CXorf23	256643	2.76988	1.10893	1.13927	-1.66297	-0.237499	2.09536	3.37672	0.798188	1.20547	0.00223847	1.05956	up
ZC3H7A	29066	2.57291	2.86795	0.499158	1.44088	0.759635	1.13978	0.932953	0.187818	0.252206	-0.0557477	1.05976	up
RIT1	6016	1.28028	1.83533	1.50447	-0.988891	1.68745	1.0374	0.489843	0.749544	1.61493	1.38795	1.05983	up
IFNGR2	3460	1.55954	1.37318	1.327	-1.31793	0.394045	1.65234	1.19595	1.17471	2.18858	1.06063	1.06081	up
SSBP1	6742	3.75238	0.206	-0.319748	1.4677	0.971731	1.55947	0.905513	1.61049	0.416255	0.0398859	1.06097	up
RPGRIP1L	23322	0.867785	-0.0616191	2.16089	0.596422	2.24249	2.30905	1.71114	-0.417085	1.80981	-0.606928	1.0612	up
ZNF623	9831	1.07185	2.15371	1.50726	1.99048	0.500385	1.98185	0.41673	0.604591	0.550197	-0.158262	1.06188	up
SLC25A28	81894	2.19193	2.19709	-0.411619	1.50933	0.457207	0.494237	2.12152	0.816651	0.79427	0.448802	1.06194	up
MYADM	91663	2.86765	3.39058	0.319384	-1.42191	0.991566	-0.223828	1.20151	1.6702	1.02023	0.812136	1.06275	up
PIGG	54872	1.41282	1.58617	0.520801	1.87616	0.593548	1.4254	0.868651	1.36675	0.359988	0.625604	1.06359	up
CCDC121	79635	-0.135777	-2.20353	2.8178	-0.85561	6.83289	2.41729	6.12928	-1.71124	-2.30956	-0.34138	1.06402	up
HN1	51155	0.829027	1.89583	0.977141	0.759239	1.39322	0.693205	2.4156	0.25404	2.39861	-0.972614	1.06433	up
GAB2	9846	3.00122	0.44076	1.63692	3.11126	-0.278001	-0.720897	0.353169	1.75478	0.862175	0.489729	1.06511	up
SEMA6A	57556	1.58883	4.28006	2.39783	-0.188072	0.00562017	-0.223305	-4.69568	1.50383	3.57949	2.40283	1.06514	up
CNOT8	9337	3.16772	1.08725	1.08174	0.102026	1.42454	1.7613	1.98712	-0.813408	1.16841	-0.308524	1.06582	up
FAM120B	84498	5.37326	0.658038	0.177842	0.725151	-0.0425826	0.151848	1.03364	1.67913	1.04673	-0.139815	1.06632	up
CD151	977	1.28962	1.85585	2.13892	1.2483	1.80934	-0.000474775	0.521972	0.748398	0.980136	0.0741486	1.06662	up
MICALL1	85377	1.17853	-0.468387	2.87891	1.14439	1.83906	-0.932338	1.41649	0.63743	2.63005	0.342392	1.06665	up
SLC17A2	10246	-10.2009	-3.01719	7.76155	-4.28011	8.41363	6.39232	0.211107	-3.81263	0.357552	8.84862	1.0674	up
FANCG	2189	1.66507	7.89482	-0.287696	2.73316	0.978305	-7.90689	2.69146	1.21299	-0.113094	1.81225	1.06804	up
CYB5R4	51167	1.48805	2.74509	-0.267577	2.008	0.482477	0.86692	2.0217	-0.424406	1.04495	0.717632	1.06828	up
CYTH1	9267	0.998851	3.01462	0.952066	1.37421	0.822085	-1.33983	2.29387	0.711675	1.24733	0.608232	1.06831	up
KRAS	3845	1.77893	1.73758	0.687923	1.75889	0.485427	1.53323	1.13445	0.583167	1.28015	-0.296507	1.06832	up
PALMD	54873	2.99611	2.88337	0.11574	-0.584963	-0.0251848	0.482365	-1.05086	2.1513	2.96743	0.74833	1.06836	up
TOR3A	64222	1.55441	2.46815	0.192024	0.685301	1.20728	0.833856	1.19023	0.635052	0.894249	1.03145	1.0692	up
C10orf46	143384	1.59311	0.85536	0.076386	2.27955	1.68806	0.0990129	2.34118	0.212729	1.07033	0.480847	1.06966	up
GNG2	54331	3.89881	1.95559	0.851349	0.257665	-0.270228	0.698158	-0.076269	1.904	1.43817	0.0397024	1.06969	up
TGFB2	7042	3.11223	3.45236	1.14194	0.154171	-0.667425	3.08313	-2.01033	0.963649	2.22607	-0.758532	1.06973	up
CD320	51293	2.77553	1.26589	0.909277	2.05585	1.55041	-0.88051	1.06125	-0.0468864	0.668379	1.33926	1.06985	up
CDK2	1017	2.22559	1.10297	1.2662	-0.160713	1.72513	2.83097	0.458341	0.394145	1.31536	-0.454148	1.07038	up
ZNF654	55279	3.49565	1.66795	-0.876506	2.06327	-0.250261	1.4332	1.42005	0.566664	1.46342	-0.278755	1.07047	up
HSP90AB1	3326	3.14742	1.43563	0.134752	2.85204	0.314778	-0.205335	0.954904	2.22899	-0.340804	0.182575	1.0705	up
SLC30A7	148867	2.13887	1.48661	1.67816	-0.646137	1.15258	1.48923	0.858568	0.296783	1.70165	0.550386	1.07067	up
LOXL4	84171	3.72469	3.10893	-0.0296455	-6.56986	-2.30433	1.04408	4.02059	0.771771	9.16742	-2.22552	1.07081	up
ARHGAP1	392	1.65322	1.93255	0.915858	1.24183	1.775	-0.326076	0.619273	2.16343	0.0733524	0.66269	1.07111	up
GFPT1	2673	1.7986	1.73918	0.159716	2.30964	0.936182	0.776826	1.84142	-0.359293	1.60951	-0.0973798	1.07144	up
RBL2	5934	3.06429	2.82353	0.33594	2.85396	-0.403988	0.657629	1.41687	-0.842611	0.65953	0.153215	1.07184	up
DGKA	1606	1.64537	3.84316	0.419477	0.345597	-0.663299	-0.969154	0.77836	1.5089	3.8383	-0.0274267	1.07193	up
NR1H3	10062	0.329855	3.82914	-0.0878892	1.87748	0.644834	-0.576029	3.02829	0.836501	-0.618781	1.4578	1.07212	up
LOC550112	550112	1.74197	0.631613	-0.0271516	2.74674	2.58045	2.1508	2.06545	-1.21568	0.750641	-0.703018	1.07218	up
MITD1	129531	4.57651	3.07937	1.42681	0.432696	0.525543	1.06868	0.275714	-0.902644	0.000620114	0.239181	1.07225	up
TBL2	26608	1.41596	2.16477	0.761307	1.13412	0.906113	0.253211	2.40196	0.0223678	1.3279	0.336236	1.0724	up
SORBS1	10580	3.3971	3.1042	0.581528	1.39964	-0.750131	1.07444	-2.20803	0.184815	2.02836	1.9143	1.07262	up
MAPK3	5595	3.13683	2.4085	-0.121556	1.57861	-0.794976	-0.425512	0.941247	2.66762	0.913134	0.430817	1.07347	up
MICALL2	79778	-0.422409	1.53255	3.4607	-0.921997	2.55892	1.68075	1.83236	0.144696	1.38247	-0.512335	1.07357	up
NOC4L	79050	0.790347	2.50553	1.6172	2.58243	1.13446	-1.19062	1.00602	0.543443	0.307306	1.44057	1.07367	up
PIP4K2A	5305	2.44169	2.23282	-0.135096	-0.230508	2.98251	0.841229	-0.154304	0.59611	1.7707	0.391861	1.0737	up
B4GALT5	9334	2.94243	-0.576845	2.87633	-1.11983	1.64239	1.15513	1.97742	0.0760802	1.42932	0.341256	1.07437	up
NFKBID	84807	2.16379	2.6939	1.6172	-0.440573	-0.0824622	-0.697437	0.175087	1.91427	6.58496	-3.18286	1.07459	up
HCFC1R1	54985	0.432361	1.13528	0.59696	1.34187	0.551698	1.18681	0.225952	2.91685	1.92053	0.439985	1.07483	up
VPS41	27072	2.24513	0.530786	0.898794	2.0033	0.527587	0.670111	0.892923	1.90533	1.7432	-0.668591	1.07486	up
VKORC1L1	154807	1.96592	0.712909	-0.31958	1.63356	1.01405	0.985725	1.59003	2.41653	0.87592	-0.122706	1.07524	up
SIN3B	23309	1.61541	2.12029	0.671339	1.41314	-0.32636	-0.431735	1.18768	2.57184	2.15381	-0.218717	1.07567	up
TDRD7	23424	1.59716	1.2156	0.741107	3.14984	-0.952647	0.37254	1.98084	1.3953	1.64111	-0.383372	1.07575	up
BRD1	23774	0.963241	3.21738	0.940156	1.82527	0.351491	-0.415277	1.5151	0.454667	1.85086	0.0555923	1.07585	up
SRP19	6728	3.78753	2.64647	-0.603866	1.9724	0.931561	0.66081	1.65235	-0.620875	0.0579141	0.274525	1.07588	up
TP53	7157	1.94649	2.56345	0.939246	1.376	-0.552433	0.0244342	1.74009	0.352082	2.81957	-0.447794	1.07611	up
DCLRE1B	64858	0.653746	1.04206	3.20217	-1.44057	2.08366	1.21723	2.62449	-0.315355	0.550197	1.14684	1.07645	up
B3GNT3	10331	0.387785	5.82393	2.05499	-2.55605	-1.27805	1.92589	0.63723	1.66239	3.89828	-1.78987	1.07665	up
TPM1	7168	3.00929	2.44467	2.16139	-0.70734	0.306945	1.96705	-0.270038	0.688519	1.50483	-0.338033	1.07673	up
CHCHD8	51287	3.40148	0.246071	0.496913	1.27846	0.851879	0.98703	1.15259	0.747682	0.671481	0.936037	1.07696	up
STYX	6815	2.47649	2.50318	1.49095	1.0073	0.525138	-0.127982	1.12782	0.897489	0.871091	0.00450139	1.0776	up
PCGF6	84108	1.36528	1.11548	0.821235	0.14439	0.485427	1.1856	0.91405	1.72705	1.62226	1.39677	1.07775	up
FBXO6	26270	0.831096	2.75988	0.561449	-0.177538	0.736709	0.0317705	-0.0132405	2.67746	2.05607	1.3251	1.07888	up
LEMD3	23592	1.34894	2.01128	0.985823	2.06482	0.500506	2.15287	0.31319	0.416279	1.07237	-0.0762727	1.07898	up
SR140	23350	1.42249	3.14026	0.626559	1.09458	0.845829	1.74494	1.61693	-0.280407	1.0149	-0.435546	1.07905	up
FAM65B	9750	2.91044	3.19912	0.0820916	-2.07529	-1.4785	1.44486	-0.712249	2.2306	3.6677	1.52419	1.0793	up
GORASP2	26003	0.688859	0.938381	1.87729	0.762642	1.8538	-0.482465	2.02616	-0.591758	3.17564	0.5456	1.07941	up
ABCB6	10058	3.80961	-0.116941	1.06143	-2.27065	1.14019	0.859724	0.893085	2.83723	0.713247	1.86978	1.07967	up
ELK1	2002	0.831096	1.71097	1.35257	2.56371	0.749733	-0.839028	0.613817	2.46614	1.3245	0.0232323	1.07968	up
SIAH2	6478	1.3771	2.19992	0.344597	1.49114	-0.0396398	1.20173	1.63694	2.36815	0.331827	-0.110762	1.0801	up
USP3	9960	1.16695	1.44695	0.573572	2.45049	1.23236	1.14599	3.00274	-0.278556	0.390097	-0.327264	1.08033	up
MAPKAPK5	8550	1.14404	3.23677	-0.394953	2.76929	0.968973	1.79768	1.25981	0.158442	0.425853	-0.561662	1.08042	up
C10orf88	80007	2.99262	1.15934	-0.36274	0.448238	0.0509668	1.28121	2.15155	1.47904	1.24576	0.358454	1.08044	up
WHAMM	123720	2.56227	1.76344	0.73382	1.45223	1.34709	-0.36257	0.814559	1.2728	1.35792	-0.133751	1.08078	up
NUDT2	318	2.91032	1.85688	-0.365754	1.97683	-0.315016	1.4267	1.21068	1.25442	0.976276	-0.123451	1.08079	up
PRKRIP1	79706	2.56306	0.835403	0.954966	0.535596	0.895811	1.33082	0.506824	2.05609	1.21064	-0.0714995	1.08177	up
IQGAP1	8826	1.32546	1.95956	0.834001	2.03626	0.618703	0.583973	1.28381	0.786167	1.1462	0.244132	1.08183	up
C9orf21	195827	3.02644	0.38048	1.23789	1.28813	1.74894	-0.716736	2.3901	-0.575115	1.56666	0.473931	1.08207	up
MINPP1	9562	3.48774	1.30241	0.211217	-0.497906	1.97881	1.50248	2.67031	-0.985203	0.436832	0.714632	1.08213	up
FLI1	2313	1.7323	3.43094	1.52192	-0.49104	-0.0335952	1.16154	-0.0475333	1.91862	1.66477	-0.0347654	1.08232	up
POLR1E	64425	1.38134	2.11876	2.4079	1.15295	0.0729315	-1.00072	1.55756	0.475158	2.02694	0.638417	1.08312	up
SERPINH1	871	1.63891	0.660238	3.02168	-2.09366	2.37518	0.495922	4.00673	-1.28159	0.969317	1.03981	1.08325	up
IL18	3606	0.659092	2.44508	1.73068	4.86281	-0.441146	2.33155	-1.16071	0.321928	0.3178	-0.23126	1.08358	up
VKORC1	79001	2.33163	-0.151686	1.32135	0.0981986	1.02315	1.52531	0.58924	3.12033	0.421387	0.557327	1.08362	up
CDC16	8881	1.51881	1.67949	0.23753	0.772396	0.793786	1.96881	1.87979	1.63161	0.413327	-0.0457195	1.08498	up
PAXIP1	22976	1.65876	1.63699	0.982231	2.10301	1.29387	0.668762	2.51595	-0.0320289	0.887127	-0.860755	1.08539	up
FAM183A	440585	0.720681	3.63364	1.6172	-0.85561	-1.02429	5.80735	2.48875	2.70612	-5.80735	1.56768	1.08542	up
ZNF622	90441	1.50068	1.06632	0.279538	2.82728	0.419231	0.940463	1.32645	1.24992	0.683934	0.564411	1.08582	up
NCSTN	23385	0.606078	3.22792	-0.142358	1.24801	0.456408	0.327807	3.30866	0.640807	1.0702	0.117361	1.08609	up
KLHL5	51088	3.35822	2.56396	-0.0613531	1.23963	0.706959	1.21344	0.541409	-0.206575	0.829753	0.677067	1.08625	up
TRIM23	373	3.22921	2.21313	-0.172561	1.30825	0.2796	0.481274	1.20963	0.162829	1.97075	0.181721	1.08638	up
NUP85	79902	2.20563	1.2627	1.14561	0.153657	0.897387	1.1137	2.26958	1.12199	0.673132	0.0258015	1.08692	up
ZNF567	163081	5.00807	1.58664	0.0516621	2.11601	-0.675771	0.996553	-0.325241	0.0755758	2.66838	-0.631505	1.08704	up
TCF4	6925	2.23632	3.09864	1.79433	-1.0478	0.590903	0.683165	-0.273394	1.1389	2.18673	0.465235	1.0873	up
TIPARP	25976	1.37014	1.48695	-0.929611	-0.533682	2.57166	2.16839	2.48875	-0.116287	2.21501	0.152447	1.08738	up
TRIOBP	11078	1.85935	1.56094	0.69777	2.1311	0.0848889	-0.207439	0.393846	2.43547	1.27596	0.644195	1.08761	up
TXLNA	200081	1.3077	1.50362	0.719756	2.44493	1.06443	0.563651	0.666088	0.909594	1.55075	0.147791	1.08783	up
PSMD13	5719	1.48246	2.21438	0.179842	2.47414	0.637738	0.293105	2.43052	-0.076572	0.632672	0.610805	1.08791	up
ATP9A	10079	1.6878	1.17729	0.194661	4.08523	0.886264	1.05584	-1.22165	1.72655	1.55607	-0.264278	1.08838	up
ADIPOR2	79602	2.83617	0.549246	1.42064	1.64436	2.5077	1.409	1.16711	-1.05557	1.09619	-0.691068	1.08838	up
ETV5	2119	2.10415	0.949289	0.331937	1.22131	0.591413	1.36032	1.18768	0.815176	1.02466	1.29786	1.08838	up
WDR74	54663	3.58864	1.01483	-0.182967	2.48753	0.812195	0.751571	1.03807	1.53561	0.167979	-0.328213	1.08852	up
VSIG10	54621	2.53858	1.95247	0.541523	0.563715	1.91966	2.62149	-2.91427	1.80047	1.75336	0.113362	1.08904	up
SPATA20	64847	3.14417	2.4399	0.93623	1.72628	0.80927	-1.0685	1.29733	1.10711	0.484606	0.0208403	1.08972	up
TRPC3	7222	5.24793	0	0	7.40088	8.56224	0	-5.35755	-4.9542	0	0	1.08993	up
NAA38	51691	1.86899	2.98517	0.214657	2.97992	1.37104	-0.237822	1.878	0.0659248	-0.0340416	-0.189377	1.09025	up
DOCK4	9732	1.55171	3.52776	1.69676	0.226276	0.186304	1.91729	0.0879709	-0.277029	1.55618	0.430433	1.09036	up
FTSJ1	24140	1.05218	3.33552	0.293446	1.53198	1.15138	-0.577278	2.74167	-0.350247	1.77385	-0.0461948	1.09063	up
LRRC41	10489	2.94534	-0.818553	1.96344	-0.703607	0.575047	1.40926	0.843131	0.479397	2.54176	1.67252	1.09077	up
APAF1	317	1.01825	2.36371	1.79001	1.81277	0.645499	-0.553057	1.04448	1.5662	1.6931	-0.470381	1.09106	up
ZNF546	339327	7.56986	1.44508	-0.382797	-0.0384741	-1.08246	1.39689	-1.10907	-0.328233	3.13809	0.309753	1.09186	up
FGD1	2245	0.547488	-0.0768156	-0.305808	-0.678072	0.335966	0.981853	3.49096	-0.370715	7.86419	-0.868755	1.09203	up
PDZD11	51248	2.27618	0.906994	-0.0122722	3.59442	0.685357	1.01901	0.475822	1.5858	1.0651	-0.674905	1.09215	up
RAI1	10743	1.91959	1.62719	3.75398	0.318127	1.87883	0.302563	0.398549	-1.31536	1.29068	0.750641	1.09248	up
XYLT2	64132	0.0622843	1.72221	1.752	0.317868	0.993998	1.35997	2.16286	1.93341	0.893773	-0.271456	1.09269	up
NAT10	55226	1.95795	-0.0410273	1.25793	2.26514	0.994923	0.897123	1.60987	0.602665	1.43006	-0.0415791	1.09331	up
POLR2D	5433	1.51952	1.4085	0.435953	1.14896	0.579013	0.33596	3.21155	1.50286	0.190138	0.601093	1.09335	up
KRT17	3872	3.96571	10.5897	-0.712718	5.39232	1.04223	-6.90689	0.890928	-0.178765	0.974005	-4.12146	1.0935	up
EML3	256364	1.19926	2.08092	1.03966	0.0612144	0.93783	0.4164	2.2212	0.95818	1.15569	0.868602	1.0939	up
MZT2A	653784	1.28481	1.06371	2.76832	-2.08343	1.70682	2.87377	1.7437	0.543145	-0.0484386	1.08677	1.09392	up
LOC158376	158376	0	5.20945	-0.712718	0	0	3.06465	0	1.31734	2.66838	-0.606928	1.09402	up
C11orf45	219833	6.83289	8.51964	-5.88264	0	3.29387	10.1586	1.97654	-6.96578	-5.80735	-1.18286	1.09429	up
MPG	4350	-0.0480054	0.759906	0.678446	2.30666	0.631374	0.417727	1.01738	2.18108	1.81889	1.18247	1.09459	up
PTAFR	5724	0	0	3.20217	0.14439	0	0.770242	-5.9542	1.54344	9.13186	2.10886	1.09468	up
GLT25D2	23127	0.962525	0	0	5.39232	2.42175	3.06465	3.51896	-4.9542	-0.0259952	0.567685	1.09477	up
ZFC3H1	196441	3.00092	2.00789	0.795479	1.22767	0.302634	2.26069	0.88503	0.0822759	1.20079	-0.813945	1.09494	up
HLCS	3141	2.16818	0.00328258	0.419477	0.75998	2.31088	2.63097	1.65222	0.410838	-0.0722889	0.668379	1.09519	up
AVEN	57099	2.41446	0.677791	0.723303	1.4195	1.03562	2.81421	-0.35873	2.11964	-0.201298	0.312739	1.09572	up
CCDC45	90799	1.65815	2.55228	-0.0655779	1.04492	0.986483	1.88098	2.3241	0.142972	0.7687	-0.328213	1.09648	up
FAM118B	79607	4.32193	1.60334	-0.47924	1	1.23247	1.08447	0.724672	0.760101	0.675923	0.0416692	1.09653	up
FDXR	2232	1.93179	0.187297	3.96676	-0.036621	-0.208066	0.763366	-0.402975	1.73451	1.49643	1.53428	1.09668	up
PLEKHG2	64857	0.991271	2.49013	2.02941	-0.118644	0.808881	-0.361444	0.670295	2.98392	0.70421	0.769105	1.09671	up
ANXA6	309	2.83573	1.91865	0.374988	2.47146	-0.694064	0.390022	0.309053	1.3837	0.729523	1.25471	1.09738	up
USP37	57695	1.07573	2.74906	1.5149	1.1482	-0.588345	2.05548	0.92083	0.764372	1.77296	-0.43449	1.09787	up
CARHSP1	23589	2.6711	1.77745	1.08429	-0.805018	1.03665	1.21834	0.388437	1.69386	1.89641	0.0188426	1.09804	up
SNRPB	6628	1.7999	0.891786	1.15324	2.93502	0.242692	-0.0192508	0.776373	2.36358	1.30493	-0.466192	1.09821	up
TRIM44	54765	1.88529	2.19379	0.54586	2.22624	0.459992	0.31565	2.04268	-0.123437	1.13825	0.30117	1.09855	up
DCP2	167227	2.1436	2.74072	0.511847	1.27556	0.812953	0.941754	1.3595	-0.209207	1.42677	-0.00710212	1.09964	up
INTS8	55656	1.61626	3.58088	0.827439	1.93309	0.627592	0.868645	0.819799	0.0755758	0.666233	-0.0190527	1.09965	up
N4BP2L1	90634	2.07078	3.04157	1.17812	-0.203894	-0.24938	1.11389	0.964595	0.994536	0.966172	1.12064	1.0997	up
NKIRAS2	28511	2.05632	1.55041	1.68827	0.729352	0.973033	-1.09433	3.31025	0.654225	-0.175647	1.30893	1.10008	up
NKAP	79576	0.0122005	1.11839	1.29395	1.75831	1.39384	1.47969	2.31959	-0.609281	0.966491	1.27302	1.10062	up
SGK269	79834	4.14984	2.81265	1.98377	-0.592645	0.325656	-0.00141719	0.0335466	1.22769	1.13073	-0.0618487	1.1008	up
ACAP2	23527	1.61862	2.97364	0.740337	1.25856	1.099	1.38382	1.47982	0.133967	0.581472	-0.258763	1.10105	up
TLE3	7090	1.31358	1.49697	1.31656	0.941755	0.989642	-1.03717	2.63671	1.30148	1.80244	0.255225	1.10172	up
C4orf42	92070	0.0926493	3.19794	1.05987	1.58857	0.372418	0.355861	1.6645	1.57337	1.98706	-0.865623	1.10266	up
2010-09-09	10801	0.960628	0.561438	1.73207	1.15157	2.61606	-0.524058	3.00882	-0.571638	1.91414	0.182153	1.10312	up
PELI1	57162	0.955382	2.16891	0.635558	-1.13958	1.21994	2.76223	2.78177	0.211818	1.85279	-0.415437	1.10334	up
WASF2	10163	0.814338	2.70336	1.52352	0.735066	0.572318	0.123223	1.88398	1.32528	1.57446	-0.221502	1.1034	up
KIAA0895L	653319	0.861643	1.38995	1.10885	0.73588	1.84538	-1.19588	0.8947	2.04626	1.84405	1.50619	1.1037	up
LOC284023	284023	-0.459623	3.63364	-1.11446	2.47317	0.16665	0.260737	0.32071	3.7808	2.72403	-0.748461	1.10372	up
HDGFRP3	50810	1.91477	3.43307	-0.861227	3.49454	0.841543	0.703215	1.82843	-0.356582	0.237039	-0.193856	1.1041	up
TPBG	7162	1.99675	3.84847	0.999143	3.41314	-0.545113	-0.829135	1.65675	-1.13471	2.2221	-0.585411	1.1042	up
PDIA6	10130	1.75604	1.86725	0.880865	0.469626	1.69763	0.419364	2.0446	0.683811	-0.111845	1.33539	1.10427	up
CNOT2	4848	1.30234	1.71979	1.16944	1.74787	0.842405	1.3091	0.674569	1.16558	0.654898	0.458082	1.10441	up
UBA6	55236	1.35688	1.45866	-0.227338	1.94873	1.27307	1.01963	1.14104	0.56172	2.11276	0.402098	1.10473	up
DUSP14	11072	1.21208	2.07555	0.208963	1.29563	1.58033	1.19542	0.0557151	1.5894	1.2501	0.596935	1.10601	up
ZNF180	7733	8.77149	1.32022	-0.328054	0.150104	-0.549339	0.806529	0.522953	0.148099	1.22576	-1.00095	1.10668	up
CYFIP1	23191	1.41399	3.03131	1.05466	1.55901	0.782578	0.615595	1.13074	-0.448015	1.82937	0.10006	1.10693	up
DSG2	1829	3.07807	-1.36198	0.799774	2.63849	-0.0101344	2.06612	0.987223	-0.888536	2.2668	1.49425	1.10701	up
GRB10	2887	3.45776	0.0319445	2.01196	-0.725606	1.26635	0.290051	1.00106	0.550642	0.821833	2.36534	1.10713	up
HLA-DQA1	3117	2.93569	0	0	1.49895	0	2.0519	1.75708	1.82401	0	1.00684	1.10745	up
LIMK2	3985	1.09417	2.10907	1.27658	2.27472	-0.343205	0.399057	1.01297	0.646563	2.40165	0.203127	1.10747	up
BHLHE40	8553	2.33019	1.44075	-0.200358	1.84007	0.0672688	-0.46611	1.71549	2.18998	1.64748	0.510631	1.10754	up
LASP1	3927	3.91598	2.84449	1.36252	-0.269566	0.267038	-0.0253637	0.552268	1.16016	1.10124	0.167802	1.10766	up
SND1	27044	-0.348879	0.870787	1.75029	1.78334	1.21961	-0.225845	2.56764	1.54069	1.01099	0.910465	1.10791	up
SLA	6503	-0.553994	0.579013	9.63662	-7.70736	1.20859	2.18645	1.85798	-0.85561	3.6901	1.04826	1.109	up
ATXN2L	11273	1.05426	2.28781	1.19204	1.79413	1.71123	-1.08835	1.76985	0.275278	1.8173	0.283011	1.10966	up
ZBTB33	10009	2.92738	1.18722	1.19543	1.64506	-0.132965	0.814094	0.597099	2.12328	0.677968	0.066955	1.11015	up
RPL13	6137	2.14947	2.26781	1.56193	2.12279	-0.230352	0.978516	0.343875	1.34668	0.548115	0.0143846	1.11032	up
NUMBL	9253	2.54749	8.51964	1.51681	-6.83289	2.14114	-0.966669	2.52295	-0.811555	2.49185	-0.017278	1.11115	up
ORC5L	5001	1.42978	0.978467	-0.465276	2.27563	1.25629	1.25123	1.62992	2.14312	0.794842	-0.174137	1.11199	up
ITGB4	3691	2.60493	1.99109	4.29478	-8.41785	1.27302	2.73576	4.77808	0.19027	2.35252	-0.67611	1.11265	up
VAT1	10493	1.02601	0.450271	1.50298	1.79655	0.724861	-0.591587	0.681523	2.76657	1.13365	1.63602	1.11269	up
ACTR2	10097	2.6564	1.64868	0.236182	0.383647	0.744769	1.23098	1.15156	1.2357	1.15465	0.693345	1.11359	up
PABPC4	8761	1.24521	2.92555	0.981552	2.73507	1.073	-0.251365	0.621249	1.73264	0.875481	-0.789354	1.1149	up
CSNK2A1	1457	0.826452	2.11934	1.49362	3.77682	0.671586	0.0964804	1.35122	0.738808	0.394944	-0.309729	1.11595	up
RSL24D1	51187	1.53678	1.51995	0.876606	2.97662	1.36948	0.373672	0.88523	1.04538	0.557292	0.0194573	1.11605	up
CDK19	23097	1.94305	1.34173	0.389747	0.973474	0.0195226	0.467292	0.631725	3.67366	1.66391	0.0567723	1.11609	up
CASP8	841	2.5407	2.93581	0.985513	1.41048	-0.0638107	-0.288863	1.48249	0.710245	0.975408	0.479808	1.11678	up
C13orf15	28984	4.38137	2.15654	3.63302	-0.35575	0.983327	-1.44601	-1.83007	1.72444	0.342451	1.58034	1.11697	up
IFI6	2537	0.0182636	0.103546	4.70169	-1.12001	0.29044	-1.03717	6.39806	0.133975	0.241807	1.4418	1.11724	up
DPP7	29952	3.13321	-0.324024	0.326991	2.07172	0.00574551	-0.708435	0.46266	4.19212	0.869916	1.1545	1.11844	up
C19orf47	126526	0.15678	0.517399	8.34873	2.37168	1.49615	-7.71425	1.67035	-1.54362	4.75489	1.13124	1.11894	up
EXOSC3	51010	-0.951745	-0.247928	2.32973	1.65093	6.83289	-0.108149	3.60467	-2.71172	0.138089	0.65862	1.11954	up
EXOSC5	56915	1.86942	0.63804	1.03025	1.55205	-0.0251848	1.10018	1.66214	2.73235	0.614429	0.0232323	1.11969	up
RHBDF1	64285	2.31541	1.09673	1.83175	1.6052	0.983606	0.290758	0.765898	1.26296	1.34	-0.292471	1.11998	up
STT3A	3703	2.41153	1.26499	-0.140065	1.11259	0.678309	1.37171	1.2987	1.70155	0.978621	0.522037	1.12	up
NFKB2	4791	1.79103	1.95496	-0.200253	0.451161	0.2108	0.358818	0.808999	3.59445	2.10333	0.126901	1.12002	up
IFIT2	3433	0.395649	0.988452	1.81509	-0.776793	0.391637	0.672813	5.09179	-1.1549	3.03027	0.746361	1.12004	up
ATF1	466	2.06228	2.22286	1.8443	2.11826	1.41904	-0.146032	1.79241	-0.794964	0.0136588	0.670262	1.12021	up
MAML3	55534	0.950247	1.22064	0.70732	3.3594	1.17232	-1.16627	-0.923379	2.64976	2.29068	0.943416	1.12041	up
DENND4B	9909	2.71885	2.23531	1.35953	1.0761	0.415037	-0.915205	1.09068	1.94547	0.486467	0.792379	1.12046	up
KANK2	25959	4.58715	2.90517	1.13739	0.228777	-0.588642	-0.340842	0.106626	1.6096	0.758001	0.80477	1.1208	up
SERPINA1	5265	3.47427	1.58677	1.46881	-3.2817	-0.968141	3.12109	-4.108	4.19735	3.01279	2.70793	1.12112	up
DPY19L1	23333	-0.488065	-1.01355	2.05824	-0.043466	3.76475	2.10058	2.50746	-0.237092	2.47001	0.0985924	1.12175	up
ZNF146	7705	3.4732	2.08218	0.107021	1.51946	0.714543	1.19465	1.31793	0.823271	0.255704	-0.269406	1.12185	up
MEF2D	4209	0.469135	2.65372	-0.264037	1.84327	0.587634	-0.0812674	2.81686	1.65657	1.06952	0.495556	1.1247	up
MGAT1	4245	1.07265	2.46151	1.24316	1.61298	0.0280008	0.972063	1.18142	1.51328	1.1924	-0.028042	1.12494	up
CNRIP1	25927	2.78161	3.77805	1.2929	0.265142	0.415706	0.25959	1.29467	1.21182	0.595851	-0.640773	1.12546	up
SOLH	6650	0.240457	2.86382	1.95933	1.31583	0.513211	-2.17034	3.4014	0.748661	1.87589	0.506353	1.12546	up
SYTL1	84958	8.24793	1.57782	0.466085	0	-1.37851	1.25473	-7.16993	0.329308	7.58496	0.342392	1.12548	up
DOCK9	23348	1.0177	2.62686	1.39818	-0.494893	0.995262	1.50296	-0.0142005	1.77956	1.92999	0.52444	1.12659	up
C18orf1	753	2.84624	2.75835	1.87806	-1.66297	-0.336637	1.82877	1.42375	0.745071	1.10825	0.68215	1.1271	up
VMO1	284013	1.95515	3.10729	-0.121092	6.39232	-0.825321	-0.434403	3.0499	0.904843	-0.222392	-2.53172	1.12746	up
C5AR1	728	1.97438	3.90309	0.779847	0.151496	0.832946	-0.0178941	1.07117	1.35101	0.445986	0.783606	1.12756	up
WHSC2	7469	0.0642985	3.60506	0.541523	3.24331	0.863168	-0.230105	2.42469	-0.211839	1.24068	-0.263034	1.12778	up
ANKRD10	55608	4.02704	2.22309	0.248132	0.152078	-0.167264	2.34349	1.14557	0.805244	0.284148	0.216983	1.12785	up
ZNF3	7551	2.86305	1.81257	1.11932	2.32256	0.354061	0.933851	1.5635	0.360623	0.381913	-0.430089	1.12814	up
[truncated: 2,597 more rows]

## Sheet: Table S1
Table S1. Differentially expressed genes in TGCT, TCC and ccRCC.
Gene symbol	Gene ID	TCGCa	TCC	ccRCC
A1CF	29974	-	-	-1.08036
A2BP1	54715	-2.21272	-	-
A2LD1	87769	-	-	-2.95092
A2M	2	-	-2.26202	-
A2ML1	144568	-	1.0664	-
A4GALT	53947	-	-1.0038	-
AACS	65985	1.66409	-	-
AADAC	13	-	3.32066	-
AAGAB	79719	-	1.07657	-
AASS	10157	-	-	-1.10403
AATK	9625	-3.80988	-	-
ABAT	18	-	1.12842	-4.79325
ABCA1	19	-	-	2.24009
ABCA10	10349	-1.91576	-	-
ABCA12	26154	-	4.23829	5.7206
ABCA2	20	-1.14384	-1.21119	-
ABCA3	21	-	-2.52157	1.49441
ABCA4	24	1.52974	1.37657	-4.72665
ABCA6	23460	-	-3.75878	-3.13791
ABCA7	10347	-	2.65516	1.95083
ABCA8	10351	-4.31452	-2.82707	-3.31331
ABCA9	10350	-	-1.53857	-
ABCB1	5243	-	-	-4.20437
ABCB6	10058	-1.85425	-	1.07967
ABCB8	11194	-	1.01591	-
ABCC1	4363	-	-	1.66731
ABCC13	150000	-	-2.17322	-
ABCC3	8714	-1.29059	1.21652	-
ABCC6	368	-	-	-2.93174
ABCC6P1	653190	-	-	-1.68305
ABCC9	10060	-	-1.68998	-
ABCD3	5825	-	-	-1.17187
ABCG1	9619	-	-	2.19123
ABCG2	9429	-	-2.36102	-
ABCG5	64240	2.70894	-	-
ABHD1	84696	-2.03248	-	-
ABHD10	55347	-	-	-1.13022
ABHD12	26090	-	1.20821	-
ABHD12B	145447	2.52504	-	-
ABHD15	116236	-	1.74915	1.57031
ABHD2	11057	-1.33603	-	-
ABHD8	79575	-1.33931	-	-
ABI3	51225	-	-	1.31215
ABI3BP	25890	-2.19261	-3.98479	-
ABL1	25	-	-1.63583	-
ABL2	27	-	-1.17896	-
ABLIM1	3983	-1.37768	-	-
ABLIM3	22885	-	-1.07716	1.77983
ABP1	26	-	-	-2.64374
ABTB1	80325	-	-1.38965	-
ABTB2	25841	-	1.10352	-
ACAA1	30	-	2.28886	-2.84874
ACAA2	10449	-	-1.02942	-
ACACB	32	-	-3.50977	-
ACAD8	27034	-	-	-1.09493
ACADM	34	-	-	-1.00296
ACADSB	36	-	-	-1.99119
ACAP1	9744	-1.01035	-	1.84731
ACAP2	23527	-	-	1.10105
ACBD5	91452	-1.25952	-	-
ACCS	84680	-1.46232	-	-
ACE2	59272	-3.05158	-2.09165	-3.32238
ACER2	340485	-	1.73927	-
ACIN1	22985	-	-	1.17033
ACLY	47	-	-	2.05756
ACMSD	130013	-	-	-3.36173
ACO1	48	-	-1.05	-1.98455
ACOT11	26027	1.37157	-	-6.25067
ACOT12	134526	-	-	-3.80626
ACOT4	122970	-	-	-2.05818
ACOT6	641372	-	-	-3.51094
ACOT8	10005	-	1.53075	-
ACOT9	23597	-	-1.26895	1.23947
ACOX3	8310	-	1.20916	-
ACOXL	55289	1.72118	1.84485	-
ACP2	53	-	1.58689	-
ACP5	54	1.26366	-	-1.37921
ACPL2	92370	-1.16142	-	1.31829
ACPP	55	-	-	-1.79556
ACR	49	-2.70421	-	-
ACRBP	84519	-1.71977	-	-
ACRC	93953	-	2.15359	1.73314
ACSBG2	81616	-1.31563	-	-
ACSF2	80221	-	-	-3.73754
ACSL1	2180	-	-	-1.05574
ACSL4	2182	-	-	-1.15033
ACSL5	51703	-1.47287	1.45818	1.47455
ACSL6	23305	-1.61683	-	-2.10411
ACSM2A	123876	-	-	-2.62623
ACSM3	6296	-2.09451	-	-2.54115
ACSS1	84532	-1.36432	-	-
ACSS3	79611	-2.63576	-	-1.334
ACTA2	59	-1.28804	-5.12641	2.07205
ACTB	60	-	-1.23573	1.30903
ACTC1	70	1.96778	-11.3537	1.28886
ACTG1	71	-	-	1.1535
ACTG2	72	-	-7.40765	3.15518
ACTL6A	86	-	-	1.23479
ACTL7A	10881	-1.40107	-	-
ACTL7B	10880	-2.08652	-	-
ACTL9	284382	-2.04985	-	-
ACTN1	87	-	-1.34416	1.8044
ACTN2	88	-	-4.69011	-
ACTR1A	10121	-	-1.03852	-
ACTR2	10097	-	1.14564	1.11359
ACTR3	10096	-	-	1.26522
ACTR6	64431	-	-1.38326	-
ACTRT2	140625	-2.28595	-	-
ACVR2B	93	1.18403	-	-
ACVRL1	94	-	-3.2878	-
ACY1	95	-	1.83997	-3.55114
ACY3	91703	-1.76465	-	-
ADA	100	-	-	2.47322
ADAM10	102	-	-	2.15354
ADAM12	8038	-	-	2.98224
ADAM15	8751	-	-	1.48463
ADAM17	6868	-	-	1.92293
ADAM18	8749	-	-	3.43404
ADAM19	8728	-1.38507	-2.05776	1.83587
ADAM2	2515	-1.14058	-	-
ADAM20	8748	-2.78069	-	-
ADAM23	8745	1.07718	-	-
ADAM28	10863	-	1.64836	2.61139
ADAM29	11086	-2.18805	-	-
ADAM30	11085	-1.98332	-	-
ADAM32	203102	-1.33625	-	-
ADAM33	80332	-2.54539	-5.8779	-
ADAM3A	1587	-1.34835	-	-
ADAM5P	255926	-1.23252	-	-
ADAM6	8755	-1.58181	-	-
ADAM7	8756	-1.84531	-	2.94309
ADAMTS1	9510	-	-2.7164	-
ADAMTS10	81794	-1.02078	-2.48356	-
ADAMTS13	11093	-	-	-1.21521
ADAMTS14	140766	2.85224	-	3.82753
ADAMTS16	170690	-	-3.47824	-5.72964
ADAMTS19	171019	4.46665	-1.7474	-4.99313
ADAMTS2	9509	-	-1.44182	-
ADAMTS3	9508	-	-	4.63156
ADAMTS4	9507	-1.40297	-2.11248	3.50171
ADAMTS5	11096	-1.84972	-2.33316	2.1321
ADAMTS6	11174	-	-3.77108	-
ADAMTS8	11095	-	-5.35075	-
ADAMTS9	56999	-1.19269	-2.22489	-
ADAMTSL1	92949	-1.83338	-3.73599	-2.26785
ADAMTSL3	57188	-	-5.00452	-
ADAMTSL4	54507	-	-2.82533	1.37572
ADAP1	11033	-	-	-3.30904
ADAP2	55803	-	-	1.86569
ADAT1	23536	-2.25717	-	-
ADAT2	134637	-	1.47341	-
ADAT3	113179	1.99904	2.31359	-
ADC	113451	-3.21816	-1.65824	2.61177
ADCK2	90956	-	-	1.94348
ADCY1	107	1.23005	-	-
ADCY3	109	-	-	1.96635
ADCY4	196883	-1.03929	-1.57775	-
ADCY5	111	-	-6.87892	-
ADCY6	112	-1.50618	-	-
ADCY7	113	-	-	2.36339
ADCY8	114	-1.82754	-	-
ADCY9	115	-	-1.51877	-
ADCYAP1	116	-3.03129	-3.03714	-
ADD2	119	2.85872	-	5.02064
ADH1B	125	-2.7407	-8.46172	-4.82534
ADH1C	126	-	-	-8.30355
ADH4	127	-	-1.63877	-
ADH6	130	-	-	-5.81382
ADH7	131	-	2.89328	-
ADHFE1	137872	-1.33197	-1.07607	-1.3696
ADIG	149685	-2.7814	-	-
ADIPOQ	9370	-	-1.10191	-
ADIPOR2	79602	-	-	1.08838
ADM	133	-	-	2.82496
ADORA1	134	-2.18342	-	-1.23981
ADORA2A	135	-	-	1.15021
ADORA2B	136	-	-	2.94123
ADORA3	140	-1.83169	2.03656	6.91164
ADPGK	83440	-	-	1.61855
ADPRH	141	-	-2.82148	1.59584
ADRA2A	150	-2.73672	-3.05509	-2.615
ADRA2B	151	-3.0169	-	-1.04427
ADRA2C	152	-	-	-4.19754
ADRB1	153	-	-	-2.06911
ADRB2	154	-	-2.00163	2.11899
ADRBK2	157	-	-	1.5654
ADRM1	11047	-	1.25306	-
ADSL	158	-	-	1.21514
ADSSL1	122622	-1.01156	-	-
AEBP1	165	-	-6.02389	-
AEN	64782	1.53647	-	4.18197
AFAP1	60312	-	-1.10657	1.59623
AFAP1L2	84632	-1.45364	-	-
AFF2	2334	-	-	5.21439
AFF3	3899	-	-4.71495	-
AFM	173	-	-	-8.95533
AFMID	125061	-	1.44662	-2.42464
AGA	175	-	1.02435	-
AGAP2	116986	-	-	2.06707
AGBL2	79841	-4.24851	2.56383	-
AGBL3	340351	-3.07756	-	-
AGBL4	84871	-	-	-4.67025
AGFG2	3268	-1.12468	-	-
AGMAT	79814	-	-	-3.50936
AGPAT3	56894	-1.00362	-	-
AGPAT9	84803	-2.13977	-2.15649	-4.14362
AGPHD1	123688	-	-	-3.88188
AGR2	10551	-1.37581	1.61868	-4.48663
AGR3	155465	-2.62185	-	-2.93874
AGRN	375790	-	1.86016	1.15951
AGT	183	-4.30555	-1.45428	-
AGTR1	185	-2.27639	-6.26375	-3.8427
AGTRAP	57085	-	1.07427	-
AGXT	189	-	-	-6.42447
AGXT2	64902	-	-	-4.93752
AGXT2L2	85007	-1.20215	-	-
AHNAK	79026	-	-1.50248	1.26729
AHNAK2	113146	-	-3.06207	6.87429
AHRR	57491	-	-1.41095	-
AIF1L	83543	-	-	-3.07132
AIFM2	84883	-	-	1.29202
AIG1	51390	-1.47652	1.09386	-
AIM1	202	-	1.12479	-
AIM1L	55057	-	3.67358	-
AIM2	9447	-	-	4.797
AIMP2	7965	-	-	-1.35061
AIRE	326	-	-1.51734	-
AJAP1	55966	-1.43886	-	-1.13431
AK1	203	-1.69189	-	-
AK2	204	-	1.01317	-
AK5	26289	2.17144	-	-
AK7	122481	-1.13843	-	-
AKAP11	11215	-	-1.41294	-
AKAP12	9590	-	-2.45817	-
AKAP13	11214	-	-	1.34527
AKAP14	158798	-4.32855	-	-
AKAP17A	8227	-	-	1.60557
AKAP3	10566	2.1136	-	-3.07665
AKAP4	8852	-1.17712	-	-
AKAP5	9495	3.68515	-3.88514	-
AKAP6	9472	-1.73941	-6.05121	-1.25017
AKD1	221264	-2.19777	1.42861	-
AKNA	80709	-	-	1.87066
AKR1B1	231	-	-1.05012	1.48018
AKR1C2	1646	-	2.78612	-
AKR1C3	8644	-1.92228	1.02796	-
AKR7A3	22977	-	-	-1.83144
AKT1	207	-	-	1.0357
AKT1S1	84335	-	-	-1.21037
AKT3	10000	-	-2.60375	-
AKTIP	64400	-	-	2.1333
ALAD	210	-	-	-1.21458
ALB	213	-1.53804	-	-7.73856
ALDH18A1	5832	-	-	1.49486
ALDH1A1	216	-1.14039	-3.46358	-1.21968
ALDH1A2	8854	-1.60178	-3.97798	-2.50579
ALDH1A3	220	-1.17319	-	1.21663
ALDH1B1	219	-	-3.24464	-2.10279
ALDH1L1	10840	-4.87763	-	-4.06904
ALDH2	217	-	-2.6671	-1.64893
ALDH3A2	224	-1.28845	-	-
ALDH3B1	221	-	-1.22697	-
ALDH3B2	222	-	4.21017	-
ALDH5A1	7915	-	1.4806	-1.479
ALDH6A1	4329	-	-1.06712	-4.27409
ALDH7A1	501	-	-	-1.02435
ALDH8A1	64577	-1.35305	-1.58278	-1.57951
ALDOA	226	-	-	1.83354
ALDOB	229	-	-	-8.40844
ALDOC	230	-	-	2.56123
ALG1	56052	-	-	1.20328
ALG12	79087	-	1.23321	-
ALG3	10195	-	1.08913	-
ALG6	29929	-	2.54836	-
ALG8	79053	-	-	1.29062
ALG9	79796	-	-1.07564	-
ALKBH4	54784	1.70724	-	-
ALLC	55821	-	-	-5.10705
ALOX12	239	3.26279	4.3978	-
ALOX12P2	245	-	2.71488	-1.56198
ALOX15	246	-4.5225	-	-
ALOX15B	247	2.33323	-	-
ALOX5	240	-	-	3.73534
ALOX5AP	241	-	1.61936	2.58691
ALPI	248	-	-	-1.91461
ALPK2	115701	-	-1.89966	-
ALPK3	57538	-	-	1.52412
ALPL	249	2.42029	-	-3.41397
ALPPL2	251	4.27906	-	-
ALS2CL	259173	-	1.53978	-1.57945
ALS2CR11	151254	1.57521	-	-
ALS2CR12	130540	-2.60506	-	-
ALS2CR8	79800	-1.17719	-1.46602	-
ALX1	8092	-1.51646	-	-2.61929
AMACR	23600	-	1.96595	-
AMBP	259	-	-	-3.28799
AMBRA1	55626	1.26104	-	-1.44093
AMICA1	120425	-	-	1.63822
AMIGO2	347902	-1.10791	1.02263	-
AMMECR1	9949	-	1.18303	-
AMN	81693	-	-	-2.91808
AMN1	196394	-1.22551	-	-
AMOT	154796	-2.48839	-2.26507	-
AMOTL1	154810	-1.77329	-1.46423	1.22116
AMOTL2	51421	-	-1.05795	-
AMPD1	270	-	-	1.32122
AMPD2	271	-	1.02129	-
AMPD3	272	-	1.46009	1.66737
AMPH	273	-1.93283	-2.95574	-3.43504
AMY2B	280	-	-2.38732	-1.06312
AMZ2	51321	-	-	2.3823
ANAPC10	10393	-	3.67789	-
ANG	283	-3.2351	-1.33037	-
ANGPT1	284	-	-1.89653	-
ANGPT2	285	-	1.34354	3.82316
ANGPTL1	9068	-4.33179	-7.6848	-3.27834
ANGPTL2	23452	-1.48346	-1.90511	1.78785
ANGPTL3	27329	-	-	-6.05186
ANGPTL4	51129	-	1.14152	4.4242
ANGPTL5	253935	-	-2.6315	-
ANGPTL7	10218	-1.59049	-6.67401	-
ANK1	286	-	-	1.68544
ANK2	287	-1.31491	-7.48153	-3.33432
ANK3	288	-	-	-2.88938
ANKDD1A	348094	-2.4964	-3.14873	1.94338
ANKH	56172	-1.00299	-	-
ANKMY1	51281	-2.57577	-	-
ANKRD1	27063	-	-	2.05801
ANKRD10	55608	-1.19948	-	1.12785
ANKRD13A	88455	-	-	1.89802
ANKRD13B	124930	-1.70722	-	2.52294
ANKRD13D	338692	-1.31986	-	1.88834
ANKRD2	26287	3.86153	-	-6.59438
ANKRD22	118932	2.34843	5.25977	-1.37014
ANKRD29	147463	-2.76422	-5.90109	3.93537
ANKRD30B	374860	-1.75912	-	-
ANKRD32	84250	-	1.62942	-
ANKRD37	353322	-	-	1.35988
ANKRD42	338699	-3.16353	-2.45536	-
ANKRD43	134548	-	2.12033	-5.07908
ANKRD49	54851	-	-	3.09379
ANKRD5	63926	-	2.37843	-
ANKRD50	57182	-	-	1.24508
ANKRD52	283373	-	1.05429	-
ANKRD53	79998	-4.62555	-	2.80567
ANKRD56	345079	-	3.67576	-
ANKS1A	23294	-	-2.17889	-1.89052
ANKS1B	56899	-1.06581	-1.0068	-
ANKS4B	257629	-	-	-2.81712
ANLN	54443	1.58428	2.381	5.91923
ANO1	55107	-1.90828	-	1.41876
ANO4	121601	-	-	7.16409
ANO5	203859	-2.70162	-6.41835	-2.45214
ANO6	196527	-	-	1.02635
ANO9	338440	-	2.72575	-
ANP32E	81611	1.05277	-	-
ANPEP	290	-	-1.75327	-
ANTXR1	84168	-1.10761	-	-
ANTXRL	195977	-1.61551	-	-
ANXA1	301	-	-	1.95889
ANXA10	11199	-	2.49107	-
ANXA13	312	-2.9008	-	-
ANXA2	302	-	-	3.29926
ANXA3	306	1.01726	-1.12159	-
ANXA4	307	-	-	2.50158
ANXA5	308	-	-1.11198	1.04932
ANXA6	309	-	-2.74265	1.09738
ANXA9	8416	-3.98164	3.47587	-2.95905
AOAH	313	1.73983	-1.24899	4.13371
AOC2	314	-	3.40048	-
AOC3	8639	-	-5.1603	-
AOX1	316	-2.07324	-4.7348	-2.88415
AP1G2	8906	-	1.52919	-
AP1M2	10053	-	2.73138	-4.28807
AP1S1	1174	-1.30399	1.24822	-
AP1S2	8905	-	-1.38918	1.45536
AP1S3	130340	-	1.63301	-
AP2A2	161	-	-1.1416	-
AP3B2	8120	-	-	-1.77513
AP3M2	10947	-	1.08948	-
AP4M1	9179	-	1.27074	-
AP4S1	11154	-	-1.11722	-
APAF1	317	-	-	1.09106
APBA1	320	-	-1.33668	-
APBA2	321	-	-	3.02282
APBA3	9546	1.26242	-	-
APBB1	322	-	-2.53237	-
APBB1IP	54518	1.39615	-	2.56057
APBB3	10307	-2.31411	-1.79471	-
APCDD1	147495	-	-1.26283	3.02564
APCDD1L	164284	-	-	-2.28634
APEX1	328	-	1.17007	-
APEX2	27301	-	1.92416	1.82409
APH1A	51107	-	1.04988	-
APITD1	378708	-	-	-1.01976
APLN	8862	-	3.41713	3.87736
APOA1	335	-2.45433	-	-
APOA2	336	-	-	-2.41885
APOA4	337	-	-	1.25584
APOB	338	-	-	3.6855
APOB48R	55911	-	-	5.45355
APOBEC3A	200315	-	-	2.74148
APOBEC3B	9582	-	3.53064	3.33787
APOBEC3D	140564	-	-	3.0279
APOBEC3F	200316	-	-	1.65105
APOBEC3G	60489	-	1.32509	3.32351
APOBEC4	403314	-4.41615	-	-
APOC1	341	1.27	1.89325	5.36602
APOC2	344	-	2.61409	1.4587
APOC3	345	-	-	-7.0982
APOD	347	-2.56682	-3.87041	-3.86239
APOE	348	1.0875	-	-
APOF	319	2.96181	-1.87929	5.19205
APOH	350	-	-	-5.20463
APOL1	8542	-	1.84007	2.4542
APOL2	23780	-	-	2.01394
APOL3	80833	1.1271	-	-
APOL6	80830	-	-	1.82284
APOLD1	81575	-1.81884	-1.47526	2.46121
APOM	55937	-2.74037	-	-3.34672
APOO	79135	-	1.0384	-1.11513
APRT	353	-	1.43696	-
AQP1	358	-	-4.45134	-2.69541
AQP2	359	-	-	-13.9704
AQP3	360	-	1.44885	-1.19487
AQP4	361	-4.96186	-	-2.95303
AQP5	362	-2.52581	-	-
AQP6	363	-	-	-7.2506
AQP7	364	-2.21242	-	-3.2467
AQP7P3	441432	-	-3.51185	-4.79272
AQP9	366	-	-2.1231	-
AR	367	-	-3.82811	-
ARAP2	116984	-	1.04066	-
ARC	23237	-	-	-2.14967
ARF1	375	-	-	1.13547
ARFGAP1	55738	-	-	2.09979
ARFGEF1	10565	1.02738	-	-
ARHGAP1	392	-	-	1.07111
ARHGAP10	79658	-	-3.02162	1.37563
ARHGAP11A	9824	1.26658	-	1.22989
ARHGAP15	55843	-	-1.11208	1.4126
ARHGAP20	57569	-4.59248	-4.14997	-
ARHGAP22	58504	-	-	3.90022
ARHGAP24	83478	-2.33654	-2.5022	-1.81121
ARHGAP25	9938	-	-	2.06755
ARHGAP26	23092	-1.31144	-	1.04253
ARHGAP28	79822	-	-1.25098	-
ARHGAP29	9411	-	-1.29046	-
ARHGAP30	257106	-	-	3.09279
ARHGAP31	57514	-	-2.62886	1.19938
ARHGAP32	9743	-	1.55511	-
ARHGAP4	393	-	-	1.32446
ARHGAP42	143872	-	-	2.66388
ARHGAP44	9912	-	-1.71473	-
ARHGAP6	395	-1.78336	-1.26315	-
ARHGAP9	64333	-	-	3.28825
ARHGDIB	397	-	-	2.14592
ARHGEF1	9138	-	-	1.25506
ARHGEF10	9639	-	-	1.28056
ARHGEF10L	55160	-	-1.03535	-
ARHGEF15	22899	-	-2.98879	-
ARHGEF16	27237	-	3.26814	-
ARHGEF17	9828	-1.22805	-1.08156	-
ARHGEF19	128272	-	2.58682	-1.51396
ARHGEF25	115557	-	-2.94392	-
ARHGEF26	26084	-	-2.02904	-
ARHGEF35	445328	1.60201	-	-
ARHGEF37	389337	-5.06916	-2.70603	-
ARHGEF5	7984	-	1.44132	-
ARHGEF6	9459	-	-1.17689	1.94879
ARHGEF9	23229	-1.7301	-1.79706	-
ARID1B	57492	-1.75152	-	-
ARID3B	10620	1.04536	1.06779	-
ARID5A	10865	-	-2.77057	1.38902
ARID5B	84159	-	-1.24149	-
ARL11	115761	-	-	5.46466
ARL2	402	-	-1.38992	-
ARL4A	10124	-	-1.14032	1.43763
ARL4C	10123	-	-	2.4706
ARL4D	379	-	-	-1.75093
ARL5B	221079	-	1.88244	1.43688
ARL6	84100	-2.37095	-	-
ARL6IP5	10550	-	-	1.04051
ARL9	132946	-2.7944	-	-
ARMC3	219681	-4.67435	-	-
ARMC4	55130	-1.42559	-6.12247	-
ARMC6	93436	-	2.35407	-
ARMC7	79637	-	1.48861	-
ARMCX1	51309	-1.20743	-2.13848	-
ARMCX2	9823	-	-1.69384	-
ARMCX5	64860	1.45113	1.0522	-
ARNT2	9915	-2.79529	-2.6139	-1.39358
ARPC1A	10552	-	-	1.29913
ARPC1B	10095	1.13389	-	1.58928
ARPC2	10109	-	-	1.04922
ARPC5	10092	-	-	1.92538
ARPM1	84517	-2.03969	-1.49897	-2.21363
ARRB1	408	-	-1.51152	-
ARRB2	409	-	-1.65543	1.59902
ARRDC1	92714	-1.53438	1.46921	1.14631
ARRDC2	27106	-	-	1.95611
ARRDC3	57561	-1.13269	-1.05074	1.44615
ARRDC4	91947	-	-1.05414	1.23374
ARRDC5	645432	-2.09675	-	-
ARSF	416	-	-	-4.45505
ARSJ	79642	-	-2.1885	1.42105
ART3	419	-2.50251	-3.94195	-
ART5	116969	-	-2.8373	-
ARV1	64801	-1.61028	-	-
ARVCF	421	-	-	-1.41287
AS3MT	57412	-1.56655	-1.6269	-
ASAM	79827	-	-3.89338	-
ASAP1	50807	-	-	1.91173
ASB1	51665	-	-1.13495	-1.15449
ASB13	79754	-	-	-1.79302
ASB3	51130	-	-1.7826	-
ASB5	140458	-	-8.8493	-
ASB9	140462	-3.07898	-	-1.03816
ASCC2	84164	-	1.1587	-
ASCL2	430	-	4.06254	-
ASF1B	55723	-	4.09697	5.42984
ASH2L	9070	-	-	1.02567
ASMT	438	-	-1.12696	-1.73591
ASNS	440	-	-	3.40834
ASPA	443	-	-3.73193	-1.51171
ASPDH	554235	-	-	-7.69025
ASPH	444	-	-	1.17966
ASPHD1	253982	-	-	2.9467
ASPHD2	57168	-	2.32238	-
ASPM	259266	1.02852	3.44534	7.03037
ASPN	54829	-	-1.97141	-
ASRGL1	80150	-	-	-1.77835
ASS1	445	-	-	-5.921
ASTE1	28990	-	-	1.15124
ASTN1	460	-2.92443	-	-
ASTN2	23245	-	-	1.22043
ASXL2	55252	-	-	1.20267
ASXL3	80816	-1.00948	-	-
ASZ1	136991	-	-	-1.31979
ATAD2	29028	-	-	2.62222
ATAD2B	54454	-	-	1.1378
ATAD3A	55210	-	1.34032	-
ATAD5	79915	2.73969	2.64636	3.33896
ATF1	466	-	-	1.12021
ATF3	467	-	-1.17849	-
ATF4	468	-	-2.29649	1.95759
ATF5	22809	-	-	1.5459
ATF7	11016	-	-	1.20635
ATF7IP	55729	-	1.04059	-
ATF7IP2	80063	-	1.06535	-
ATG12	9140	-	-	1.05287
ATG4C	84938	1.44952	-	-
ATG4D	84971	-	1.14555	-
ATHL1	80162	-	1.22381	2.02019
ATL1	51062	-2.52275	-1.53009	-
ATL3	25923	-	1.31526	1.71052
ATM	472	-	-1.08486	-
ATP10A	57194	-	-	-1.84414
ATP10B	23120	-	2.1053	-
ATP10D	57205	-1.08779	-	-
ATP11A	23250	-	-	1.47305
ATP11C	286410	1.1249	-	-
ATP12A	479	-	-	-6.66735
ATP1A2	477	-2.20052	-5.21815	-
ATP1A4	480	-	3.29578	-
ATP1B1	481	-	1.38273	-
ATP1B2	482	-2.38633	-4.26622	-1.50134
ATP2A2	488	-	-	1.25986
ATP2A3	489	-	-1.09093	3.28056
ATP2B2	491	-	-	6.27875
ATP2B4	493	-	-1.84161	1.72297
ATP2C1	27032	-	-	1.04079
ATP2C2	9914	-	3.68631	-4.2514
ATP5E	514	-	-	-1.16921
ATP5G3	518	-	1.08169	-
ATP5J2	9551	-	1.29884	-
ATP6AP1	537	-	1.94238	-
ATP6V0A4	50617	-	2.61703	-9.66011
ATP6V0D2	245972	1.63679	-	-6.35708
ATP6V0E2	155066	-	-	-1.21289
ATP6V1B1	525	-	-	-7.41905
ATP6V1E2	90423	-1.18409	1.24131	-
ATP6V1G3	127124	-	-	-8.52492
ATP8A1	10396	-	-	1.04311
ATP8A2	51761	-	-	3.51349
ATP8B1	5205	-1.55038	-	-
ATP8B2	57198	-	-2.6719	1.64778
ATP8B3	148229	-2.1528	-	5.36986
ATP8B4	79895	-	-3.83171	1.28954
ATP9A	10079	-1.1761	-	1.08838
ATPAF2	91647	-1.97475	-	-
ATPIF1	93974	-	1.09817	-
ATRN	8455	-	1.34012	-
ATRNL1	26033	-	-	-1.82243
ATXN1	6310	-	-1.61602	1.16029
ATXN1L	342371	-	-1.208	-
ATXN2	6311	1.31756	-	-
ATXN2L	11273	-	-	1.10966
ATXN7L2	127002	-	1.25492	-
ATXN7L3	56970	1.0576	-	-
AUH	549	-	-	-1.07006
AURKA	6790	-	2.06974	1.6302
AURKB	9212	1.84895	5.26897	4.61986
AURKC	6795	-	-	2.16573
AVEN	57099	-	-	1.09572
AVL9	23080	-	2.25328	-
AWAT2	158835	2.48942	-	-
AXIN1	8312	-	-	1.01343
AXIN2	8313	-	-1.9653	-
AXL	558	-	-1.78025	1.91147
AZGP1	563	-4.40972	-	-5.30705
AZI1	22994	-	1.17785	-
B2M	567	-	-	1.76014
B3GALNT1	8706	-	1.27671	-
B3GALT2	8707	-	-5.20829	-
B3GALT4	8705	-2.6651	-1.03615	-
B3GALT6	126792	-	1.44174	-
B3GNT1	11041	-	-1.55895	-
B3GNT3	10331	-2.01455	2.07116	1.07665
B3GNT4	79369	2.90632	-	-
B3GNT5	84002	-	-	2.05197
B3GNT7	93010	1.17894	-	-
B3GNT8	374907	-	1.42321	-
B3GNTL1	146712	-	2.40867	2.40077
B4GALNT1	2583	-	-1.23631	3.14123
B4GALT3	8703	-	1.57081	-
B4GALT5	9334	-	-	1.07437
B9D1	27077	-1.74399	-	-
BAALC	79870	-1.64476	-	-
BAAT	570	-	-	2.17594
BACE1	23621	-1.39768	-1.34464	-
BACH1	571	-	-	1.34439
BACH2	60468	-	-5.43664	-
BAD	572	-2.15181	-	-
BAG2	9532	-	-3.80564	-
BAG3	9531	1.02652	-2.02042	-
BAHCC1	57597	-	-2.73834	-
BAI1	575	1.21613	-	-
BAI3	577	-	-6.55847	-
BAIAP2	10458	-	-	-1.23602
BAIAP2L2	80115	-2.14494	3.8633	-
BAIAP3	8938	-	-	-1.17977
BAK1	578	-	1.54834	-
BAMBI	25805	-	-1.65433	-
BANK1	55024	-	2.05814	-
BARX1	56033	2.27602	-	-
BARX2	8538	-	1.34482	4.37141
BASP1	10409	-	-	1.45123
BAT2L2	23215	-	1.16214	-
BATF	10538	1.69767	1.76853	5.17505
BAZ1A	11177	-	-	2.18523
BAZ1B	9031	1.01065	-	-
BBC3	27113	-	-	2.12493
BBOX1	8424	-2.14141	-	-2.86295
BBS1	582	-1.88696	-	-
BBS12	166379	-1.32579	-	-
BBS2	583	-1.14699	-	-
BBS4	585	-	-3.2232	-
BCAM	4059	-	1.02237	-1.87907
BCAP31	10134	-	1.55861	-
BCAR3	8412	-	1.01233	-
BCAS1	8537	-2.1296	2.58997	-
BCAT1	586	-	-	2.7501
BCHE	590	-	-3.9158	-
BCKDHB	594	-	-	-1.51244
BCL11A	53335	-	-	1.25383
BCL11B	64919	-	1.74425	1.04275
BCL2	596	-	-3.05426	-
BCL2A1	597	1.69837	-	3.17947
BCL2L11	10018	-	1.31659	-
BCL2L2	599	-	-1.68296	-
BCL6	604	-1.20831	-	1.53816
BCL6B	255877	-	-2.22317	1.78436
BCL7A	605	1.18718	1.89285	-
BCL9L	283149	-	-	1.45859
BCO2	83875	-1.14854	-	-
BCORL1	63035	-	-2.63319	-
BDH1	622	-	1.87241	-2.71107
BDKRB1	623	-	-4.94562	-
BDKRB2	624	-	-1.24988	-1.07949
BDNF	627	-	-4.36691	3.5895
BEND6	221336	-	-4.57482	1.03797
BEND7	222389	-2.28737	-6.07694	-1.05583
BEST1	7439	-	-2.25667	4.93174
BEST3	144453	-1.40772	-	-
BEST4	266675	-	-	2.49809
BET1	10282	-	-	1.35605
BET1L	51272	-	-	-1.1965
BEX2	84707	-1.89571	-	-
BEX5	340542	-1.03859	-	-
BFSP2	8419	2.88097	-	-
BGN	633	-	-	1.00982
BHLHE22	27319	-	-3.91871	-
BHLHE40	8553	-	-	1.10754
BHLHE41	79365	-1.08185	-	4.23799
BHMT	635	-	-	-3.59841
BHMT2	23743	-4.56935	-7.17197	-1.86521
BICD1	636	1.91757	-	3.13367
BID	637	-	2.03455	1.41145
BIK	638	-	3.5864	-3.6616
BIN1	274	-	-2.79896	-
BIN2	51411	-	-	3.99525
BIRC3	330	-	-	2.8236
BIRC5	332	-	5.34557	6.01467
BIRC7	79444	-	-	6.49415
BLCAP	10904	-	1.03934	-
BLM	641	2.81096	3.0431	-
BLNK	29760	-	1.6127	-
BLOC1S3	388552	-	-	2.00651
BLZF1	8548	-	-	1.92169
BMP1	649	-	-	2.33366
BMP2K	55589	-1.03676	-	1.50747
BMP3	651	-	3.0092	-
BMP4	652	-	-1.618	-
BMP5	653	-	-1.10679	-4.78088
BMP6	654	-1.13716	-2.41374	-
BMP7	655	-	-	-1.7819
BMP8A	353500	-1.99041	-	3.06372
BMP8B	656	-3.26416	-	-
BMPR1B	658	-1.93156	-	-3.86247
BMS1P5	399761	-	-	-1.25211
BNC1	646	-	1.37981	-
BNC2	54796	-	-2.41707	-
BNIP1	662	-	-	1.13671
BNIP2	663	-	-	1.24548
BNIP3	664	-	-1.27351	1.29733
BOC	91653	-1.9215	-3.78302	-
BPHL	670	-	-	-1.7005
BPI	671	-2.90568	-	-4.81707
BRCC3	79184	-	1.14674	-1.06358
BRD1	23774	-	-	1.07585
BRD7P3	23629	-	-1.50123	-
BRDT	676	1.97104	-	-
BRF2	55290	1.01528	-	-
BRI3BP	140707	-	2.60357	-
BRIX1	55299	-	-	1.34251
BRP44L	51660	-	-	-1.50577
BRSK1	84446	-	-3.98275	2.10006
BRWD3	254065	1.59477	3.74969	3.33509
BSND	7809	-	-	-7.23391
BSPRY	54836	1.26865	2.30837	-3.17662
BST1	683	-	-	-1.00448
BST2	684	-	1.69485	1.46188
BTAF1	9044	-	-	1.32256
BTBD11	121551	-	3.09538	-2.68123
BTBD16	118663	-3.297	2.12637	5.72662
BTBD2	55643	-1.04602	-	-
BTD	686	-1.54746	-	-
BTG2	7832	-	-1.45739	-
BTG4	54766	-1.00298	-	-
BTK	695	-	-	3.05505
BTLA	151888	2.5651	2.23614	-
BTN2A1	11120	-	-	1.0488
BTN2A2	10385	-	-	2.32552
BTN3A1	11119	-	-	2.12996
BTN3A2	11118	-	-	2.44326
BTN3A3	10384	-	-	2.13653
BTNL9	153579	-	-	1.87053
BUB1	699	2.31956	5.74862	3.84022
BUB1B	701	1.51579	5.73565	2.52655
BVES	11149	-	-3.1635	-
BYSL	705	1.07345	-	1.20809
BZRAP1	9256	-1.98887	-3.60208	-
C10orf10	11067	-	-	2.40467
C10orf107	219621	-4.39175	-4.16958	-
C10orf11	83938	-1.59342	1.83848	-
C10orf116	10974	-3.40593	1.1392	-
C10orf120	399814	-1.12632	-	-
C10orf122	387718	-2.03319	-	-
C10orf125	282969	-	1.23125	-1.28855
C10orf136	414260	-	2.8019	-
C10orf140	387640	-	-	-1.16644
C10orf18	54906	-	-	1.16765
C10orf25	220979	-	-	2.37072
C10orf26	54838	-	-1.23324	1.1773
C10orf27	219793	-1.5023	-	-
C10orf35	219738	-	-	1.30491
C10orf40	283025	-1.76395	-	-
C10orf46	143384	-	-	1.06966
C10orf53	282966	-1.31584	-	-
C10orf57	80195	-	1.25686	-
C10orf62	414157	-1.49534	-	-
C10orf68	79741	-1.61126	-	-
C10orf72	196740	-2.63674	-2.57047	-
C10orf79	80217	-2.01778	-	-3.49427
C10orf81	79949	-3.1668	1.63852	-
C10orf82	143379	-2.7845	-	-
C10orf88	80007	-	-	1.08044
C10orf90	118611	-2.78553	-	-
C10orf99	387695	-	2.47692	5.85406
C11orf10	746	-	1.12307	1.12954
C11orf16	56673	-3.85052	-	-
C11orf17	56672	-	1.04014	1.38371
C11orf2	738	-	-	-1.04584
C11orf20	25858	-1.02956	-	-
C11orf35	256329	-2.15863	1.76832	-
C11orf41	25758	-	4.05157	-
C11orf42	160298	-1.80539	-	-
C11orf45	219833	-	1.5312	1.09429
C11orf48	79081	-	1.67536	-
C11orf49	79096	-	-	-1.3122
C11orf52	91894	-3.72744	1.30476	-1.54196
C11orf54	28970	-	-	-1.60483
C11orf59	55004	-1.01133	-	-
C11orf63	79864	-2.34493	-	-
C11orf66	220004	-3.30095	-	-
C11orf67	28971	-	-1.11806	-
C11orf68	83638	-1.19259	-	-
C11orf70	85016	-2.91872	-	-
C11orf71	54494	-3.08139	-	-
C11orf74	119710	-	-1.64875	-
C11orf75	56935	-	-	1.04336
C11orf82	220042	-	3.92488	-
C11orf84	144097	-	-	2.52778
C11orf88	399949	-3.4805	-	-
C11orf9	745	-1.42207	-	-
C11orf92	399948	-5.11026	-	-3.2482
C11orf93	120376	-5.67919	-1.01713	1.17416
C11orf95	65998	-	-1.26897	-
C11orf96	387763	-2.06265	-2.90971	-
C12orf11	55726	-	-	1.62471
C12orf12	196477	-1.97856	-	-
C12orf24	29902	-	-1.22694	1.79312
C12orf34	84915	1.33105	-	-4.55315
C12orf39	80763	-	-	-2.64845
C12orf4	57102	-	-	1.36818
C12orf42	374470	-1.04492	-	-
C12orf44	60673	1.79576	-	-
C12orf45	121053	-	-	2.38229
C12orf48	55010	-	3.9203	2.1128
C12orf5	57103	-	-	1.32247
C12orf50	160419	-1.43053	-	-
C12orf53	196500	-	-3.83068	-
C12orf56	115749	-	3.38736	-
C12orf59	120939	-	-	-7.01273
C12orf60	144608	1.23938	-	1.03973
C12orf65	91574	-	-1.33793	-
C12orf69	440087	-	-	-2.82685
C12orf71	728858	-2.24748	-	-
C12orf73	728568	-	1.31973	-
C13orf15	28984	-	-1.25505	1.11697
C13orf16	121793	-3.30132	-	-
C13orf18	80183	-	-2.89685	3.35613
C13orf28	122258	-1.32256	-	-
C13orf30	144809	-3.15865	-	-
C13orf31	144811	-1.11995	-	1.69791
C13orf33	84935	-5.1391	-3.02898	1.78701
C13orf34	79866	-	2.93551	3.78352
C13orf38	728591	-1.26728	-	-
C14orf104	55172	-	2.06933	-
C14orf105	55195	-1.8457	1.12472	-1.2263
C14orf106	55320	-	-	1.77947
C14orf115	55237	3.25545	-	-
C14orf126	112487	-	-	1.30495
C14orf143	90141	-	2.08842	-
C14orf145	145508	-	-	1.83202
C14orf147	171546	-	-	1.16164
C14orf166B	145497	-1.99864	-	-
C14orf180	400258	-	-4.5419	-
C14orf28	122525	-1.37596	-1.33545	-
C14orf37	145407	-	-	-3.59824
C14orf43	91748	-	-1.93371	-
C14orf45	80127	-2.70819	-	-
C14orf48	256369	-1.77902	-	-
C14orf50	145376	-4.95309	-	-
C14orf64	388011	-	-	-2.28954
C14orf79	122616	-1.7636	-	-
C14orf80	283643	-	1.89006	-
C15orf2	23742	-	-	-1.13358
C15orf23	90417	-	1.63725	-
C15orf26	161502	-3.12313	-	-
C15orf27	123591	2.04807	-	-1.98549
C15orf33	196951	1.23393	-	-1.14005
C15orf39	56905	-	-	1.2408
C15orf42	90381	1.41327	2.76739	5.91143
C15orf43	145645	-	-	-3.53994
C15orf52	388115	-1.99204	-1.90985	1.28366
C15orf59	388135	-	-	-4.50003
C16orf11	146325	-	-	-9.63218
C16orf45	89927	-1.16186	-1.72717	-
C16orf46	123775	-	1.0416	-
C16orf57	79650	-	1.09909	-
C16orf59	80178	2.56112	5.01551	-
C16orf7	9605	-1.39401	-	-
C16orf71	146562	-3.66828	-	-
C16orf73	254528	1.65965	-	-3.38941
C16orf74	404550	-	2.8029	-
C16orf75	116028	-	2.12469	-
C16orf78	123970	-1.33527	-	-
C16orf86	388284	-2.01884	-	-
C16orf88	400506	-	1.32322	1.34205
C16orf89	146556	-4.09447	-6.31783	-5.64254
C16orf90	646174	-1.48497	-	-
C16orf93	90835	-1.35566	-	-
C17orf100	388327	-2.00581	3.4939	-
C17orf105	284067	-1.35683	-	-
C17orf106	100134934	-	1.09692	-
C17orf28	283987	-	3.14717	-
C17orf37	84299	-	1.07062	-
C17orf46	124783	-1.1921	-	-
C17orf47	284083	-2.0908	-	-
C17orf49	124944	-	-	1.1421
C17orf53	78995	2.36195	3.76877	3.08005
C17orf57	124989	-1.60009	-	-
C17orf58	284018	-	-	1.03995
C17orf60	284021	-	-	2.13658
C17orf62	79415	-	-	1.30824
C17orf63	55731	1.13128	-	-
C17orf66	256957	-3.48532	-	-
C17orf71	55181	-	-	1.15601
C17orf72	92340	-4.3106	-	-
C17orf74	201243	-1.20662	-	-
C17orf76	388341	-1.32134	-	-
C17orf91	84981	-1.77693	-1.38836	-
C17orf96	100170841	1.75726	3.36005	-
C17orf98	388381	-1.74763	-	-
C18orf1	753	-2.28281	-1.13568	1.1271
C18orf19	125228	-	-	1.15084
C18orf22	79863	1.07692	1.40532	-
C18orf25	147339	-	-	1.5588
C18orf32	497661	-	-2.68747	-
C18orf34	374864	-4.80515	-	-2.32765
C18orf45	85019	-	1.42672	1.29186
C18orf54	162681	-	-	4.17896
C18orf56	494514	-1.50354	-	-
C19orf10	56005	-	1.39076	1.89842
C19orf20	91978	-1.04162	-	-
C19orf21	126353	-	2.47073	-5.78077
C19orf22	91300	-	1.38492	-
C19orf24	55009	-	1.69251	-
C19orf28	126321	-	1.11209	-
C19orf33	64073	-	1.86555	2.68251
C19orf38	255809	-1.25906	-	-
C19orf39	126074	1.24284	1.98883	-
C19orf45	374877	-1.39441	-	-
C19orf46	163183	-2.15336	1.97395	-3.7084
C19orf47	126526	-	-	1.11894
C19orf48	84798	-	2.01702	1.01998
C19orf51	352909	-3.12324	-	-
C19orf61	56006	1.22307	-	-1.91672
C19orf63	284361	-	1.27626	-
C19orf69	100170765	-	-	-8.30315
C19orf71	100128569	-2.97614	-	-
C19orf77	284422	-3.09476	-	-3.35838
C1GALT1	56913	1.04597	-	-
C1orf100	200159	-2.05356	-	-
C1orf101	257044	-1.47672	-	-
C1orf105	92346	-2.14681	-	-
C1orf106	55765	1.19367	3.47747	-1.15046
C1orf107	27042	-	-	1.26997
C1orf111	284680	-1.95402	-	-
C1orf112	55732	-	-	2.54021
C1orf115	79762	-	-3.03003	-1.95209
C1orf116	79098	-	2.03414	-4.76154
C1orf123	54987	-	-1.30394	-
C1orf125	126859	-	1.26379	-
C1orf131	128061	-	1.11706	-
C1orf133	574036	-2.82453	-1.56981	-
C1orf135	79000	2.55877	5.45949	-
C1orf14	81626	-1.14925	-	-
C1orf158	93190	-3.26778	-	-
C1orf159	54991	-	1.71355	-
C1orf162	128346	-	-	1.25474
C1orf163	65260	1.09703	1.69036	-
C1orf168	199920	-2.91854	-	-3.62347
C1orf172	126695	-	5.23332	-
C1orf173	127254	-4.23906	-	4.74367
C1orf177	163747	-1.21866	-	-
C1orf189	388701	-3.0734	-	-
C1orf190	541468	-	-	-2.40784
C1orf192	257177	-2.64144	-	-
C1orf194	127003	-3.32393	-	-
C1orf198	84886	-	-1.17737	-
C1orf201	90529	-	2.33236	-
C1orf21	81563	-1.07896	-1.92354	-
C1orf210	149466	-	3.48654	-3.65966
C1orf213	148898	-	-	1.15962
C1orf216	127703	-	-1.77491	2.3015
C1orf220	400798	1.47494	-	2.85494
C1orf226	400793	-	-	-3.09126
C1orf227	149643	-3.29319	-	-
C1orf230	284485	-2.93241	-	-
C1orf26	54823	-	-1.72432	-
C1orf38	9473	-	-	3.66695
C1orf49	84066	-1.72011	-	-
C1orf50	79078	-1.11372	-	-
C1orf51	148523	-	-	3.3622
C1orf54	79630	-	-1.6264	1.03908
C1orf59	113802	-	1.52089	1.61554
C1orf64	149563	-	-	-6.84207
C1orf70	339453	-	-5.47917	-
C1orf85	112770	-	-	1.05641
C1orf87	127795	-3.63873	-	-
C1orf91	56063	-1.16974	-	-
C1orf92	149499	-4.00382	-	-
C1orf96	126731	-	-	2.18338
C1QA	712	-	-	2.71276
C1QB	713	-	-	3.65973
C1QC	714	1.42416	-	2.09515
C1QL4	338761	-	-	3.17886
C1QTNF1	114897	-2.96743	-1.25977	-
C1QTNF2	114898	-	-1.29406	-
C1QTNF3	114899	-3.29395	-1.0506	1.69988
C1QTNF6	114904	-	2.56085	1.6534
C1QTNF7	114905	-3.52458	-4.59518	-3.47677
C1QTNF9	338872	-	-2.78297	-
C1R	715	-1.32847	-2.44167	1.88565
C20orf103	24141	-	1.29871	-
C20orf106	200232	-2.59532	-	-
C20orf107	388799	-2.48463	-	-
C20orf111	51526	-	-	1.15348
C20orf114	92747	-	1.4276	-
C20orf118	140711	-	-	-1.54901
C20orf134	170487	-3.32298	1.37856	-
C20orf141	128653	-2.52128	-	-
C20orf144	128864	-1.69457	-	-
C20orf151	140893	-	4.84311	-
C20orf160	140706	-	-2.28886	1.43094
C20orf165	128497	-1.69811	-	-
C20orf194	25943	-	-1.12185	-
C20orf195	79025	-2.69732	-	-
C20orf200	253868	-	-5.98231	-
C20orf201	198437	-2.09919	-	-
C20orf24	55969	-	1.18967	-
C20orf26	26074	-2.12953	-	-4.1701
C20orf27	54976	-	-	1.21693
C20orf3	57136	-	1.44936	-
C20orf46	55321	-	-	4.39411
C20orf54	113278	-	2.88628	-4.2831
C20orf70	140683	-	1.94338	-
C20orf71	128861	-2.25977	-	-
C20orf72	92667	-	1.3515	1.01596
C20orf79	140856	-2.10299	-	-
C20orf85	128602	-5.09822	-	-
C21orf130	284835	-	-	-4.34067
C21orf2	755	-	-1.08238	-
C21orf34	388815	-1.45868	-6.15906	-2.43009
C21orf45	54069	1.24428	-	1.01493
C21orf49	54067	-2.50974	-	-
C21orf63	59271	-1.98148	-2.27326	-1.22664
C21orf7	56911	-	-	3.26819
C22orf23	84645	-2.7645	-	-
C22orf29	79680	-	1.58145	-
C22orf30	253143	-	1.00091	-
C22orf31	25770	-2.29869	-	-
C22orf36	388886	-	-1.89488	-
C22orf43	51233	-1.93395	-	-
C22orf9	23313	-	-	1.59637
C2CD2	25966	-	-	1.01814
C2CD3	26005	-1.39541	-	-
C2CD4A	145741	-	2.86625	-2.54655
C2orf16	84226	-1.31972	-	-
C2orf27A	29798	-	-	4.12812
C2orf39	92749	-3.19282	-	-
C2orf40	84417	-3.21817	-8.1422	-4.42791
C2orf43	60526	-	1.3343	-
C2orf44	80304	-	1.26292	-
C2orf51	200523	-1.32473	-	-
C2orf53	339779	-2.00146	-	-
C2orf54	79919	-	-	-1.78087
C2orf57	165100	-1.29295	-	-
C2orf62	375307	-3.73404	-	-2.29021
C2orf73	129852	-1.60471	-	-
C2orf74	339804	-	-1.15858	-
C2orf77	129881	-2.36417	-	-
C2orf78	388960	-1.67375	-	-
C2orf79	391356	-	1.43436	-
C2orf81	388963	-1.5299	-	-
C2orf84	653140	-1.70494	-	-
C2orf86	51057	-	-1.92954	-
C2orf88	84281	-1.87951	-2.69189	-1.13492
C3	718	-1.00373	-	-
C3AR1	719	1.67823	-3.92141	3.0333
C3orf14	57415	-	-	-1.21807
C3orf15	89876	-3.20461	-	-
C3orf18	51161	-	-2.50913	-
C3orf22	152065	-1.68931	-	-
C3orf24	115795	-1.71508	-	-
C3orf25	90288	-3.85805	-	-
C3orf27	23434	-	-1.05827	-2.52967
C3orf30	152405	-1.05858	-	-
C3orf32	51066	1.24589	-	-2.74698
C3orf33	285315	-2.1089	-	-
C3orf36	80111	-	-	4.2254
C3orf43	255798	-	1.46488	-
C3orf45	132228	-	-	-1.38888
C3orf51	711	-	-1.11844	-
C3orf54	389119	-	1.19864	1.81979
C3orf55	152078	-	-3.16156	2.75957
C3orf57	165679	-	-	1.40139
C3orf58	205428	-	-	1.55883
C3orf64	285203	-	-	1.42849
C3orf67	200844	-	-	3.73252
C3orf70	285382	-2.14469	-5.7487	2.37184
C4BPA	722	-3.34923	-	-
C4orf14	84273	-	-	1.19581
C4orf17	84103	-1.95844	-	-
C4orf19	55286	-3.00828	2.31205	-
C4orf21	55345	-	2.09873	1.68242
C4orf22	255119	-3.46529	-	-
C4orf3	401152	-	-1.03512	-
C4orf31	79625	-3.19072	-1.54156	-7.88137
C4orf32	132720	-1.15163	-	-
C4orf33	132321	-	1.00198	-
C4orf34	201895	-1.0676	1.10356	-
C4orf35	85438	-2.0966	-	-
C4orf36	132989	-2.76821	-	-
C4orf39	152756	-	-	1.48773
C4orf42	92070	-	-	1.10266
C4orf45	152940	-1.59506	-	-
C4orf46	201725	-	-	2.20341
C4orf47	441054	-1.15423	-	2.79766
C4orf51	646603	1.91842	-	-
C4orf6	10141	-	-	5.28091
C5	727	-	-3.36619	-1.77839
C5AR1	728	-	-	1.12756
C5orf23	79614	-4.72	-3.42443	-1.76395
C5orf25	375484	-2.65058	-3.18685	-
C5orf32	84418	-	-	-1.19612
C5orf36	285600	-4.4524	-	2.43494
C5orf38	153571	-	1.29671	-3.82034
C5orf39	389289	-1.14692	-	-
C5orf4	10826	-1.98497	-4.81282	-
C5orf41	153222	-	-1.23497	-
C5orf45	51149	-	-1.09398	-
C5orf46	389336	-1.49225	-	-
C5orf48	389320	-1.96387	-	-
C5orf49	134121	-3.62902	-	-
C5orf53	492311	-	-1.02189	-
C5orf55	116349	-2.35691	-	-
C5orf60	285679	-2.66644	-	-
C5orf62	85027	-1.18214	-1.58381	-
C6	729	-4.37874	-	2.56039
C6orf1	221491	-	1.25332	-
C6orf103	79747	-2.23548	-	-
C6orf105	84830	-	-2.21005	-
C6orf115	58527	-	2.3118	-
C6orf118	168090	-4.42205	-	-
C6orf129	154467	-	1.4467	-
C6orf134	79969	-	1.46054	-
C6orf145	221749	-	-1.65385	-
C6orf146	222826	-1.06341	-	-2.67654
C6orf150	115004	1.40572	-	4.51014
C6orf154	221424	-3.28817	-	-
C6orf165	154313	-3.20192	-	-
C6orf167	253714	-	-	1.21262
C6orf168	84553	-	-3.07277	-3.16641
C6orf170	221322	-1.47887	-	-1.01783
C6orf182	285753	-	1.10558	-
C6orf192	116843	-1.38557	-	-
C6orf201	404220	-1.16801	-	-
C6orf204	387119	-1.18255	-	-
C6orf221	154288	5.32979	-	-
C6orf223	221416	-	-	7.20545
C6orf52	347744	-1.35255	-	-
C6orf62	81688	-	-	1.21522
C6orf97	80129	-2.17258	-2.5152	-
C7	730	-2.44986	-9.51135	-5.59176
C7orf10	79783	-	-	-2.7001
C7orf26	79034	1.04214	-	-
C7orf29	113763	-	-	1.72788
C7orf31	136895	-	-2.94125	3.28874
C7orf34	135927	-1.19071	-	-
C7orf40	285958	-	-	2.00608
C7orf41	222166	-	-1.90001	-2.31214
C7orf44	55744	-	1.07411	-
C7orf45	136263	-1.33795	-	-
C7orf53	286006	-2.45644	-	-
C7orf58	79974	-2.11017	-3.8951	-
C7orf61	402573	-2.56262	-	-
C7orf68	29923	-	2.06401	4.94069
C7orf70	84792	-	-	1.24618
C8orf30B	728071	-	3.73031	-
C8orf31	286122	-	2.45685	3.28777
C8orf34	116328	-	-4.81744	-
C8orf37	157657	-2.16744	-	-
C8orf38	137682	-	-1.51305	-1.69197
C8orf4	56892	-1.33294	-	-1.43141
C8orf42	157695	-	-1.05038	-
C8orf46	254778	-	-1.88292	-2.85455
C8orf47	203111	-	2.3094	-1.28144
C8orf55	51337	-	2.36672	-
C8orf58	541565	-	-	1.43288
C8orf73	642475	-	2.66608	-
C8orf76	84933	-	1.32725	-
C8orf84	157869	-2.98135	-6.36537	-
C8orf85	441376	1.17723	-6.92134	-
C9orf100	84904	-	-	1.03996
C9orf103	414328	-	-	-2.27511
C9orf116	138162	-3.32306	3.14577	-
C9orf117	286207	-2.92	-	-
C9orf125	84302	-4.23248	-	-
C9orf135	138255	-2.24712	-	-
C9orf140	89958	-	4.42458	-
C9orf142	286257	-	-	1.63669
C9orf144	389715	-1.48596	-	-
C9orf144B	259308	-2.119	-	-
C9orf150	286343	-	-1.27725	1.32508
C9orf152	401546	-	2.2493	-
C9orf167	54863	-	1.79339	-
C9orf171	389799	-4.27867	-	-
C9orf173	441476	-1.73664	-	-
C9orf21	195827	-	-1.52766	1.08207
C9orf24	84688	-5.18614	-	-2.65304
C9orf25	203259	-	-	1.91065
C9orf3	84909	-1.24259	-1.37589	-
C9orf30	91283	-	-	1.35577
C9orf40	55071	-	-1.25869	-
C9orf46	55848	-	1.0193	-
C9orf5	23731	-	-1.17547	-
C9orf50	375759	-4.83273	-	-
C9orf57	138240	-1.93435	-	-
C9orf66	157983	-	-	-3.55496
C9orf68	55064	-3.25672	1.07548	1.83097
C9orf71	169693	-	-	-1.40206
C9orf84	158401	-2.4633	-	-5.84837
C9orf85	138241	-	1.36922	-
C9orf9	11092	-2.35968	-	-
C9orf93	203238	1.03158	-	-
C9orf98	158067	-1.47243	-	-
CA10	56934	-	-	-8.25614
CA11	770	-2.09505	-	-1.18202
CA12	771	-2.36988	1.33736	1.01139
CA14	23632	-	-2.41734	-
CA2	760	1.19589	1.92833	-1.05753
CA3	761	-	-4.88853	-
CA4	762	-4.04925	-1.27986	-6.99905
CA5B	11238	-1.08285	-	-
CA7	766	-	1.15796	-1.06227
CA8	767	-	-	-5.65848
CA9	768	-	-	9.08195
CAB39L	81617	-2.69657	-	-
CABC1	56997	2.01632	-1.89039	-1.89672
CABLES1	91768	-1.43686	-	-
CABLES2	81928	-2.60305	-	1.90559
CABP1	9478	-	-2.4914	-2.29104
CABP5	56344	-	1.94022	-
CABYR	26256	3.10808	-	-1.89533
CACHD1	57685	-1.13704	-1.09377	-
CACNA1A	773	-	-	-2.61467
CACNA1B	774	1.69305	-	-
CACNA1C	775	-	-2.62655	-
CACNA1D	776	-	2.61376	-
CACNA1F	778	-	-	-2.68941
CACNA1H	8912	-	-4.85913	-
CACNA1I	8911	-	3.86573	-
CACNA2D2	9254	1.39545	-	-
CACNA2D3	55799	-	-1.23341	-1.74298
CACNA2D4	93589	-	-	3.28481
CACNB2	783	-	-5.83932	-
CACNB3	784	3.03873	-	-
CAD	790	-	1.63713	-
CADM1	23705	-1.43162	-2.37902	-
CADM3	57863	-	-7.36139	3.59552
CADM4	199731	-	-	-2.39183
CADPS	8618	-2.74844	-	-
CADPS2	93664	-2.26892	-1.46186	-
CAGE1	285782	-1.34417	-	-
CALB1	793	1.84871	-	-14.0907
CALB2	794	-4.34762	-	-
CALCA	796	-	-	-5.87508
CALCOCO1	57658	-1.46758	-1.28941	-
CALCR	799	-	-	1.32252
CALCRL	10203	-1.82914	-	2.04412
CALD1	800	-	-3.01265	-
CALHM2	51063	-1.19453	-1.30975	-
CALML3	810	-	3.09826	-7.25506
CALN1	83698	-	-	-1.15253
CALR	811	-	-	1.04592
CALR3	125972	-2.87698	-	-
CALU	813	-	-	1.94122
CAMK1	8536	-1.42991	-1.93733	-
CAMK1D	57118	-	-	3.70649
CAMK1G	57172	-	-	-3.35429
CAMK2A	815	-	-4.35327	-
CAMK2B	816	-3.25107	-	-3.05127
CAMK2N1	55450	-2.44031	1.43907	-
CAMKK1	84254	-2.75111	-2.24279	2.68687
CAMKK2	10645	-	-1.55715	-
CAMKV	79012	2.47831	-	-
CAMSAP1	157922	-	-	1.30192
CAP1	10487	-	-	1.32245
CAP2	10486	-	-2.61954	-
CAPG	822	-	1.57949	-
CAPN1	823	-	1.49377	-
CAPN11	11131	-	1.39061	-
CAPN13	92291	4.8754	3.8651	-3.82868
CAPN3	825	-	-	-2.31989
CAPN5	726	-	-	-1.34645
CAPN6	827	-4.51476	-	-
CAPN8	388743	-	1.43918	-
CAPN9	10753	-	3.34432	-
CAPNS2	84290	-	1.18179	-
CAPRIN2	65981	1.89378	-	-
CAPS	828	-3.04035	2.16901	-1.19891
CAPS2	84698	-1.47145	-	-
CAPSL	133690	-4.7222	-	-
CAPZA1	829	-	1.49927	1.20987
CAPZA3	93661	-3.07883	-	-
CARD10	29775	-	1.03951	-
CARD11	84433	-	3.94393	3.72464
CARD16	114769	-	-	1.16016
CARD8	22900	-	-	1.19423
CARD9	64170	-	2.41701	2.5099
CARHSP1	23589	-	-	1.09804
CARTPT	9607	-1.22404	-	-
CASC1	55259	-2.39769	-	-1.49238
CASC4	113201	-	-	1.14181
CASC5	57082	1.32196	-	-
CASP1	834	-	-	2.32644
CASP2	835	-	1.35158	-
CASP3	836	-	1.31935	1.22055
CASP4	837	-	-	1.84299
CASP7	840	-	-	1.25022
CASP8	841	-	-	1.11678
CASQ2	845	-1.95577	-8.90138	-
CASR	846	-	-	-7.74682
CAST	831	-1.20556	-	-
CASZ1	54897	-	-	-1.57512
CAT	847	-	-	-1.33145
CATSPER1	117144	-3.42828	-	-
CATSPER2	117155	-2.46741	-	-
CATSPER4	378807	-1.47578	-	-
CATSPERG	57828	1.74927	-	-
CAV1	857	-1.27278	-1.92186	3.56704
CAV2	858	-1.00938	-	2.48652
CBFA2T3	863	-	-1.08457	-
CBFB	865	-	-	1.49364
CBL	867	-	-	1.42073
CBLB	868	-	-	1.37278
CBLC	23624	-	1.97274	-5.50809
CBLN1	869	-	-2.50178	2.03755
CBLN3	643866	-	-	2.1298
CBLN4	140689	-4.78791	-	-
CBR3	874	-	-1.22243	2.10125
CBR4	84869	-	1.01489	-
CBWD6	644019	-	1.2698	-
CBX2	84733	2.36693	1.12511	-
CBX3	11335	1.03326	-	1.22931
CBX6	23466	-1.71929	-1.85758	-
CBX7	23492	-1.14497	-2.88431	-
CBX8	57332	-	2.39578	1.48185
CC2D2A	57545	-1.01605	-1.28265	-
CCDC101	112869	-	-	1.40459
CCDC102B	79839	-	-	3.65511
CCDC103	388389	-2.18321	-	-
CCDC107	203260	-	-1.52018	-
CCDC108	255101	-2.58691	-	-
CCDC109B	55013	-	-	2.55816
CCDC11	220136	-3.04379	1.32826	-
CCDC111	201973	-	-1.03011	1.18913
CCDC112	153733	-	-	1.65759
CCDC114	93233	-2.30214	2.34967	-
CCDC116	164592	-2.69233	-	-
CCDC117	150275	1.03525	-	-
CCDC120	90060	-	1.60473	-
CCDC121	79635	-	-2.13272	1.06402
CCDC122	160857	-1.76788	-	-
CCDC127	133957	-	-	1.86942
CCDC136	64753	-	-4.6837	2.40198
CCDC137	339230	-	-	1.01507
CCDC138	165055	-	2.09886	-
CCDC146	57639	-2.37746	-	-
CCDC147	159686	-3.35634	-	-
CCDC148	130940	-2.62062	-	-1.50283
CCDC149	91050	-1.47489	-	-
CCDC150	284992	-	-	-1.99091
CCDC152	100129792	-1.46466	-2.10148	-
CCDC153	283152	-1.40874	1.7614	-
CCDC154	645811	-1.35423	-	-
CCDC157	550631	-2.23634	-	-
CCDC158	339965	-1.04477	-	-
CCDC159	126075	-1.74077	-2.09001	-
CCDC17	149483	-2.89955	-	-
CCDC18	343099	1.36031	2.04532	-
CCDC19	25790	-4.56616	-	-
CCDC24	149473	-	1.18433	-2.35735
CCDC27	148870	-1.13507	-	-
CCDC3	83643	-1.43773	-	-
CCDC30	728621	-2.64932	-	-
CCDC33	80125	-4.00851	-	-
CCDC34	91057	-	1.71963	1.00485
CCDC37	348807	-2.76073	-	-
CCDC39	339829	-4.18471	-	-
CCDC40	55036	-3.39088	-	-
CCDC41	51134	-	-	1.30105
CCDC45	90799	-	-	1.09648
CCDC46	201134	-1.39693	-1.9249	1.91198
CCDC50	152137	-	-	1.21981
CCDC51	79714	-	1.23194	-
CCDC54	84692	-2.12993	-	-
CCDC57	284001	-1.38279	-	-
CCDC63	160762	-2.0697	-	-
CCDC64	92558	-	2.64995	-2.49134
CCDC64B	146439	-	2.7612	3.99128
CCDC66	285331	-	-1.16345	-
CCDC67	159989	-3.31495	-	-
CCDC68	80323	-	1.04653	-
CCDC69	26112	-	-2.71956	-
CCDC7	221016	-1.37971	-	-
CCDC70	83446	-2.25669	-	-
CCDC71	64925	-	1.30519	-
CCDC74A	90557	-	-1.72552	2.28971
CCDC77	84318	-	1.21742	-
CCDC78	124093	-	-	2.96774
CCDC8	83987	-1.71231	-4.70791	-1.59185
CCDC80	151887	-2.01989	-4.44863	1.17216
CCDC82	79780	-	-	1.15494
CCDC85A	114800	-	-4.81906	-
CCDC85B	11007	-	-	1.51648
CCDC86	79080	-	1.26152	-
CCDC87	55231	-2.95602	-	-
CCDC88A	55704	-	-	1.7674
CCDC88B	283234	-	-	1.74174
CCDC89	220388	-3.92552	-	-2.07884
CCDC90B	60492	-	-	1.18745
CCDC92	80212	-	-1.28296	-
CCDC94	55702	-	-1.3693	-
CCDC96	257236	-3.53841	-	-
CCDC99	54908	-	2.19401	-
CCIN	881	-2.93579	-	-
CCK	885	-	3.59436	-
CCL11	6356	-	-5.62438	-
CCL13	6357	-	1.08319	-
CCL17	6361	-	3.21953	-
CCL18	6362	-	-	6.47955
CCL19	6363	-	-2.58033	-1.39336
CCL2	6347	-	-2.97394	-
CCL20	6364	-	2.06754	2.40231
CCL21	6366	-1.1441	-5.32411	-2.00001
CCL23	6368	-	-2.23159	-
CCL26	10344	-	-	1.00545
CCL4	6351	-	-	1.66608
CCL5	6352	1.05161	-	2.85684
CCM2	83605	-	-	1.44772
CCNA1	8900	-2.40261	-	-
CCNA2	890	1.26708	2.33788	3.34348
CCNB1	891	1.15806	3.40913	1.9071
CCNB2	9133	1.48196	5.25902	5.69375
CCND1	595	-1.25628	1.33581	2.27954
CCND2	894	-	-3.80703	1.57078
CCND3	896	-	-	1.0004
CCNE1	898	-	1.55694	3.81784
CCNE2	9134	-	2.73222	5.77233
CCNF	899	1.17992	1.11434	-
CCNI2	645121	1.45109	1.63619	-5.15746
CCNO	10309	-	3.35715	-
CCNT1	904	-1.41151	-	2.68315
CCR1	1230	1.35865	-2.0071	1.83505
CCR6	1235	-	-	1.56689
CCR7	1236	-	1.45173	2.51397
CCRL1	51554	-	-3.14598	2.27089
CCRN4L	25819	1.56606	-	-
CCT3	7203	1.24527	-	-
CCT5	22948	-	1.22661	1.0236
CCT6A	908	1.09395	-	-
CCT6B	10693	-1.62826	-	-
CCT8	10694	1.17343	-	-
CCT8P1	644131	-	-2.42947	-2.10076
CD14	929	-	-	1.33329
CD151	977	-	-	1.06662
CD160	11126	-	-2.28324	1.96813
CD163	9332	-	-	2.55921
CD163L1	283316	-1.02477	-	2.19787
CD177	57126	-	2.62961	2.04323
CD180	4064	-	-	6.10036
CD19	930	-	-	1.26985
CD1A	909	-	3.08368	-
CD1C	911	-1.20485	-1.7731	-
CD1D	912	-	-	2.11144
CD2	914	-	-	3.84672
CD200	4345	-	-2.44473	1.57472
CD200R1	131450	-	-3.3503	3.72705
CD22	933	-1.51859	-	-
CD24	100133941	-1.25553	2.62863	1.04922
CD244	51744	-	-1.48856	3.66816
CD247	919	-	-	3.89382
CD248	57124	-2.67336	-1.44841	1.19725
CD27	939	1.63595	-	4.4843
CD276	80381	-	1.01562	2.21297
CD28	940	1.71165	-	2.65845
CD2AP	23607	-	1.48532	-
CD300A	11314	-	-	4.24542
CD300C	10871	-	-	3.37285
CD300LB	124599	-	-	2.19992
CD300LF	146722	1.90583	-	5.94894
CD300LG	146894	-	-1.79995	-1.28932
CD302	9936	-1.25169	-2.29866	-
CD320	51293	-	-	1.06985
CD34	947	-1.40716	-3.22355	1.43479
CD36	948	-	-1.24421	1.26174
CD37	951	-	-3.33807	1.77976
CD38	952	1.36395	-	4.06313
CD3D	915	-	1.01187	3.43894
CD3E	916	1.70356	-	3.27759
CD3EAP	10849	-	-	1.68745
CD3G	917	-	-1.43334	2.75986
CD4	920	-	-	1.45053
CD40	958	-	-	2.27192
CD44	960	-	-	1.86044
CD48	962	1.36776	-2.02831	2.39718
CD5	921	-	2.9281	3.19597
CD52	1043	-	-	3.07859
CD53	963	-	-1.86742	2.19948
CD5L	922	-	-	2.54734
CD6	923	-	-	3.11157
CD63	967	-	-	1.79836
CD68	968	2.17549	-	1.01298
CD69	969	-	-2.14406	2.48967
CD7	924	1.91127	-	1.53428
CD70	970	2.73175	-	6.95378
CD72	971	-	2.09553	3.73061
CD79A	973	2.03152	-	2.3943
CD79B	974	-	-2.48287	1.22343
CD82	3732	-	1.18342	-
CD84	8832	-	-	3.76194
CD86	942	-	-	2.81881
CD8B	926	-	-	1.8765
CD9	928	-	-	1.15177
CD93	22918	-1.31837	-	1.38634
CD96	10225	2.21444	1.97381	3.5652
CD97	976	2.92289	-1.55492	-
CD99	4267	-1.28117	-1.2093	1.50787
CD99L1	401577	-	-	1.1981
CD99L2	83692	-	-2.18704	-
CDAN1	146059	2.15551	-	-
CDC14C	168448	-1.65853	-	-
CDC16	8881	-	-	1.08498
CDC20	991	-	-	2.43581
CDC25A	993	1.58433	3.99356	-
CDC25B	994	-	-	1.34316
CDC25C	995	-	6.82974	-
CDC37L1	55664	-	-1.08974	-
CDC42	998	-	1.12925	-
CDC42BPA	8476	-	-1.29459	-
CDC42BPG	55561	-	3.25493	-
CDC42EP2	10435	-1.12123	-1.14843	-
CDC42EP3	10602	-	-1.58673	-
CDC42EP5	148170	-1.09839	-	-
CDC42SE1	56882	-	-	1.27132
CDC45	8318	-	6.76449	7.52474
CDC6	990	-	4.17164	5.39471
CDC7	8317	-	3.78104	3.33644
CDCA2	157313	1.37674	-	8.18791
CDCA3	83461	2.21973	3.86979	5.24541
CDCA4	55038	1.04956	2.58519	1.35667
CDCA5	113130	1.50339	4.62562	4.66414
CDCA7	83879	2.39086	-	2.8491
CDCA8	55143	-	5.37288	5.49355
CDCP1	64866	-	3.87877	2.73666
CDH1	999	-	2.78348	-
CDH11	1009	-1.02282	-2.29495	-
CDH13	1012	-2.22601	-	2.02023
CDH16	1014	-2.58426	-	-2.19863
CDH17	1015	-	-	4.08503
CDH18	1016	-1.33936	-	-
CDH19	28513	-	-6.34531	-
CDH2	1000	-	-3.27564	-
CDH24	64403	-	2.69888	1.68613
CDH26	60437	-	4.25668	-
CDH3	1001	1.18267	5.01075	-2.58678
CDH4	1002	-	-	4.692
CDH5	1003	-	-	1.40453
CDH6	1004	-1.78036	-	-
CDH9	1007	-	-	-2.99549
CDHR1	92211	-2.04904	2.49433	3.34635
CDHR2	54825	-3.74364	-	-3.07922
CDHR4	389118	-4.6997	-	-
CDK1	983	-	3.61974	2.60602
CDK19	23097	-	-	1.11609
CDK2	1017	-	-	1.07038
CDK20	23552	-2.57728	-	-
CDK2AP1	8099	1.19086	-	1.35393
CDK2AP2	10263	-	1.00612	-
CDK3	1018	-	-	1.47728
CDK5R1	8851	-	4.12314	1.54828
CDK7	1022	-	1.32819	-
CDK8	1024	-	-3.1721	-
CDKL2	8999	-2.16449	-	-
CDKL3	51265	-1.93568	-2.22681	-
CDKN1A	1026	-1.32086	-	2.20642
CDKN1B	1027	-	-	1.04509
CDKN1C	1028	-1.35357	-1.54076	-1.79899
CDKN2A	1029	-	-1.06414	8.01131
CDKN2B	1030	-	-1.18795	5.73724
CDKN2C	1031	-2.34481	-	1.29264
CDKN3	1033	-	2.18744	2.58752
CDO1	1036	-	-7.12173	-5.19733
CDON	50937	-1.10255	-5.39088	1.95532
CDR2	1039	-	-1.94956	-
CDR2L	30850	-	-	1.40653
CDRT4	284040	-1.08051	-	-
CDS1	1040	-1.14926	2.65686	-
CDT1	81620	1.92568	6.33481	6.29043
CDX1	1044	3.16397	-	-
CEACAM1	634	-	2.47003	-1.59757
CEACAM19	56971	-1.14766	-	-
CEACAM22P	388550	-	-	-2.55372
CEACAM5	1048	-	3.95881	-
CEACAM6	4680	3.84222	3.18593	-
CEBPB	1051	-	-	1.19106
CEBPD	1052	-	-1.24128	-
CECR1	51816	-	-	1.43748
CECR2	27443	2.41321	-	-
CEL	1056	-1.45415	1.68548	-4.56294
CELF2	10659	-	-2.76689	1.61575
CELF6	60677	-	-1.76116	-1.44704
CELSR1	9620	-	2.13497	-
CELSR2	1952	-	1.01411	-
CELSR3	1951	-	3.19747	-
CEND1	51286	-	-3.65446	-
CENPA	1058	2.09597	5.98033	5.01206
CENPB	1059	-	-	1.25425
CENPE	1062	-	3.17931	5.73061
CENPF	1063	1.34132	3.88433	5.34411
CENPH	64946	1.03054	1.28582	3.95153
CENPJ	55835	-	-	1.1437
CENPK	64105	-	2.73104	4.91874
CENPM	79019	-	2.26473	4.3219
CENPO	79172	-	-	2.04282
CENPP	401541	-	1.28904	2.01655
CENPQ	55166	1.90943	-	-
CENPV	201161	-	-	-2.33063
CENPW	387103	-	-	4.43676
CEP110	11064	-	-	1.02859
CEP120	153241	-	-	1.16562
CEP135	9662	-	1.52033	-1.04207
CEP152	22995	-	-	1.13139
CEP250	11190	-	1.06563	1.46763
CEP290	80184	-	-	1.19809
CEP55	55165	-	4.06095	7.73716
CEP72	55722	-	2.79412	2.06375
CEP76	79959	-	1.37967	-
CEP78	84131	-	-	2.42528
CEP97	79598	-	2.88339	-
CERCAM	51148	-1.0675	-	1.5705
CERK	64781	-	-1.57924	-
CES1	1066	-1.60415	-3.15275	-
CES8	283848	-	-	1.73755
CETN1	1068	-1.66655	-	-
CETN4P	729338	-1.88961	-	-
CETP	1071	2.42464	-	1.38991
CFD	1675	-2.33946	-4.43897	-
CFH	3075	-2.03324	-2.70202	-
CFI	3426	-1.85466	-1.27468	-
CFL1	1072	-	1.55403	-
CGN	57530	-	2.6326	-4.05467
CGNL1	84952	-	-2.7163	-2.12422
CGREF1	10669	-	-	3.38547
CH25H	9023	-	-3.83137	-3.02895
CHAF1A	10036	-	2.10215	2.328
CHAF1B	8208	1.05934	2.18684	-
CHCHD1	118487	-	1.30039	-
CHCHD4	131474	-	-	-1.48746
CHCHD5	84269	-	1.10642	-
CHCHD6	84303	-	1.21088	-
CHCHD8	51287	-	-	1.07696
CHD1L	9557	-	-	1.02217
CHD7	55636	-	1.33464	-
CHDH	55349	-	-	-3.87324
CHEK1	1111	-	2.12831	1.19864
CHEK2	11200	1.6613	-	-
CHGA	1113	-1.936	-	-
CHGB	1114	-	-	-7.11141
CHI3L1	1116	1.4051	-	-
CHI3L2	1117	2.35588	1.65226	4.226
CHIC2	26511	-	-	1.04077
CHIT1	1118	2.14695	-	4.55848
CHKA	1119	-1.27828	-	-
CHL1	10752	-	-	-6.39428
CHML	1122	-	-	1.35115
CHMP4C	92421	-2.5322	3.7924	-
CHN2	1124	-	-	-2.52954
CHODL	140578	-	-6.20509	-5.13637
CHP2	63928	-	1.78772	-5.98791
CHPF	79586	-	-	1.2618
CHPF2	54480	-2.01176	-	1.40924
CHRD	8646	-	-2.60311	-
CHRDL1	91851	-3.19181	-9.27582	-4.81004
CHRDL2	25884	-3.34437	-6.29952	-
CHRM2	1129	-	-5.21329	-
CHRM3	1131	-	-6.24267	-
CHRNA4	1137	-	-	-5.8584
CHRNA5	1138	2.5696	-	-
CHST1	8534	-	-	2.30311
CHST11	50515	1.48259	-	2.4146
CHST12	55501	-	-	2.62485
CHST14	113189	-	-	1.55245
CHST15	51363	-	-2.24444	1.73083
CHST2	9435	1.53273	-	-
CHSY1	22856	-	-	1.21554
CHSY3	337876	-1.84621	-1.62739	3.19834
CHTF18	63922	-	2.41598	1.15702
CIB2	10518	-	1.06366	-
CIB4	130106	-2.82205	-	3.15498
CIDEA	1149	-	-2.50422	-
CIDEB	27141	-	-1.26731	-
CIITA	4261	-	-	2.11808
CILP	8483	-1.64469	-7.7817	-
CILP2	148113	1.2131	4.04544	-
CINP	51550	-	1.07771	-
CIRBP	1153	-	-1.09163	-
CIRH1A	84916	-	1.03386	-
CISH	1154	1.13166	-	-1.9519
CIT	11113	-	2.98054	-
CITED4	163732	-2.22166	-	-
CKAP2	26586	-	2.21992	1.82069
CKAP2L	150468	1.33188	3.12195	5.9484
CKAP4	10970	-	-	1.37831
CKB	1152	-	-3.19593	-
CKLF	51192	-	1.69143	1.56595
CKM	1158	-	-1.7642	-
CKMT2	1160	-1.2068	-6.03207	-2.75376
CKS1B	1163	1.22443	1.88164	1.25135
CKS2	1164	-	2.10684	1.30039
CLC	1178	1.51846	-3.59477	-
CLCA2	9635	-2.76273	4.07211	-
CLCC1	23155	-	-	1.4582
CLCF1	23529	-2.34768	-	-
CLCN4	1183	-2.0056	2.54738	-
CLCN5	1184	-1.71903	-	-2.12786
CLCNKA	1187	-	-	-6.30355
CLCNKB	1188	-	-	-6.27865
CLDN1	9076	-1.75841	2.3323	-
CLDN11	5010	-3.67711	-3.92695	-1.91535
CLDN15	24146	-	1.06813	-
CLDN16	10686	-	-	-7.26886
CLDN18	51208	-	-2.35584	-
CLDN19	149461	-	-	-7.45962
CLDN2	9075	-2.60218	-	-2.82012
CLDN23	137075	-	1.51113	-
CLDN3	1365	-4.31154	2.22184	-
CLDN4	1364	-	1.92125	-
CLDN5	7122	-	-4.19245	-
CLDN6	9074	5.16483	-	-
CLDN7	1366	-	2.74562	-
CLDN8	9073	-	-	-9.2517
CLDND1	56650	-	-1.04143	1.27423
CLDND2	125875	-1.07789	-	-
CLEC10A	10462	-	-2.51144	-1.16987
CLEC11A	6320	-1.31068	-2.07227	-
CLEC12A	160364	-	-1.26522	-
CLEC12B	387837	-1.4072	-	-
CLEC14A	161198	-1.06404	-	1.65338
CLEC1A	51267	-	-1.62654	2.31947
CLEC2A	387836	-	1.90226	-
CLEC2B	9976	-	-	2.26722
CLEC2D	29121	-	-	1.49603
CLEC3A	10143	-	-6.64679	-
CLEC3B	7123	-4.324	-5.20102	-
CLEC4A	50856	-	-	1.97572
CLEC4D	338339	3.6399	-	-
CLEC5A	23601	-	-	3.73397
CLEC7A	64581	-	-1.25941	2.30697
CLEC9A	283420	1.80517	-	-
CLECL1	160365	2.29548	-	3.90641
CLGN	1047	-2.9814	-	2.80087
CLIC2	1193	-	-1.48131	1.28114
CLIC3	9022	-	1.33589	2.66474
CLIC4	25932	-	-2.78057	-
CLIC5	53405	-1.88645	-2.04992	-6.05336
CLIC6	54102	-2.14797	-1.06696	1.35716
CLIP2	7461	-	-	1.26355
CLIP3	25999	-	-4.34495	-
CLIP4	79745	-	-2.50546	-
CLK2	1196	1.29323	-	-
CLMN	79789	-	-	-1.37727
CLN3	1201	-	1.86324	-
CLOCK	9575	-	-	1.26758
CLPTM1L	81037	-	1.15374	-
CLRN3	119467	-	-	1.63197
CLSTN2	64084	-	-3.36855	-5.30612
CLSTN3	9746	-	1.87192	-
CLTB	1212	-1.09742	-	-
CLU	1191	-3.00794	-2.08291	-
CLUL1	27098	-	-	-6.12674
CLVS1	157807	-	-	1.50946
CMA1	1215	-	-5.21067	-
CMAH	8418	-	-1.52434	-
CMBL	134147	-2.83234	-1.25574	-1.45317
CMIP	80790	-	1.44526	-
CMKLR1	1240	-	-2.47515	1.63462
CMPK2	129607	-	1.65111	1.68289
CMTM2	146225	-1.37901	-	-
CMTM3	123920	-	-	2.01668
CMTM4	146223	-	-	-1.74789
CMTM7	112616	-	1.73886	-
CMTM8	152189	-	2.15074	-
CNDP1	84735	-	-	-3.94835
CNDP2	55748	-	1.0448	-
CNFN	84518	-	2.09522	-
CNGA1	1259	-	2.54834	-4.31833
CNIH2	254263	1.02708	-	-
CNIH4	29097	-	-	1.37101
CNKSR1	10256	1.22975	4.17653	-4.36993
CNKSR3	154043	-	-1.63369	-
CNN1	1264	-2.03477	-7.01311	1.89286
CNN3	1266	-1.41193	-1.06391	-
CNOT2	4848	-	-	1.10441
CNOT8	9337	-	-	1.06582
CNPY2	10330	-	1.26788	-
CNPY3	10695	-	-	1.53419
CNRIP1	25927	-1.51321	-2.8978	1.12546
CNTD1	124817	-1.14982	-	-
CNTLN	54875	-	-1.53906	-
CNTN1	1272	-3.78862	-6.32903	-4.73802
CNTN2	6900	-1.76575	-	-
CNTN3	5067	-	-3.51107	-2.65818
CNTN4	152330	-	-3.04224	-2.2265
CNTNAP1	8506	-2.27629	-1.44272	2.28402
COASY	80347	-	1.77134	-
COBL	23242	-	-5.66395	-2.3598
COBLL1	22837	-	-	-1.12781
COCH	1690	-	-	-3.18287
COIL	8161	-	-	1.17535
COL11A1	1301	-	-	4.28573
COL12A1	1303	-1.29738	-1.82234	-
COL13A1	1305	-	-1.60373	-
COL14A1	7373	-	-3.7539	-1.88535
COL15A1	1306	-1.62754	-1.33027	1.66665
COL16A1	1307	-1.86309	-3.30487	-
COL17A1	1308	1.7246	3.76744	-
COL19A1	1310	-	-5.59772	-
COL1A1	1277	-1.15812	-	2.34328
COL1A2	1278	-	-1.96706	1.49419
COL21A1	81578	-2.6204	-3.19238	2.03793
COL22A1	169044	1.75964	2.62958	-
COL23A1	91522	1.59167	-	4.45903
COL24A1	255631	-	-2.60723	-
COL2A1	1280	-1.2248	-	-
COL3A1	1281	-1.42567	-1.29762	1.70389
COL4A1	1282	-	-	2.47269
COL4A2	1284	-	-1.33089	2.43779
COL4A3	1285	-2.6889	-4.53393	-1.95925
COL4A4	1286	-2.33372	-5.33997	-2.30052
COL4A5	1287	-1.02814	-1.26663	-2.37958
COL4A6	1288	-	-1.48952	-7.39385
COL5A1	1289	-	-1.31132	2.10148
COL5A2	1290	-	-	1.97859
COL5A3	50509	-	-	3.69696
COL6A1	1291	-	-2.08837	-
COL6A2	1292	-	-2.68599	1.81511
COL6A5	256076	-	-1.4348	-
COL7A1	1294	-	2.02738	-3.08768
COL8A1	1295	-	-	1.65514
COL8A2	1296	-	-3.08118	3.53399
COL9A1	1297	-	1.0094	-
COL9A2	1298	-	-	-3.89895
COL9A3	1299	-	-1.34514	-
COLEC11	78989	-	-2.61631	-2.57954
COLEC12	81035	-	-2.5498	-1.31017
COMMD3	23412	-	-	1.24161
COMMD5	28991	-	1.09554	-
COMP	1311	-2.6957	-	-
COMT	1312	-	1.46699	-
COMTD1	118881	-1.2441	2.27718	-
COPB2	9276	-	1.03937	-
COPZ1	22818	-	1.30159	-
COPZ2	51226	-2.38547	-4.13541	-
COQ2	27235	-	-	1.38381
CORIN	10699	-	-1.31024	-2.66078
CORO1A	11151	1.25795	-	3.0015
CORO1C	23603	-	-1.33814	1.67423
CORO2A	7464	-	2.37454	3.08936
CORO2B	10391	-1.97439	-4.25793	-
CORO7	79585	-	-	2.46792
COX4I2	84701	-	-	4.58529
COX5A	9377	-	1.43456	-
COX6A1	1337	-	1.02428	-
COX6B2	125965	-1.73284	-	-
COX7B2	170712	-	1.67672	-
COX8C	341947	1.5024	-	-
CP	1356	-	1.58645	3.01033
CPA3	1359	-4.42729	-2.57156	2.8598
CPA5	93979	-2.01061	-	-
CPAMD8	27151	-1.3991	1.83588	-4.27031
CPD	1362	-1.10798	1.10004	-
CPE	1363	-2.01822	-1.31422	2.03477
CPEB1	64506	1.31443	-5.05	1.47257
CPEB2	132864	-1.1194	-1.47804	1.33497
CPEB4	80315	-	-1.46078	-
CPM	1368	-	-1.19267	-1.30693
CPNE1	8904	-	-	1.17031
CPNE2	221184	-	-	2.03645
CPNE4	131034	-	-	-1.51799
CPNE6	9362	-	-4.98094	-6.23527
CPNE7	27132	-	1.79278	-
CPNE8	144402	-	-1.88908	-
CPNE9	151835	3.14386	-	-
CPOX	1371	-	-	1.42901
CPSF4	10898	-	1.36964	-
CPT1C	126129	-	-	4.38426
CPT2	1376	-	1.85583	-
CPVL	54504	-	-1.84403	-
CPXCR1	53336	-1.78749	-	-
CPXM1	56265	-	-3.27025	-3.69184
CPXM2	119587	-	-5.26953	-
CR1	1378	-	-1.02431	-
CR2	1380	-	-1.47485	-3.59812
CRABP1	1381	3.64326	-	-6.04224
CRABP2	1382	-	1.39772	-3.90647
CRB1	23418	-2.87391	-	-
CRB3	92359	-	4.85539	-
CRCT1	54544	-	3.11812	-
CREB3L1	90993	-	-1.89722	-
CREB3L4	148327	-	1.17089	-
CREB5	9586	-1.2764	-2.76961	1.41119
CRELD2	79174	-	-	2.08934
CRH	1392	-	3.04323	-
CRHBP	1393	-	-	-6.31447
CRIP1	1396	-	-	1.59087
CRIP3	401262	-1.89698	-	-
CRISP1	167	-2.73153	-	-
CRISP2	7180	-3.37147	-	-
CRISPLD1	83690	-1.0382	-4.0359	-
CRISPLD2	83716	-	-3.07715	-1.44449
CRLF3	51379	-	-	1.42308
CRMP1	1400	1.24687	-1.26455	2.60952
CRTAC1	55118	-2.07251	-	-
CRTAM	56253	-	-	4.36212
CRTAP	10491	-	-1.4656	-
CRTC3	64784	-	-	1.28139
CRYAA	1409	-	-	-7.38692
CRYAB	1410	-3.26936	-4.86442	-
CRYBA4	1413	-1.69165	-	-
CRYBB1	1414	-	-	2.88451
CRYBB3	1417	-	-	-1.62274
CRYGN	155051	-	-2.32646	-2.83617
CRYL1	51084	-1.39744	-	-1.49552
CRYM	1428	-	-4.40232	-2.71062
CRYZ	1429	-	-1.07302	-1.03743
CSAD	51380	-	-1.08397	-
CSAG1	158511	-	-	-2.93417
CSDC2	27254	-	-6.94008	-5.81081
CSF1	1435	-	-4.33849	1.71811
CSF1R	1436	-	-	1.68148
CSF2RB	1439	-	-	2.48999
CSF3	1440	-	-5.09857	-
CSF3R	1441	1.22737	-	3.43271
CSGALNACT1	55790	-1.52365	-3.48318	-
CSGALNACT2	55454	-	-1.26967	1.22216
CSK	1445	-	1.46337	1.17734
CSMD1	64478	1.71417	-	-4.34899
CSMD2	114784	-	1.50002	-1.32683
CSNK1A1	1452	-	-	1.05722
CSNK1D	1453	-	-	1.39978
CSNK1E	1454	-	-	1.1721
CSNK2A1	1457	-	-	1.11595
CSPG4	1464	-	-1.04709	1.99918
CSPG5	10675	-	-	3.9181
CSPP1	79848	-	-	-1.16866
CSRNP2	81566	-	-	1.13097
CSRP1	1465	-1.20523	-3.13673	-
CST1	1469	-	3.97346	-
CST3	1471	-1.40998	-	-
CST5	1473	-	-	1.05874
CST6	1474	-	4.49281	-
CST7	8530	1.4884	-1.10624	2.58137
CST8	10047	-1.82634	-	-
CST9L	128821	-3.80194	-	-
CSTA	1475	-	2.96755	4.5697
CSTB	1476	-	1.43472	-
CSTF1	1477	-	1.62124	-
CSTF2	1478	-	1.45379	1.5958
CSTT	164380	-1.29413	-	-
CT62	196993	-2.8511	-	-
CTAGE1	64693	-1.71623	-	-
CTDSPL	10217	-	-	-1.08482
CTDSPL2	51496	-	-	1.05498
CTF1	1489	-	-1.14022	-
CTGF	1490	-1.50833	-2.58292	-
CTH	1491	1.07921	-1.72175	-2.63642
CTHRC1	115908	-	-1.81572	6.17041
CTLA4	1493	2.19669	1.09951	4.10824
CTNNA2	1496	-2.41243	-	-
CTNNAL1	8727	-	-1.28065	-
CTNND1	1500	-	1.1141	-
CTSC	1075	-	1.50238	-
CTSD	1509	-	1.42831	1.27763
CTSE	1510	-	3.97873	-
CTSF	8722	-2.18418	-1.12465	-
CTSG	1511	-3.48214	-5.33911	1.37804
CTSH	1512	-	1.83571	-1.5542
CTSK	1513	-	-2.02436	-
CTSL2	1515	1.50883	2.36812	-2.88803
CTSO	1519	-	-	1.22328
CTSS	1520	-	-	3.62364
CTSW	1521	-	-	4.85132
CTSZ	1522	-	-	1.31181
CTTNBP2	83992	-2.7176	-5.90441	-
CTXN3	613212	-	-	-10.8115
CUBN	8029	-3.06784	-2.56059	-2.4559
CUEDC1	404093	-	-2.77667	-
CUTC	51076	-	-1.22246	-
CUX2	23316	1.33524	-	-
CWF19L1	55280	-	-	1.63819
CWH43	80157	-3.27081	-	-7.42007
CX3CL1	6376	-1.08417	-	-
[truncated: 6,495 more rows]
