# Supplementary material for: Comparative mRNA and microRNA Expression Profiling of Three Genitourinary Cancers Reveals Common Hallmarks and Cancer-Specific Molecular Events
Source: PLoS One. 2011 Jul 25;6(7):e22570. doi: 10.1371/journal.pone.0022570 (PMC3143156; doi:10.1371/journal.pone.0022570)
Supplement: Table S2 — Differentially expressed miRNAs in TGCT, TCC and ccRCC. (XLS) [file pone.0022570.s003.xls]

## Sheet: Table S2
Table S2. Differentially expressed miRNAs in TGCT, TCC and ccRCC.
miRNA	TCGTa	TCC	ccRCC
hsa-let-7a*	-	1.29053	-
hsa-let-7b	-	1.1788	-
hsa-let-7b*	-	1.2597	-
hsa-let-7c	-2.01195	-2.52858	-1.40349
hsa-miR-1	-	-4.07977	-
hsa-miR-100	-1.68223	-2.49485	-
hsa-miR-101*	-	-1.13362	-
hsa-miR-103	-	1.41665	-
hsa-miR-105	3.97821	-	-
hsa-miR-105*	4.52695	-	-
hsa-miR-106a	-	1.7065	-2.11431
hsa-miR-106b	1.4656	2.09791	-
hsa-miR-106b*	1.27016	1.09401	-
hsa-miR-10a	-	2.29049	-1.14659
hsa-miR-10a*	-	2.43911	-1.1249
hsa-miR-10b	-1.69372	-	-1.8063
hsa-miR-10b*	-	1.36769	-1.75044
hsa-miR-122	-	-	3.24814
hsa-miR-1224-5p	-	1.18802	-
hsa-miR-124	2.70043	-	-1.58572
hsa-miR-1244	-	2.50498	-
hsa-miR-1246	1.86049	1.64231	-
hsa-miR-1247	-1.18949	-1.72031	-
hsa-miR-1248	-	2.38357	-
hsa-miR-1251	-	-	-1.39367
hsa-miR-1254	1.63847	-	-
hsa-miR-1255b	1.23697	-	-
hsa-miR-1259	-	2.68142	1.26824
hsa-miR-125a-3p	1.23336	1.17017	-
hsa-miR-125b	-1.18325	-3.28053	-
hsa-miR-125b-1*	-1.23519	-2.01228	-
hsa-miR-125b-2*	-	-4.35143	-
hsa-miR-1260b	1.57502	-	-
hsa-miR-1263	2.49455	-	-
hsa-miR-1268	1.71692	2.84994	-
hsa-miR-1269	1.43513	1.05008	-
hsa-miR-1270	1.26445	1.27433	-
hsa-miR-1272	2.23817	-	-
hsa-miR-127-3p	-	-1.33405	-1.24605
hsa-miR-1276	1.33838	2.0201	-
hsa-miR-1277	1.12867	1.09496	1.51276
hsa-miR-1278	1.47145	-	-
hsa-miR-128	1.12888	1.26329	-
hsa-miR-1283	1.63391	-	-
hsa-miR-1284	1.2269	-	-
hsa-miR-1285	1.5325	1.27113	-
hsa-miR-129*	-1.83142	-	-2.10316
hsa-miR-1292	1.58992	2.15003	-
hsa-miR-1293	-	1.55743	-
hsa-miR-129-3p	-1.67383	-	-1.90742
hsa-miR-129-5p	-	-	-1.56852
hsa-miR-1298	1.85591	-	-
hsa-miR-1299	-	-	-1.1743
hsa-miR-1301	-	1.17279	-
hsa-miR-1303	1.63916	-	-
hsa-miR-1304	1.1117	1.02492	-
hsa-miR-1307	-	2.19614	-
hsa-miR-1308	-	1.71077	1.37918
hsa-miR-130b	1.67311	2.42015	-
hsa-miR-130b*	1.28067	2.12989	-
hsa-miR-1323	2.86723	-	-
hsa-miR-133a	-2.73984	-4.26881	-
hsa-miR-133b	-	-4.04752	-
hsa-miR-135a	-2.42749	-	-3.2574
hsa-miR-135b	1.59596	4.5833	-1.25994
hsa-miR-135b*	2.40761	5.17314	-
hsa-miR-137	-	1.14018	-
hsa-miR-138	1.08558	1.63195	-1.99903
hsa-miR-138-1*	-	-	-1.26399
hsa-miR-139-3p	-	-1.93511	-
hsa-miR-139-5p	-	-2.70892	-1.44666
hsa-miR-141	1.97505	3.28065	-2.05507
hsa-miR-141*	1.50851	4.03203	-
hsa-miR-142-3p	1.78772	1.55275	1.78575
hsa-miR-142-5p	1.92375	-	1.63953
hsa-miR-143	-	-2.6987	-
hsa-miR-143*	-	-2.85567	-
hsa-miR-144	-	-	1.78553
hsa-miR-145	-1.83376	-3.11814	-
hsa-miR-145*	-1.2795	-2.81532	-
hsa-miR-146a	-	2.40475	-
hsa-miR-146b-5p	-	1.15685	-
hsa-miR-147b	-	1.72437	-
hsa-miR-148a*	-	1.03695	-
hsa-miR-148b*	-	1.2695	-
hsa-miR-149	-	1.74862	-
hsa-miR-149*	1.14828	1.91204	-
hsa-miR-151-3p	1.04335	1.60059	-
hsa-miR-152	-	-1.27926	-
hsa-miR-154*	1.34828	-	-
hsa-miR-155	1.3627	1.56397	2.29597
hsa-miR-15a	-	2.0269	-
hsa-miR-15b	-	1.35494	-
hsa-miR-15b*	-	1.4045	-
hsa-miR-16	-	1.14098	-
hsa-miR-16-1*	-	2.13221	-
hsa-miR-16-2*	1.45854	1.14087	1.29441
hsa-miR-17	-	1.84801	-
hsa-miR-17*	-	1.39208	-
hsa-miR-181a	-	1.73074	-
hsa-miR-181a*	-	1.84352	-
hsa-miR-181a-2*	-	2.39181	-
hsa-miR-181b	-	2.29462	-
hsa-miR-181c	1.20824	-	-
hsa-miR-181c*	1.84989	1.22845	-
hsa-miR-181d	1.27178	1.09449	-
hsa-miR-182	3.20233	4.20203	-
hsa-miR-182*	2.82881	-	-
hsa-miR-183	2.67616	3.88736	-
hsa-miR-183*	3.08665	4.24887	-
hsa-miR-184	1.8204	1.95363	-4.00504
hsa-miR-185	-	2.14352	-
hsa-miR-185*	1.28434	-	-
hsa-miR-186*	-	1.04047	-
hsa-miR-187	2.11815	1.37156	-2.77533
hsa-miR-188-5p	-	-	-2.279
hsa-miR-18a	1.87101	2.56148	-
hsa-miR-18a*	1.17585	1.34319	-
hsa-miR-190	2.17353	-	-1.06901
hsa-miR-191	-	1.57112	-
hsa-miR-191*	1.06185	-	-
hsa-miR-192	-	1.25247	-
hsa-miR-192*	-	-	-1.29438
hsa-miR-193b*	1.42367	-	-
hsa-miR-194	-	2.19514	-1.33806
hsa-miR-194*	-	-	-1.30951
hsa-miR-195	-	-1.94497	-
hsa-miR-1974	-	-	-2.12305
hsa-miR-1975	-	1.03548	-
hsa-miR-1977	-	-	-1.3821
hsa-miR-1978	-	-	-1.28316
hsa-miR-199a-3p	-1.20147	-1.72403	-1.24258
hsa-miR-199a-5p	-1.25975	-1.79768	-1.29888
hsa-miR-199b-3p	-1.20277	-1.72368	-1.24203
hsa-miR-199b-5p	-1.14313	-1.89297	-
hsa-miR-19a	-	2.21086	-
hsa-miR-19a*	1.51469	-	-
hsa-miR-19b	-	2.17596	-
hsa-miR-200a	-1.22415	3.05312	-1.14486
hsa-miR-200a*	-	3.03699	-1.18669
hsa-miR-200b	-2.38599	2.97519	-1.58503
hsa-miR-200b*	-1.54532	3.19895	-1.32681
hsa-miR-200c	2.4692	2.96759	-3.25045
hsa-miR-200c*	-	3.52336	-
hsa-miR-202	-2.37511	-	-
hsa-miR-202*	-2.52291	-	-
hsa-miR-203	-	3.08596	-2.31252
hsa-miR-204	-3.52275	-1.75727	-3.53359
hsa-miR-205	2.18323	2.97504	-
hsa-miR-205*	-	4.2421	-
hsa-miR-206	-	-1.87158	-4.32877
hsa-miR-20a	1.22088	1.82412	-
hsa-miR-20a*	1.41142	1.12042	-
hsa-miR-20b	-	-	-2.52884
hsa-miR-20b*	-	-	-1.30413
hsa-miR-21	1.24197	2.13092	1.95402
hsa-miR-21*	-	2.01482	1.18551
hsa-miR-210	1.17297	3.45511	2.45252
hsa-miR-2110	-	1.6157	-
hsa-miR-2114	-1.08953	-	-
hsa-miR-214	-1.49366	-2.32406	-2.2295
hsa-miR-215	-	1.62486	-
hsa-miR-216a	-	-	-1.03768
hsa-miR-216b	-1.15185	-	-3.93677
hsa-miR-217	1.02794	-	-2.4804
hsa-miR-219-1-3p	1.38209	-	-
hsa-miR-219-2-3p	3.01711	-	-
hsa-miR-219-5p	1.47518	-	-
hsa-miR-224	1.21416	2.49793	2.01094
hsa-miR-224*	-	1.80715	-
hsa-miR-23b	-	-	-1.16341
hsa-miR-24	-	1.14886	-
hsa-miR-24-2*	-	1.00919	-
hsa-miR-25	1.70123	1.31227	-
hsa-miR-25*	2.99434	2.63992	-
hsa-miR-27b*	-	-	-1.12513
hsa-miR-296-3p	2.51422	1.20497	-
hsa-miR-299-3p	1.06793	-	-
hsa-miR-29a*	-	1.18144	-
hsa-miR-29b-1*	-	1.02379	-
hsa-miR-29b-2*	-	-	-1.26652
hsa-miR-301a	-	1.50377	-
hsa-miR-301b	-	2.45439	-
hsa-miR-302a	3.59043	-	-
hsa-miR-302a*	4.33525	-	-
hsa-miR-302b	3.90335	-	-
hsa-miR-302b*	2.76763	-	-
hsa-miR-302c	2.84939	-	-
hsa-miR-302d	3.62909	-	-
hsa-miR-302d*	2.48686	-	-
hsa-miR-3065-5p	-	1.23638	-
hsa-miR-30a	-	-	-1.39005
hsa-miR-30a*	-	-1.46901	-1.66031
hsa-miR-30b	-	1.05858	-1.32918
hsa-miR-30c	-	-	-1.57072
hsa-miR-30c-1*	1.43408	-	-
hsa-miR-30c-2*	-	-1.16988	-1.57398
hsa-miR-30d	-	1.17077	-
hsa-miR-30e	1.0947	1.31375	-
hsa-miR-3118	1.32283	-	-
hsa-miR-3130-3p	1.76847	-	-
hsa-miR-3144-5p	-	1.00793	-
hsa-miR-3171	2.78223	-	-
hsa-miR-3179	1.96882	-	-
hsa-miR-3180-3p	3.49943	-	-
hsa-miR-3180-5p	2.31946	-	-
hsa-miR-32	-	2.07079	-
hsa-miR-32*	-	1.09433	-
hsa-miR-320a	1.02109	-	-
hsa-miR-320b	1.36212	-	-
hsa-miR-320c	1.70496	-	-1.14004
hsa-miR-320d	1.57972	-	-
hsa-miR-323-3p	1.56712	-	-
hsa-miR-323-5p	1.41345	-	-
hsa-miR-324-3p	-	-	-1.66929
hsa-miR-324-5p	-	-	-1.11409
hsa-miR-328	-	-1.50465	-1.18283
hsa-miR-330-3p	1.0973	1.28093	-
hsa-miR-330-5p	-	1.97931	-
hsa-miR-335	1.40888	1.95572	-1.42102
hsa-miR-335*	1.48326	2.91515	-
hsa-miR-337-3p	-	-1.02015	-
hsa-miR-337-5p	-	-1.17769	-
hsa-miR-338-3p	-	-1.17926	-
hsa-miR-338-5p	-	-1.46665	-
hsa-miR-339-3p	-	1.35214	-
hsa-miR-33a	1.38183	1.79897	-
hsa-miR-340	1.03413	-	-
hsa-miR-342-5p	1.06879	-	-
hsa-miR-345	1.18701	1.91439	-1.00176
hsa-miR-34a	-	2.24444	1.66065
hsa-miR-34a*	-	-	1.16279
hsa-miR-34b	-1.43834	1.49708	-
hsa-miR-34b*	-	1.78334	-
hsa-miR-34c-3p	-1.14593	2.00908	-
hsa-miR-34c-5p	-1.41091	1.87195	1.14637
hsa-miR-362-3p	-	-	-1.80982
hsa-miR-362-5p	-	1.21039	-2.16652
hsa-miR-363	-	-	-2.62419
hsa-miR-365*	2.02887	-	-
hsa-miR-367	2.07825	-	-
hsa-miR-369-3p	1.27673	-	-
hsa-miR-371-3p	3.60833	-	-
hsa-miR-371-5p	4.38876	-	-
hsa-miR-372	4.0378	-	-
hsa-miR-373	4.34884	-	-
hsa-miR-373*	3.5763	-	-
hsa-miR-374a	1.60286	-	-
hsa-miR-374a*	1.92854	-	1.12469
hsa-miR-374b*	1.15528	-	-
hsa-miR-375	-	3.01834	-
hsa-miR-377*	1.17386	-	-
hsa-miR-378	1.42316	-	-1.3994
hsa-miR-378*	-	-	-1.83242
hsa-miR-378c	1.51016	-	-
hsa-miR-381	1.06824	-	-
hsa-miR-383	-2.24805	-2.25025	-
hsa-miR-422a	-	-1.39816	-
hsa-miR-423-5p	-	1.42514	-
hsa-miR-424	-1.77421	-	-
hsa-miR-424*	-1.00263	-	-
hsa-miR-425	-	2.70433	-
hsa-miR-425*	-	1.24589	-
hsa-miR-429	-	3.29879	-1.88473
hsa-miR-431*	1.36113	-	-
hsa-miR-449a	-	1.00949	-
hsa-miR-449b	-	1.25157	-
hsa-miR-450a	-	1.03277	-
hsa-miR-451	-1.77603	-	-
hsa-miR-452	-	1.63776	1.16072
hsa-miR-455-3p	-	1.99608	-1.23249
hsa-miR-455-5p	-	1.60857	-
hsa-miR-483-3p	-1.40285	1.41039	-
hsa-miR-483-5p	-2.11403	2.2091	-1.51013
hsa-miR-485-3p	1.85743	-	-
hsa-miR-489	-	1.10941	-
hsa-miR-490-3p	-	-4.69136	-
hsa-miR-490-5p	-	-5.21814	-
hsa-miR-493	1.63168	-	-
hsa-miR-493*	1.21589	-	-
hsa-miR-497	-	-1.57416	-
hsa-miR-498	2.82777	-	-
hsa-miR-500	-	-	-1.71362
hsa-miR-500*	-	-	-1.87538
hsa-miR-501-3p	-	1.2756	-1.3528
hsa-miR-501-5p	-	-	-1.34328
hsa-miR-502-3p	-	-	-1.63991
hsa-miR-502-5p	-	-	-1.31436
hsa-miR-503	-	1.38656	-
hsa-miR-504	1.39449	-1.4178	-
hsa-miR-505	1.07533	1.15512	-
hsa-miR-505*	1.44542	1.3576	-
hsa-miR-506	-1.98192	-	-3.29578
hsa-miR-508-3p	-1.21059	-	-3.83036
hsa-miR-508-5p	-	-	-1.86765
hsa-miR-509-3-5p	-	-	-3.57681
hsa-miR-509-3p	-	-	-2.64226
hsa-miR-509-5p	-1.25921	-	-3.65251
hsa-miR-510	-1.70524	-	-1.50863
hsa-miR-512-3p	2.50866	-	-
hsa-miR-512-5p	1.95675	-	-
hsa-miR-513a-3p	-2.40372	-	-
hsa-miR-513a-5p	-	-	-1.48381
hsa-miR-513b	-1.74011	-	-
hsa-miR-513c	-1.1395	-	-1.40482
hsa-miR-514	-1.92023	-	-3.63233
hsa-miR-514b-5p	-1.91359	-	-
hsa-miR-515-3p	1.81215	-	-
hsa-miR-515-5p	1.49516	-	-
hsa-miR-516a-5p	1.91698	1.41466	-
hsa-miR-516b	2.84811	-	-
hsa-miR-517a	2.05066	-	-
hsa-miR-517b	2.05066	-	-
hsa-miR-517c	1.42987	-	-
hsa-miR-518a-3p	1.22206	-	-
hsa-miR-518b	1.68391	-	-
hsa-miR-518c	2.08056	-	-
hsa-miR-518c*	2.09712	-	-
hsa-miR-518d-5p	1.61101	-	-
hsa-miR-518e	1.46997	-	-
hsa-miR-518e*	2.41673	-	-
hsa-miR-518f	1.89833	-	-
hsa-miR-518f*	1.76205	-	-
hsa-miR-519a	1.96609	-	-
hsa-miR-519a*	2.38757	-	-
hsa-miR-519b-3p	2.45837	-	-
hsa-miR-519b-5p	2.41889	-	-
hsa-miR-519c-3p	1.7201	-	-
hsa-miR-519c-5p	2.41889	-	-
hsa-miR-519d	1.61295	-	-
hsa-miR-519e	1.24175	-	-
hsa-miR-520a-3p	1.93308	-	-
hsa-miR-520a-5p	1.69967	-	-
hsa-miR-520b	1.93342	-	-
hsa-miR-520c-3p	1.21586	-	-
hsa-miR-520c-5p	1.61501	-	-
hsa-miR-520d-5p	1.56079	-	-
hsa-miR-520e	1.60364	-	-
hsa-miR-520f	1.36297	-	-
hsa-miR-520g	1.44097	-	-
hsa-miR-522	-	1.68006	-
hsa-miR-522*	2.42569	-	-
hsa-miR-523	1.6889	-	-
hsa-miR-523*	2.41889	-	-
hsa-miR-524-3p	1.4242	-	-
hsa-miR-524-5p	1.5519	-	-
hsa-miR-525-3p	1.5615	-	-
hsa-miR-525-5p	1.19538	-	-
hsa-miR-526a	1.61101	-	-
hsa-miR-526b	1.92388	-	-
hsa-miR-526b*	1.68839	-	-
hsa-miR-532-3p	-	-	-2.75929
hsa-miR-532-5p	-	-	-1.78919
hsa-miR-542-3p	-	1.14221	-
hsa-miR-543	1.2647	-	-
hsa-miR-548a-3p	2.02093	1.02591	-
hsa-miR-548c-5p	1.15141	-	-
hsa-miR-548d-5p	1.00945	1.91701	-
hsa-miR-548e	-	1.68545	-
hsa-miR-548f	1.82257	2.78529	-
hsa-miR-548h	1.41931	-	-
hsa-miR-548j	-	1.51811	-
hsa-miR-548k	1.03376	-	-
hsa-miR-548n	1.3003	-	-
hsa-miR-548o	1.1074	1.44251	-
hsa-miR-548s	1.51935	-	-
hsa-miR-548x	5.36623	-	-
hsa-miR-574-3p	-1.64814	-	-
hsa-miR-576-3p	-	1.59982	-
hsa-miR-584	-	2.52355	1.51116
hsa-miR-589	1.00657	1.36092	-
hsa-miR-590-3p	-	1.38731	1.8135
hsa-miR-590-5p	1.32646	1.83309	-
hsa-miR-615-3p	-	-	-1.08957
hsa-miR-625	1.25252	1.20181	-
hsa-miR-625*	1.38349	1.50854	-
hsa-miR-627	-	1.61296	-
hsa-miR-629	2.45548	2.46423	1.31708
hsa-miR-629*	-	1.2858	-
hsa-miR-641	1.17485	-	-
hsa-miR-651	1.29115	2.06646	-
hsa-miR-652	1.25939	1.66565	-
hsa-miR-653	-	1.29628	-
hsa-miR-654-3p	-	-1.44362	-
hsa-miR-660	-	-	-2.14758
hsa-miR-663b	1.98839	-	-
hsa-miR-665	1.21042	-	-
hsa-miR-671-3p	-	1.16772	-
hsa-miR-671-5p	-	2.25133	-
hsa-miR-7	2.30364	2.72014	1.89496
hsa-miR-708	-	1.85143	-
hsa-miR-708*	-	1.91422	-
hsa-miR-720	1.46521	-	-
hsa-miR-744	-	1.44753	-
hsa-miR-765	1.17866	-	-
hsa-miR-767-3p	1.74958	-	-
hsa-miR-767-5p	4.48697	-	-
hsa-miR-769-5p	-	1.56859	-
hsa-miR-873	1.76695	-1.57422	-1.67491
hsa-miR-874	-	1.14273	-1.25664
hsa-miR-877	1.31598	2.16863	-
hsa-miR-885-3p	-	-	1.44918
hsa-miR-886-3p	-	-	1.94407
hsa-miR-887	-	-1.29868	-
hsa-miR-888	1.974	-	-
hsa-miR-891a	1.98927	-	-
hsa-miR-892a	2.13453	-	-
hsa-miR-9	2.3253	-	-2.55583
hsa-miR-9*	2.82933	-	-1.94363
hsa-miR-92a	1.10214	1.08548	-
hsa-miR-92a-1*	2.76959	1.51102	-
hsa-miR-92b	1.63823	-	-
hsa-miR-92b*	1.2528	-	-
hsa-miR-93	1.47601	1.94112	-
hsa-miR-93*	-	1.49186	-
hsa-miR-934	-	2.65025	-
hsa-miR-941	-	1.22774	-
hsa-miR-944	-	3.92329	-
hsa-miR-96	2.79981	4.69437	-
hsa-miR-96*	2.61485	-	-
hsa-miR-98	-	1.13549	-
hsa-miR-99a	-1.2352	-3.81536	-1.48183
hsa-miR-99a*	-2.44901	-4.60584	-1.47836
hsa-miR-99b*	-	1.0289	-
a Average log2 ratio value (tumor versus normal) of each significantly differentially expressed miRNA (absolute value of log2 ratio>=1, P-value<=0.01) in TGCT, the same as miRNAs in TCC and ccRCC. Symbol “-” represents not significantly differentially expressed.
