# Supplementary material for: Comparative mRNA and microRNA Expression Profiling of Three Genitourinary Cancers Reveals Common Hallmarks and Cancer-Specific Molecular Events
Source: PLoS One. 2011 Jul 25;6(7):e22570. doi: 10.1371/journal.pone.0022570 (PMC3143156; doi:10.1371/journal.pone.0022570)
Supplement: Table S3 — KEGG pathways enriched in differentially expressed genes in TGCT, TCC and ccRCC. (XLS) [file pone.0022570.s004.xls]

## Sheet: Table S3
Table S3. KEGG pathways enriched in differentially expressed genes in TGCT, TCC and ccRCC.
Tumor	KEGG pathway	Counta	%b	P-Value	Genesc
TGCT	hsa04610:Complement and coagulation cascades	23	0.724181	0.000253347	2159, 7035, 2157, 5104, 7450, 2266, 5345, 3818, 5648, 729, 719, 718, 1675, 715, 714, 5327, 3426, 722, 2162, 2152, 730, 3075, 7056
	hsa04060:Cytokine-cytokine receptor interaction	55	1.73174	0.0059909	3627, 2919, 7293, 3625, 6352, 4254, 1524, 7852, 608, 3593, 3596, 3815, 3791, 970, 4982, 939, 8784, 10663, 6366, 58191, 5618, 51750, 3561, 3560, 1230, 3600, 7042, 3458, 6376, 8793, 4050, 6373, 6372, 4804, 3553, 3554, 58985, 2833, 53832, 3570, 658, 5156, 1441, 93, 3574, 2690, 23529, 8807, 4283, 6387, 9180, 3976, 356, 3977, 85480
	hsa04020:Calcium signaling pathway	38	1.19647	0.0154535	83447, 1910, 114, 5737, 5255, 5578, 5733, 2769, 5021, 2767, 56848, 5025, 5535, 3363, 5026, 5023, 5350, 3356, 6869, 3357, 4638, 6865, 107, 5136, 2066, 2903, 5156, 816, 774, 5568, 952, 196883, 7134, 291, 89869, 185, 91807, 84812
	hsa04514:Cell adhesion molecules (CAMs)	30	0.944584	0.0169777	25945, 1272, 54413, 1001, 22871, 4685, 4684, 257194, 940, 4897, 9075, 9074, 947, 9076, 3383, 3676, 5010, 4099, 3696, 1365, 6900, 8506, 9378, 23705, 933, 3695, 6403, 4267, 3689, 1493
	hsa00760:Nicotinate and nicotinamide metabolism	9	0.283375	0.0185037	64802, 93034, 316, 23475, 349565, 4907, 952, 23057, 4837
	hsa05414:Dilated cardiomyopathy	22	0.692695	0.0260904	6444, 6445, 114, 784, 112, 7137, 5568, 3691, 9254, 196883, 7134, 4000, 5350, 3695, 7042, 3676, 3674, 1674, 107, 3696, 70, 7273
	hsa04540:Gap junction	21	0.661209	0.034341	6655, 114, 112, 5156, 5578, 347733, 2767, 1902, 5568, 196883, 3356, 10382, 2697, 80310, 7278, 10381, 3357, 51807, 107, 84790, 5592
	hsa03320:PPAR signaling pathway	17	0.535264	0.042319	10998, 4023, 2167, 2712, 51703, 5105, 2713, 28965, 3158, 335, 5465, 4973, 364, 79966, 23305, 2172, 2173
	hsa04914:Progesterone-mediated oocyte maturation	20	0.629723	0.0449955	114, 5599, 5241, 112, 890, 699, 5603, 9088, 245711, 5568, 196883, 6196, 8900, 5291, 9133, 993, 64506, 107, 5347, 891
TCC	hsa04510:Focal adhesion	85	1.9717	2.73035e-08	1292, 3725, 1291, 5579, 3082, 55742, 2335, 3479, 10398, 7060, 3675, 3679, 3678, 4659, 1289, 1288, 22801, 87, 64098, 5159, 5880, 1281, 2064, 29780, 5881, 1284, 1286, 3690, 3611, 3691, 7408, 399694, 3695, 3918, 7410, 10000, 3913, 3914, 6696, 3915, 5499, 5595, 3910, 1278, 56924, 83660, 8515, 3265, 8516, 2318, 1956, 2316, 56034, 7414, 7148, 3908, 4638, 7422, 7423, 103910, 23396, 60, 3655, 4233, 9475,…
	hsa04512:ECM-receptor interaction	42	0.974252	9.73426e-07	8515, 1292, 51206, 8516, 1291, 3339, 2335, 7148, 948, 3908, 7060, 3675, 9672, 3679, 3678, 1289, 1288, 22801, 3655, 1281, 3673, 3672, 375790, 1284, 1286, 3371, 3690, 3691, 3695, 3161, 3918, 3913, 3914, 6696, 6383, 3915, 7059, 3910, 7058, 6382, 1278, 7057
	hsa04514:Cell adhesion molecules (CAMs)	53	1.22941	8.72522e-05	1001, 54413, 3111, 22871, 80380, 3683, 947, 7122, 80381, 9076, 3383, 57863, 3109, 6614, 50848, 23705, 5175, 24146, 3695, 7412, 6403, 6404, 4267, 4359, 1000, 58494, 1493, 51208, 25945, 57555, 1272, 8516, 4685, 4684, 257194, 6401, 3897, 5010, 9672, 1366, 1364, 1365, 3134, 3655, 8506, 9378, 9379, 137075, 6383, 6382, 3123, 999, 5818
	hsa05412:Arrhythmogenic right ventricular cardiomyopathy (ARVC)	34	0.78868	0.000207038	8515, 6444, 6445, 6442, 783, 6443, 8516, 6262, 3728, 3908, 3675, 3679, 3678, 22801, 1824, 1829, 60, 3655, 87, 55799, 3673, 3672, 6546, 776, 83439, 775, 3690, 3691, 3695, 1832, 1674, 100131098, 5318, 88, 1000
	hsa05410:Hypertrophic cardiomyopathy (HCM)	36	0.835073	0.000463889	8515, 6444, 6445, 6442, 783, 6443, 8516, 3479, 6262, 3908, 7139, 7169, 3675, 7168, 5565, 5563, 3679, 3678, 7273, 22801, 51422, 60, 3655, 7043, 55799, 3673, 3672, 6546, 776, 775, 3690, 3691, 7134, 3695, 1674, 100131098, 70
	hsa05414:Dilated cardiomyopathy	38	0.881466	0.000557655	6444, 8515, 6445, 6442, 783, 115, 6443, 8516, 111, 3479, 6262, 5350, 3908, 7139, 7169, 3675, 7168, 3679, 3678, 7273, 22801, 60, 3655, 7043, 55799, 3673, 3672, 6546, 776, 775, 5567, 3690, 3691, 196883, 7134, 3695, 1674, 100131098, 70
	hsa04115:p53 signaling pathway	30	0.695894	0.000708855	2810, 7249, 6241, 1029, 3479, 983, 4616, 64393, 3486, 5268, 595, 3732, 637, 1111, 836, 7157, 9540, 5366, 64326, 9134, 55240, 9133, 64065, 10912, 472, 894, 51246, 891, 898, 7057
	hsa04810:Regulation of actin cytoskeleton	74	1.71654	0.000901716	9459, 2254, 2335, 2252, 3683, 10398, 55740, 3675, 2247, 3679, 3678, 4659, 79784, 22801, 87, 5159, 5880, 10163, 5881, 81624, 2263, 3690, 3691, 2264, 8395, 3695, 2260, 89846, 3687, 7410, 2256, 5499, 2258, 7074, 5595, 85477, 56924, 8515, 3265, 8516, 2934, 1956, 2768, 128239, 56034, 7414, 1129, 1072, 3985, 3071, 6237, 623, 4638, 1131, 55970, 103910, 23396, 22808, 624, 60, 3655, 9475, 1730, 1445, 3673…
	hsa04360:Axon guidance	48	1.11343	0.00144212	3265, 219699, 10500, 4776, 223117, 2050, 22854, 7869, 10507, 9723, 10509, 3897, 5533, 1072, 1808, 3985, 25791, 4233, 9475, 2048, 6586, 8482, 1945, 22885, 1944, 2041, 5880, 9423, 2045, 5881, 1969, 2042, 9353, 25, 5364, 5532, 1942, 6387, 56920, 10371, 6405, 64221, 63928, 5595, 2534, 4772, 56924, 998
	hsa04110:Cell cycle	46	1.06704	0.00237438	2810, 1869, 7027, 8317, 1029, 1028, 8318, 9700, 983, 4616, 10393, 1030, 10274, 5347, 701, 7272, 7043, 4173, 595, 4172, 4174, 890, 4176, 699, 1111, 9088, 1875, 25, 6502, 4171, 7157, 9232, 4998, 9134, 1022, 995, 9133, 10912, 993, 990, 472, 4088, 894, 891, 898, 4085
	hsa04062:Chemokine signaling pathway	63	1.46138	0.00402891	3627, 115, 5579, 2919, 111, 5332, 59345, 6347, 57580, 1524, 6357, 6356, 3579, 3055, 5880, 10235, 9547, 654817, 196883, 399694, 1794, 409, 408, 6361, 6364, 6363, 5590, 7410, 10000, 6366, 1236, 6368, 7074, 5595, 6777, 3265, 2788, 2787, 1230, 2268, 3702, 2784, 2786, 2791, 10563, 6374, 54331, 6373, 6372, 55970, 9475, 1445, 5906, 26230, 2920, 5567, 5290, 4283, 6387, 25759, 5295, 10451, 998
	hsa05200:Pathways in cancer	102	2.36604	0.00429973	3725, 10342, 332, 3082, 2335, 3479, 3728, 64399, 8321, 3675, 8322, 2950, 8324, 8325, 1288, 5159, 4313, 1284, 1286, 25, 7482, 9915, 3918, 10000, 3913, 3914, 3915, 8313, 6777, 3910, 1613, 1612, 112399, 8554, 7188, 7187, 7422, 7423, 7185, 7046, 4233, 7043, 595, 596, 9618, 5156, 4436, 2277, 10928, 23624, 898, 998, 999, 7849, 1869, 5579, 7704, 2254, 2252, 6513, 4254, 2247, 5880, 2064, 637, 7039, 5881,…
	hsa00980:Metabolism of xenobiotics by cytochrome P450	25	0.579912	0.00543517	54575, 2938, 2052, 1576, 2950, 8644, 2954, 1646, 1543, 1562, 131, 1545, 125, 221, 222, 127, 4257, 4259, 119391, 2944, 1559, 7364, 2946, 79799, 2949
	hsa04670:Leukocyte transendothelial migration	42	0.974252	0.00737452	51208, 7294, 5579, 7414, 3683, 3702, 10398, 7122, 3383, 9076, 5010, 1500, 103910, 1366, 1364, 1365, 60, 87, 9475, 50848, 5880, 5906, 4313, 4688, 5603, 5175, 654817, 7408, 24146, 137075, 5290, 7412, 6387, 4267, 7410, 11069, 399, 10451, 5295, 998, 58494, 88
	hsa04270:Vascular smooth muscle contraction	40	0.927859	0.00848708	10268, 10242, 10267, 115, 59, 4660, 5579, 800, 3708, 111, 5332, 2768, 10398, 5739, 3779, 4638, 4659, 94274, 4882, 9475, 4881, 10335, 776, 5588, 3710, 5322, 27345, 775, 5567, 2776, 196883, 64600, 810, 1909, 100131098, 185, 5499, 4629, 5595, 72, 5592
	hsa04020:Calcium signaling pathway	58	1.3454	0.00975687	115, 5737, 5579, 5733, 5332, 6262, 6263, 5023, 489, 5533, 154, 6865, 8877, 5136, 5159, 2064, 2065, 6546, 776, 2906, 4843, 3710, 775, 6547, 196883, 7134, 1909, 63928, 84812, 3707, 1910, 3708, 1956, 2769, 1129, 5350, 3357, 9127, 4638, 623, 1131, 6543, 624, 9630, 5153, 815, 5156, 2776, 5567, 5532, 291, 810, 8912, 493, 8911, 100131098, 185, 6915, 7220
	hsa04010:MAPK signaling pathway	83	1.92531	0.0103424	4208, 3725, 6722, 783, 2005, 5579, 2254, 2252, 3727, 5533, 4616, 2247, 51776, 3925, 5159, 55799, 5880, 3306, 776, 10235, 5881, 4215, 5322, 5603, 775, 2263, 1850, 23542, 3552, 2264, 64600, 7786, 836, 9064, 1852, 2260, 409, 408, 10000, 80824, 10912, 63928, 2256, 2258, 5595, 8986, 6195, 7867, 3265, 4776, 2318, 1956, 2316, 2768, 1843, 5801, 6237, 4803, 1649, 627, 55970, 4909, 22808, 4908, 7046, 1848,…
	hsa04614:Renin-angiotensin system	10	0.231965	0.0106323	1215, 59272, 1511, 183, 185, 57486, 290, 2028, 1359, 4311
	hsa05222:Small cell lung cancer	31	0.719091	0.0133918	8554, 1869, 2335, 3908, 7188, 1030, 3675, 7187, 1288, 7185, 3655, 595, 3673, 596, 9618, 1284, 4843, 1286, 6502, 7157, 5290, 3918, 9134, 10000, 3913, 3914, 3915, 3910, 898, 5295, 1163
	hsa04666:Fc gamma R-mediated phagocytosis	34	0.78868	0.0153002	5579, 2934, 9846, 1785, 27040, 8613, 1072, 3985, 23396, 8877, 3635, 3055, 10163, 5880, 4651, 654817, 7408, 1759, 1794, 273, 8395, 5290, 8612, 10000, 7410, 5595, 85477, 255189, 10810, 10451, 5295, 998, 65108, 2213
	hsa00982:Drug metabolism	24	0.556715	0.0177134	54575, 125, 221, 127, 222, 2938, 4129, 316, 4257, 2326, 2327, 1576, 4259, 2950, 119391, 2944, 1559, 2954, 7364, 2946, 1562, 79799, 131, 2949
	hsa05416:Viral myocarditis	26	0.603108	0.027165	6444, 6445, 6442, 3111, 6443, 3683, 3908, 3383, 1525, 3109, 79784, 60, 3134, 595, 5880, 637, 5881, 857, 25, 27, 836, 4621, 5551, 4629, 2534, 3123
	hsa04114:Oocyte meiosis	36	0.835073	0.0477154	115, 9985, 3708, 111, 3479, 5533, 9700, 983, 6790, 10393, 5347, 367, 5241, 815, 699, 3710, 9088, 5567, 196883, 26271, 5532, 151648, 810, 9232, 5525, 9134, 9133, 995, 63928, 64506, 5499, 5595, 891, 898, 4085, 6195
ccRCC	hsa04514:Cell adhesion molecules (CAMs)	62	1.35253	5.48404e-06	1003, 3111, 1001, 54413, 1002, 3112, 942, 940, 80380, 3680, 9073, 3683, 9075, 3684, 947, 80381, 57863, 3676, 3107, 3106, 3109, 6614, 3108, 3105, 149461, 3135, 5792, 5175, 3695, 6402, 6403, 6404, 3688, 4267, 3689, 4359, 5788, 1493, 920, 1272, 9369, 4684, 257194, 926, 923, 3897, 5010, 9672, 4099, 5797, 3134, 3133, 8506, 3113, 958, 3115, 3117, 3119, 914, 10686, 57502, 4950, 3122
	hsa05330:Allograft rejection	23	0.501745	3.39244e-05	3113, 3593, 958, 3115, 3111, 3112, 3117, 3135, 942, 3119, 940, 5551, 355, 3458, 356, 3002, 3107, 3106, 3109, 3108, 3134, 3133, 3105, 3122
	hsa04510:Focal adhesion	81	1.76702	0.000173942	1292, 1290, 5579, 6464, 2002, 3082, 7450, 2335, 3680, 330, 7791, 5062, 80310, 7448, 7060, 3676, 3679, 3678, 1289, 1288, 87, 5228, 64098, 5601, 5880, 1281, 2064, 1282, 29780, 1284, 5881, 1286, 5604, 7409, 3791, 3691, 7408, 207, 399694, 3695, 3688, 3914, 5501, 3915, 1277, 5595, 3910, 3911, 71, 1278, 56924, 83660, 5594, 8515, 23533, 22798, 1956, 2316, 1950, 3909, 3908, 7422, 7424, 7423, 60, 4233, 59…
	hsa05332:Graft-versus-host disease	23	0.501745	0.000182385	3113, 3115, 3111, 3112, 3117, 3135, 3811, 3824, 942, 3119, 940, 5551, 355, 3458, 356, 3002, 3107, 3106, 3109, 3108, 3134, 3133, 3105, 3122
	hsa04512:ECM-receptor interaction	40	0.8726	0.000237795	1292, 8515, 1290, 22798, 7450, 3339, 3680, 2335, 960, 3909, 948, 3908, 7060, 7448, 3676, 9672, 3679, 3678, 1289, 1288, 1281, 3672, 1282, 375790, 1284, 1286, 1301, 3691, 10319, 3695, 3161, 3688, 3914, 3915, 50509, 1277, 3910, 7058, 3911, 1278
	hsa04940:Type I diabetes mellitus	24	0.52356	0.000238056	3111, 3112, 942, 940, 3458, 3107, 3106, 3109, 3108, 3134, 3133, 3105, 3113, 3593, 3115, 3135, 3117, 2571, 1363, 3119, 5551, 355, 356, 3002, 3122
	hsa03320:PPAR signaling pathway	34	0.74171	0.000360229	10998, 4023, 2168, 5106, 2167, 126129, 5105, 10580, 1579, 34, 336, 9415, 948, 5465, 6319, 1582, 364, 10062, 23305, 2172, 2173, 4199, 2710, 51703, 3158, 1962, 345, 5467, 1593, 2180, 79966, 30, 51129, 2182
	hsa03030:DNA replication	21	0.458115	0.000470366	5427, 4172, 4175, 4174, 23649, 5424, 4176, 1763, 5426, 10535, 5557, 5983, 5982, 4171, 57804, 5984, 3978, 5985, 5422, 5111, 6742
	hsa04060:Cytokine-cytokine receptor interaction	99	2.15969	0.000502314	10344, 7293, 3082, 8744, 944, 50615, 6352, 6351, 1524, 55540, 608, 9547, 939, 6362, 6364, 10913, 6363, 6366, 1436, 1435, 5618, 10673, 1439, 7042, 7040, 7422, 6373, 7424, 6372, 7423, 7046, 4233, 7043, 2833, 5154, 5156, 1441, 9180, 80301, 3627, 3625, 163702, 3624, 8771, 55504, 7852, 3575, 3576, 3594, 3593, 3791, 970, 7133, 4982, 7132, 51330, 8784, 10663, 1235, 1236, 84957, 58191, 60401, 3587, 3588,…
	hsa04666:Fc gamma R-mediated phagocytosis	43	0.938045	0.000513094	23533, 5579, 2934, 9846, 56848, 27040, 7454, 3985, 3984, 2209, 8877, 3635, 3055, 10163, 5880, 8503, 5604, 7409, 654817, 7408, 207, 1794, 273, 10092, 6198, 4082, 6199, 10552, 10095, 5595, 255189, 10810, 10109, 5294, 2212, 4067, 10451, 50807, 2214, 5788, 5594, 65108, 2213
	hsa00280:Valine, leucine and isoleucine degradation	24	0.52356	0.000582748	27034, 594, 1892, 5096, 316, 26275, 3158, 219, 18, 36, 1962, 5095, 217, 34, 501, 5019, 259307, 3033, 30, 1629, 4594, 4329, 586, 549
	hsa00010:Glycolysis / Gluconeogenesis	30	0.65445	0.000650196	5106, 5230, 5105, 219, 55276, 217, 3948, 2597, 2026, 2203, 130, 3945, 125, 3099, 220, 3101, 126, 3098, 5224, 5223, 226, 230, 229, 501, 3939, 2538, 5313, 2023, 5315, 5214, 2821
	hsa05219:Bladder cancer	23	0.501745	0.000736902	595, 2064, 1869, 4318, 1956, 5604, 1029, 3845, 5925, 11186, 1950, 1026, 7157, 1890, 4893, 7422, 7424, 7423, 5595, 1613, 5228, 5594, 3576
	hsa00640:Propanoate metabolism	19	0.414485	0.000738839	1892, 5096, 26275, 219, 18, 1962, 5095, 217, 34, 501, 3948, 3939, 8802, 8803, 4594, 8801, 4329, 79611, 3945
	hsa04610:Complement and coagulation cascades	33	0.719895	0.000864441	2147, 2149, 5104, 3827, 7450, 2266, 729, 728, 727, 2244, 5327, 624, 2152, 2153, 5329, 5265, 5328, 2159, 2157, 5345, 3818, 5624, 5054, 1380, 5340, 719, 713, 712, 715, 714, 2161, 2160, 730
	hsa00380:Tryptophan metabolism	22	0.47993	0.000932225	1892, 4128, 316, 219, 1962, 55753, 217, 3620, 7453, 2639, 847, 501, 26, 23498, 259307, 3033, 1644, 125061, 1544, 1545, 130013, 438
	hsa05340:Primary immunodeficiency	20	0.4363	0.000953779	7535, 958, 695, 920, 3561, 930, 6891, 915, 5993, 916, 926, 6890, 973, 3718, 4261, 3932, 100, 64421, 5788, 3575
	hsa04650:Natural killer cell mediated cytotoxicity	55	1.19983	0.00111899	7535, 3823, 3824, 5579, 6464, 3822, 3683, 3107, 2207, 3106, 3105, 117157, 5880, 6452, 3135, 637, 5881, 3811, 5604, 7409, 399694, 836, 5551, 4893, 7305, 63928, 3689, 3002, 5595, 2214, 5594, 23533, 10870, 3845, 962, 3460, 27040, 80329, 80328, 3458, 3459, 4277, 919, 3455, 8794, 3133, 8503, 51744, 355, 3937, 22914, 356, 5294, 3932, 10451, 4068
	hsa00260:Glycine, serine and threonine metabolism	18	0.39267	0.00151749	64902, 4128, 29968, 635, 2731, 2628, 189, 10993, 1757, 55349, 6470, 23464, 29958, 1491, 26227, 6472, 51268, 1610
	hsa05200:Pathways in cancer	117	2.55236	0.0018189	6772, 3082, 332, 2335, 330, 5371, 3728, 51176, 1288, 5228, 1282, 4318, 1284, 1286, 6688, 3716, 7482, 7481, 207, 9915, 3688, 4893, 3914, 8312, 3915, 3910, 3911, 4791, 1613, 112399, 7170, 23533, 1436, 8554, 22798, 3845, 7042, 7188, 7040, 2271, 7187, 7186, 7422, 7424, 7423, 7046, 4233, 7043, 595, 81029, 5154, 5156, 1441, 5898, 3326, 10319, 23624, 898, 7849, 841, 1869, 5579, 2254, 5914, 2252, 6513, 8…
	hsa05222:Small cell lung cancer	37	0.807155	0.00245146	23533, 8554, 22798, 1869, 317, 2335, 330, 1027, 3909, 3908, 7188, 1030, 7187, 2272, 7186, 1288, 595, 8503, 1282, 1284, 1286, 1017, 5925, 10319, 207, 6502, 7157, 9063, 3688, 9134, 3914, 3915, 3910, 3911, 5294, 898, 1163
	hsa04360:Axon guidance	52	1.13438	0.00298202	10500, 219699, 10501, 223117, 2051, 10509, 5062, 10505, 7852, 2049, 1945, 1944, 22885, 1947, 5880, 5881, 1948, 6092, 9353, 5361, 5364, 5921, 56920, 3688, 10371, 4893, 6405, 8829, 63928, 5595, 80031, 56924, 55558, 5594, 4690, 54437, 22854, 57556, 7869, 3845, 9901, 3897, 3985, 3984, 8440, 4233, 8482, 9423, 59277, 2042, 1969, 2242
	hsa04110:Cell cycle	50	1.09075	0.00435159	8881, 1869, 2810, 8317, 8318, 983, 9700, 701, 5925, 6502, 5934, 4085, 1029, 1028, 1027, 1026, 7042, 1030, 7040, 1031, 10274, 5347, 7272, 5111, 7043, 595, 4172, 4175, 4174, 890, 4176, 699, 1111, 1017, 1874, 4171, 7157, 9232, 994, 9134, 9133, 5001, 990, 991, 7534, 7533, 894, 891, 898, 896
	hsa05212:Pancreatic cancer	32	0.69808	0.00438254	23533, 1869, 6772, 9459, 1956, 3845, 1029, 1950, 7042, 7040, 7422, 7424, 7423, 7046, 5228, 7043, 5601, 595, 2064, 5880, 8503, 5881, 5898, 7039, 5604, 5925, 3716, 207, 7157, 5595, 5294, 5594
	hsa04660:T cell receptor signaling pathway	44	0.95986	0.00527068	7535, 23533, 920, 7006, 940, 5163, 3845, 868, 867, 926, 84433, 27040, 5062, 3702, 3458, 919, 8440, 9020, 5601, 8503, 5588, 5603, 5604, 7409, 915, 916, 1326, 917, 23624, 207, 9402, 3937, 4893, 63928, 5595, 5294, 56924, 10451, 3932, 5788, 5594, 1493, 4794, 4690
	hsa04115:p53 signaling pathway	30	0.65445	0.00676114	841, 2810, 317, 1029, 6241, 1026, 983, 27113, 64393, 3486, 1643, 595, 637, 1111, 1017, 836, 5054, 7157, 5366, 355, 9134, 55240, 9133, 64065, 894, 51246, 891, 143686, 898, 896
	hsa05416:Viral myocarditis	31	0.676265	0.00694935	3111, 841, 3112, 942, 940, 3683, 3908, 3107, 3106, 3109, 79784, 3108, 60, 3134, 3133, 3105, 3113, 595, 958, 3115, 5880, 637, 3117, 3135, 5881, 3119, 857, 836, 5551, 3689, 71, 3122
	hsa00410:beta-Alanine metabolism	13	0.283595	0.00795452	84735, 1892, 6723, 2571, 219, 26275, 1962, 18, 217, 34, 501, 51733, 1807
	hsa04672:Intestinal immune network for IgA production	23	0.501745	0.00857983	3113, 958, 3115, 3111, 3112, 3117, 942, 3119, 940, 10673, 3601, 3600, 3695, 7042, 3676, 7040, 7852, 608, 9020, 3109, 3108, 7043, 3122
	hsa04320:Dorso-ventral axis formation	14	0.30541	0.00971756	4855, 2120, 4854, 1956, 5604, 3845, 80270, 64506, 5595, 51513, 2113, 56907, 143689, 5594
	hsa04810:Regulation of actin cytoskeleton	77	1.67976	0.0107817	2147, 2149, 9459, 2254, 2335, 3680, 2252, 7454, 3683, 5062, 3684, 3681, 55740, 80310, 3676, 2246, 3679, 3678, 2245, 79784, 87, 5880, 10163, 5881, 5604, 81624, 2263, 7409, 3691, 2264, 3695, 2259, 10092, 929, 3688, 3687, 4893, 3689, 2256, 8826, 5501, 10095, 2258, 5595, 71, 10109, 56924, 5594, 8515, 23533, 2934, 1956, 128239, 3845, 10672, 1950, 3985, 3984, 3071, 6237, 23191, 624, 60, 5305, 26999, 17…
	hsa00620:Pyruvate metabolism	19	0.414485	0.0162455	4199, 4200, 5106, 9380, 5105, 219, 3029, 217, 501, 5091, 3948, 3939, 197257, 5313, 84264, 231, 5315, 3945, 134526
	hsa00071:Fatty acid metabolism	19	0.414485	0.0162455	125, 126, 1892, 126129, 51703, 219, 36, 1962, 217, 2639, 34, 1579, 501, 2180, 3033, 30, 10455, 130, 23305, 2182
	hsa00532:Chondroitin sulfate biosynthesis	12	0.26178	0.0239847	79586, 10090, 64131, 337876, 55454, 64132, 113189, 55501, 50515, 22856, 51363, 54480
	hsa04640:Hematopoietic cell lineage	34	0.74171	0.0242325	920, 1436, 1435, 3563, 928, 926, 960, 924, 3684, 947, 921, 948, 3676, 2209, 3678, 2993, 3575, 4311, 3672, 1441, 930, 3574, 914, 951, 915, 916, 952, 917, 912, 1380, 929, 3566, 3589, 3122
	hsa04612:Antigen processing and presentation	33	0.719895	0.0244398	920, 3111, 3112, 3823, 3824, 3822, 6891, 5993, 6892, 3311, 926, 6890, 4800, 1520, 3107, 3106, 3109, 3108, 3134, 3133, 3105, 3113, 811, 3115, 3306, 3117, 3135, 3811, 3119, 3326, 10437, 4261, 567, 3310, 3122
	hsa05320:Autoimmune thyroid disease	22	0.47993	0.0298056	3113, 958, 3115, 3111, 3112, 3117, 3135, 942, 3119, 940, 5551, 355, 356, 3002, 3107, 3106, 3109, 3108, 3134, 3133, 3105, 1493, 3122
	hsa05218:Melanoma	28	0.61082	0.0436731	23533, 1869, 1956, 2254, 3082, 1029, 3845, 2252, 1026, 1950, 80310, 2246, 4233, 595, 5154, 8503, 5156, 5604, 5925, 207, 7157, 2259, 4893, 2256, 2258, 5595, 5294, 5594
	hsa00760:Nicotinate and nicotinamide metabolism	12	0.26178	0.048037	5169, 51251, 5167, 683, 316, 23475, 10135, 4860, 952, 4837, 55191, 56953
a Count of differentially expressed genes implicated in corresponding pathway.
b Percentage of differentially expressed genes versus all genes in the pathway.
c All the deregulated genes implicated in corresponding pathway.
