# Supplementary material for: Comparative mRNA and microRNA Expression Profiling of Three Genitourinary Cancers Reveals Common Hallmarks and Cancer-Specific Molecular Events
Source: PLoS One. 2011 Jul 25;6(7):e22570. doi: 10.1371/journal.pone.0022570 (PMC3143156; doi:10.1371/journal.pone.0022570)
Supplement: Table S5 — Genes deregulated commonly in TCC, TGCT and ccRCC. (XLS) [file pone.0022570.s006.xls]

## Sheet: Table S5
Table S5. Genes deregulated commonly in TCC, TGCT and ccRCC.
Gene symbol	Gene ID	TCC										TGCT							ccRCC
		B12a	B13	B15	B16	B20	B2	B30	B4	B5	B25	T17	T4	T3	T18	T26	T27	T45	K1	K27	K2	K38	K39	K3	K44	K55	K6	K7
ABCA4	24	-7.79442	0	10.3509	2.93226	0	6.61471	1.84194	-0.407543	0	0.227806	1.64575	-0.314986	11.1529	-2.0136	2.82235	0.191048	-2.77529	-2.69793	-2.32971	-5.88264	-7.05528	-1.6937	0	-9.57554	0.0828569	-5.80735	-12.3072
ABCA8	10351	-1.9183	-4.58031	-5.62152	0.270182	1.5335	-0.942826	-6.02264	-2.82354	-4.05732	-4.10797	-7.08746	-2.42068	-4.62731	-3.33124	-9.53916	-3.29531	0.0995504	1.26103	-0.894568	-3.24992	-4.85363	-5.91488	-11.3309	-2.66448	-2.35999	-4.06051	0.934754
ACE2	59272	0	-6.52356	6.10852	7.49985	0	-7.57743	-6.32193	-8.80735	-7.36632	2.0717	4.52356	-4.7245	-7.5157	-4.90689	-7.32193	-1.45251	0.0369003	1.47687	-2.28032	-3.54757	-12.2848	-6.53712	-1.50407	-13.3083	-0.747298	-1.04956	6.55842
ACSL5	51703	4.99269	1.54032	0.344382	0.609282	3.89814	5.58286	-2.82098	0.236245	-0.724603	0.923423	-1.00466	-0.995013	-1.37786	-4.64966	-0.757657	-1.33695	-0.188307	2.08201	3.21883	1.10025	0.111678	0.993362	2.83507	0.922955	1.08987	2.9517	-0.56021
ACTA2	59	-7.58737	-2.60344	-5.42237	-4.75421	-2.51888	-3.75457	-5.60731	-3.32595	-9.56796	-6.12199	-1.73448	-2.66595	-4.97098	-1.02098	1.11887	-1.49925	1.7565	5.20427	5.79594	2.07979	-0.592576	2.3347	0.25531	0.761389	0.272337	1.22102	3.38829
ACTC1	70	-17.0077	-6.93074	-17.2487	-10.7975	-4.6929	-16.8415	-14.2509	-6.90255	-9.21432	-9.64994	0.605721	5.16993	1.70908	3.60872	2.16187	-4.76303	5.28215	4.2489	9.24079	-5.88264	1.14439	7.40939	-5.90689	-6.35755	2.14384	-1.05247	7.90087
ADAM19	8728	-2.20305	-2.07758	-0.523616	-2.92582	-0.551887	-3.34312	0.78575	-2.89416	-1.46467	-5.37946	-0.482253	1.06667	-1.60747	-5.82568	-0.0409039	-2.31838	-0.487446	4.72852	3.26411	4.04957	-7.83289	1.24249	-0.448712	3.2961	0.399607	7.2384	2.42146
ADAMTS19	171019	8.53528	-6.52356	-8.89178	1.81307	0	5.61471	0	-8.80735	-7.62936	-1.58496	2.17688	3.90977	11.3691	7.04439	4.90689	0.659013	1.20053	-8.6865	-6.08746	-7.46761	-5.83289	-7.29462	0	-7.16993	0	-7.39232	0
ADAMTS4	9507	-3.77145	-3.02696	-2.77535	1.38407	-0.957131	-0.693034	-2.25511	-2.89805	-2.40229	-3.72945	-3.44222	-2.11548	-3.0963	2.2363	-1.63054	-0.514573	-1.258	5.06609	5.80988	2.1425	0.888209	4.55862	-1.06188	3.09759	5.26273	7.58496	1.66838
ADAMTS5	11096	-2.81511	-1.08374	-4.63715	-0.207521	0.587802	-1.99366	-2.53348	-3.46407	-3.76728	-3.41741	-0.968291	-8.28077	-2.68679	-2.99048	4.90689	-2.66558	-0.263034	3.96202	3.59056	2.56719	-1.21117	3.35774	3.4587	1.09327	0.784943	4.17706	-0.459275
ADAMTSL1	92949	-8.15987	-7.93074	-1.0813	-0.472211	6.53916	-10.3826	-2.67974	-1.3107	-6.62936	-5.25248	0	-2.1209	-4.25584	-3.38757	-4.85798	-0.974909	2.76356	0.887164	-0.798585	-1.02961	3.8501	-7.94837	-3.0129	-0.947148	-9.09803	-2.09572	-2.48543
ADC	113451	-7.98868	-1.01187	6.6865	0	5.9542	-7.57743	-0.567041	-7	-6.04439	0.966317	-6.30378	-4.47353	-8.36194	0.275634	-0.884923	-0.563901	-2.21469	1.33366	8.19476	-2.03465	1.96153	-0.50696	0.0866544	1.07662	7.99435	7.47573	0.536053
ADH1B	125	-14.5587	-14.5551	-13.691	-0.84065	-0.178634	-3.6041	-14.5803	-4.67936	-7.74946	-10.18	-1.44222	0.152312	-7.44381	-2.09322	-7.56986	-2.43654	1.64847	1.96434	-0.888524	-0.794388	-11.4257	-6.25937	-11.7499	-5.6877	-3.71284	-5.4366	-4.26271
ADHFE1	137872	1.14677	0.0584956	-3.66791	-0.794775	0.540346	-2.37851	-3.31768	-0.987645	-0.751087	-0.608698	-0.378512	-1.15615	-2.97824	-2.49075	-1.44361	-0.339882	-0.536643	-0.171987	-1.94883	-0.265655	-1.25822	-2.351	0.503984	-5.04439	1.0656	-2.33872	-1.88679
ADORA3	140	6.32193	-1.3505	-1.0813	0.483148	8.53916	-0.321928	9.89026	0	-3.32819	1.21299	-2.80145	-4.04151	-1.44961	1.89214	-5.45943	0.662367	-1.62432	6.56986	9.15228	9.26444	0	2.74973	4.51868	9.5812	5.2854	10.8727	11.1222
ADRA2A	150	-2.25533	-3.81751	-4.86374	-0.546526	1.4446	-0.00294728	-11.4336	-2.40317	-2.96347	-3.7092	0.0280144	-2.34373	-2.93391	-3.36833	-8.67243	-3.35099	1.48436	3.27957	2.99062	4.24857	-8.33539	-2.66609	-8.07682	-9.57554	-3.95325	-2.63743	-1.42423
AGPAT9	84803	-0.747813	-10.7142	-1.88866	-1.0951	0.670972	-4.15347	-0.684713	-1.23433	1.17154	-2.88906	0	-6.23468	-2.58496	-0.714598	1.37084	-5.39232	-1.42263	-1.65938	-8.35468	-5.97641	-2.66002	-2.17837	-5.39816	-5.31528	-4.92204	-4.99346	0.0216248
AGR2	10551	5.79877	-1.76316	-1.0688	-0.86461	2.42076	6.51665	-1.58038	2.74251	3.44228	0.542793	10.5575	-8.0607	-9.51373	-3.85932	0.65342	-0.169288	0.761482	-3.2951	-1.83375	-9.05257	-8.76818	0	-6.90689	-0.239188	-3.58804	-1.91574	-9.26679
AGTR1	185	-6.94738	-9.45738	-8	-5.63904	-1.24744	-3.4754	-8.90388	-7.80735	-0.400538	-10.7591	4.52356	-6.79442	0	-1.88729	-5.85798	-7.91289	1.99426	-3.68412	-6.88264	-3.03465	-3.80735	-8.3966	-6.90689	-1.43558	-1.96764	-2.17932	-0.132195
AKAP6	9472	-11.3982	0	-11.5132	-1.86262	-0.477892	-11.8122	-3.62232	-8.16993	-7.85175	-3.80396	-0.870232	-1.49537	-2.86987	-3.07195	-1.8046	-1.31686	-0.746984	1.81129	1.4085	0.432053	1.31027	-9.01402	-8.48784	-1.81908	2.34998	-0.729911	0.237039
ALDH1A1	216	1.49685	-4.54946	-9.36194	-1.50242	1.06667	-4.62846	-4.37053	-2.10053	-9.21432	-1.47166	2.41769	-5.34836	-1.9627	-2.48136	0.435535	-0.897722	-0.145788	-1.02954	-2.98868	0.839446	-2.57658	-4.47522	1.5774	-2.70476	-1.31229	0.785439	-0.312013
ALDH1A2	8854	-0.523247	-1.35779	-9.43879	-0.341037	-0.462295	-2.97935	-10.4878	-1.40903	-10.4019	-2.37851	4.52356	-6.24906	-4.1262	-5.22269	-0.95109	1.36257	-0.549579	-0.340133	-1.63462	-2.65096	2.8718	-0.807475	-3.56539	-6.22552	-3.7273	-4.09469	-4.88359
ALDH8A1	64577	-1.84648	-10.1421	-8.77479	8.87652	1.08756	-0.153474	-1.97027	-0.0458619	-2.45943	-0.399441	-1.0533	-0.949854	0	-3.03076	0.0489096	-1.11548	-3.37084	0.299498	-0.577178	-1.60723	-4.60633	-4.09024	-1.68191	-4.25932	-1.48597	0.217296	1.99629
AMOTL1	154810	-2.8685	0.656698	-1.85384	-1.13902	-1.54939	-3.83665	-1.43062	-0.876119	-1.22563	-0.519191	-1.39936	-3.23424	-4.43045	-0.906357	-0.945552	-1.90548	0.408429	3.24345	1.25218	1.42413	2.41431	-0.258821	-0.136389	0.145212	1.77367	1.79956	0.554274
AMPH	273	-8.15987	-8.74147	-6.18982	-6.16993	6.53916	-1.96272	5.75489	-6.58496	0	-4.04264	0	-4.16099	-7.18982	-2.42931	0.0489096	-0.974909	1.17632	0	0	-5.88264	0	-5.49185	-8.07682	5.12928	-4.9542	-6.80735	-8.26679
ANGPTL1	9068	-12.0549	-9.01959	-10.6175	-2.41653	-2.19199	-12.4186	0	-9.08481	-9.43671	-9.60733	0	-5.3149	-6.14884	-1.81836	-9.50978	-8.82337	1.2927	-0.0924969	0.0374747	-1.90118	2.01007	-2.51324	-10.927	-1.97917	-5.09181	-1.68577	-10.6402
ANGPTL2	23452	-2.42842	-1.18592	-3.82396	0.894998	-0.620885	-2.09288	-1.96438	-1.10453	-3.10294	-3.62215	-0.892017	-1.91808	-3.64987	-1.00693	-1.60618	-2.29917	0.988035	5.54828	3.7238	3.11952	-1.10637	2.67837	-0.569586	2.60254	1.77249	1.41768	-1.30822
ANK2	287	-11.8467	-9.45738	-10.5831	-2.42293	-2.09456	-11.9476	-6.72792	-0.254046	-9.04439	-10.4367	2.90689	-3.49559	-4.10384	-2.28357	-1.87138	-0.543241	0.186372	-2.8243	-1.61266	-0.036923	-12.1039	-0.324378	-2.70485	-1.10618	-6.67696	-5.89044	-0.0625958
ANKDD1A	348094	-9.633	-0.406365	-8.51175	0.67508	-0.633076	-0.47782	-4.43741	-2.75522	-4.74322	-0.564472	-8.02791	-1.11697	-4.51887	-1.48814	-0.319177	-2.22342	0.219678	4.09398	3.86382	0.574445	0.14439	0.237039	1.30905	2.08539	-0.844931	6.94251	1.02806
ANKRD22	118932	9.68299	1.30673	10.3509	2.93226	9.12412	11.762	1.35111	2.59578	1.68126	1.81052	-0.974909	7.15987	2.58743	2.82118	-0.523779	-0.0901978	5.45943	-0.0374747	3.10975	-5.88264	-5.24793	0.917538	1.24736	0.771731	-7.77479	3.92227	-4.72718
ANKRD29	147463	-8.79766	-1.60881	-8.51175	-1.84888	0.339486	-11.3526	-7.90087	-7	-7.36632	-4.96347	-6.08746	-0.312939	-3.44862	0.307182	-0.961006	-7.72792	-1.11874	2.7576	1.12315	9.42417	8.30378	3.26259	4.07952	5.12928	2.92232	0.125201	2.22607
ANLN	54443	2.16146	1.15673	-0.748794	-2.20406	0	4.47273	11.5023	8.17991	0.0641303	-0.77444	2.37374	-0.0874121	2.56377	4.0242	1.88664	0.616526	-0.287535	5.24793	6.52356	8.98299	0	6.83289	2.83233	10.7649	0	9.55651	8.45121
ANO5	203859	-10.8956	-2.1964	-9.27845	-2.21766	-4.2467	-10.6257	-9.25739	-9.5216	-2.35789	-3.58615	-1.54314	-4.37289	-3.1262	-4.03076	-4.85798	0.140863	-1.12124	-5.2854	-3.82397	-1.20999	3.02483	0.9631	-8.99152	0.572579	-9.77479	-0.0347131	0.0384411
ANXA9	8416	5.72792	0.507179	9.62753	4.08652	9.59805	12.0386	-7.73471	-1.07288	0.793549	1.18694	0	-9.05799	-9.44087	-4.47278	-4.85798	0	-0.0418202	-3.2951	-1.38355	-0.326784	-9.37504	-2.60764	0.67826	-5.57635	-3.3025	-1.47544	-2.92634
AOAH	313	-6	-9.01959	-3.33027	2.06019	2.40865	6.93074	-0.475883	-2.36779	-4.06515	1.36923	-0.879706	8.06609	-0.759481	3.33931	-0.327066	-0.0914368	2.83112	7.94837	4.63278	3.09661	8.20457	1.08474	0.765242	1.42809	2.43227	10.5294	1.21501
AOX1	316	-10.4147	-3.98005	-4.89705	2.51239	0.0994267	-4.98697	-5.26401	-4.52258	-11.4019	-4.49248	-0.956635	-1.63789	-3.77744	-3.53305	-3.30117	-1.35124	0.0447337	1.51934	-5.46768	-3.96789	-6.60317	-6.09722	-3.02208	-5.73226	-0.755574	-1.36802	2.65306
APOC1	341	3.99432	0.0664829	1.47423	0.0528407	6.01244	5.85464	3.15746	-1.2773	-1.9652	1.56259	0.0392695	3.04357	3.34431	3.04528	-0.538358	0.331294	-0.375367	7.07815	6.73459	5.27408	4.12009	5.41102	2.57664	5.4969	5.72052	5.66471	5.58346
APOD	347	-11.5589	-3.24931	-3.60704	1.46514	-1.00803	-1.3366	-4.13962	-1.17095	-9.35561	-4.7432	-4.61268	0.151835	-4.44895	-3.26307	-3.77805	-3.35135	1.33451	1.17135	1.15295	-3.37621	-3.36542	-3.15432	-7.42806	-4.86156	-1.28401	-10.6909	-6.78773
APOF	319	-2.96208	-5.93074	-6.78136	-0.00569111	2.2603	0	3.35423	-6.58496	-2.35789	0.215268	-1.24213	7.86419	9.65105	4.03934	-0.473107	0.129768	0.76356	7.70736	9.36632	7.49985	6.71425	1.59108	7.60733	2.25526	0.543443	7.2384	1.39722
APOLD1	81575	-2.75856	-2.11186	-2.64639	-0.207314	0.966735	1.40934	-2.20615	-2.54928	-2.31647	-2.33263	-1.00592	-2.86803	-5.59391	-1.5563	-1.10257	-0.633659	0.0285378	4.24494	4.1229	2.34214	2.10412	1.18452	1.36196	-0.260147	5.65532	0.855195	3.00114
ARHGAP24	83478	-10.9658	-0.879989	-2.13273	-2.28094	-0.109934	-0.696722	-1.88536	-1.62583	-3.1838	-1.26093	-1.30933	-2.52312	-10.6847	-0.371969	-0.961006	-0.605499	0.0998804	0.209154	-1.27622	-2.55317	-1.52511	-3.08817	-1.30926	-3.48741	-2.85914	-0.29372	-1.9291
ARNT2	9915	-2.74619	0.984175	-9.27845	-0.505235	-1.90999	-1.08449	-8.05528	-1.91464	0.434578	-2.06344	0.252387	-4.32031	-10.1472	-4.39501	-0.443607	-0.406625	-0.106667	-1.7206	1.99642	-3.55859	-0.624579	-1.9105	-2.29052	-2.31528	-1.69144	-0.232477	-1.58829
ARPM1	84517	-7.79442	0.135117	0.913463	8.17493	5.9542	-9.57554	1.02697	-7	-7.62936	0.804984	-2.50434	-7.07211	-1.44961	-2.35147	-5.85798	7.01123	-2.05356	-0.412323	-0.581687	-1.08512	-2.28575	-3.41385	-0.219922	-8.27146	-1.48938	-0.995717	-3.38109
ARRDC1	92714	1.33101	0.129627	1.82047	-0.26392	2.7578	5.45761	1.22239	0.119878	0.020618	2.09664	-1.40411	-8.47573	0.87407	-0.178067	-0.896967	-0.584963	-0.0749157	0.489767	8.19476	1.05166	2.95762	-0.940129	-2.81106	1.20537	-0.129726	1.6845	-0.23967
ARRDC3	57561	-2.47981	-0.499292	-0.558586	-0.300294	0.650304	-1.13871	-1.86096	-2.55796	-1.74041	-0.0216604	-1.45226	-1.68334	-2.16455	0.0406984	-1.98147	-1.47153	0.783653	3.47033	2.87654	1.69373	0.610215	1.02165	1.67048	1.0605	0.258955	1.77553	0.0235544
ASPM	259266	9.77479	0.988126	3.10329	2.75231	3.17284	3.16208	6.55633	2.17991	1.05364	1.71012	-1.65149	1.85874	2.54361	3.1066	1.08983	0.209734	0.0425884	8.64024	9.05528	6.16993	5.97728	8.56224	3.848	10.098	0.958481	8.98299	8.01123
ATAD5	79915	0.912182	5.90689	7.10852	6.16993	0	7.93664	4.07782	0.745954	-6.04439	-0.349942	1.56119	3.66833	2.01702	7.96	1.92997	0.513375	1.52793	-6.2854	6.18982	6.76818	-5.24793	0	8.26209	7.11894	0	8.68299	7.90087
ATP1B2	482	-9.38154	-0.596837	-8.65105	-0.691033	2.14684	-0.156726	-9.77808	-9.08481	-2.34696	-4.12199	0.0314782	-2.48398	-3.44764	-4.49404	-6.18982	-0.609109	0.488802	1.71572	-0.936528	-0.81282	-2.51706	-3.26534	-3.34493	-3.35578	1.43323	-4.62116	0.691283
AURKB	9212	8.43045	0.988126	3.45106	7.98299	7.9542	10.6996	11.7266	0.426265	-1.52083	2.55123	-0.39776	3.71034	2.94168	4.47573	0.494177	-0.121074	1.83954	7.70736	7.36632	7.49985	0	7.56224	-0.0995357	8.98014	0.597241	6.58496	0
B3GNT3	10331	1.67131	0.869403	2.38909	1.52053	1.39232	12.6622	-2.32096	-0.199925	0.805048	1.92258	-2.6256	5.16993	-7.77479	-7.20945	-0.552541	-0.274175	-0.835189	0.387785	5.82393	2.05499	-2.55605	-1.27805	1.92589	0.63723	1.66239	3.89828	-1.78987
BATF	10538	3.68281	0.412764	2.27165	3.34632	1.43655	3.87829	0.413995	0.101007	-0.893946	3.03586	-0.652884	8.06609	0.872317	2.16134	-0.175874	-0.825208	2.43792	7.41785	9.81218	6.16993	5.97728	1.07039	0.0866544	3.34808	2.4021	7.94251	7.52356
BEND7	222389	-10.7698	-6.52356	-8.18982	-8.98584	-1.32503	-9.41151	-7.73471	-9.90539	1.29707	0.779194	0.296393	-2.52312	-9.83605	-2.9831	-0.765535	0.741038	-0.941247	1.20899	-1.99672	-1.1106	-1.44057	-3.76609	-0.869125	-3.0494	0.00204783	0.471605	-0.00841224
BHMT2	23743	-10.0768	-7.93074	-7.18982	-1.58496	-9.37069	-3.96083	-8.31741	-7.80735	-6.04439	-9.43671	-0.563901	-2.39232	-10.3219	-7.88874	-4.85798	-5.39232	-0.568284	0.548402	-1.44224	-0.980682	-7.00348	-1.58539	-1.32274	-2.05621	-3.07986	-1.67289	-0.0570221
BRWD3	254065	8.18982	7.7211	7.91289	0.993367	-1.83153	1.47859	2.94096	0.498251	7.09803	2.49541	0.235378	2.20116	4.00694	1.74765	1.06502	1.05414	0.853107	0.284453	0.533432	1.46609	2.28813	0.341037	9.32418	7.82018	2.32931	8.41785	0.546282
BSPRY	54836	8.53528	0.43105	0.496676	7.98299	1.32971	10.8218	-7.90087	-0.992505	0.609048	1.77052	-0.497538	3.93907	1.55746	1.17387	0.791772	1.55414	0.361739	-1.78366	-1.88398	-9.83763	2.77499	-2.56865	-4.65208	-10.1737	-2.67195	-0.429873	-0.539717
BTBD16	118663	4.85986	1.02005	-1.96455	0.669936	9.12412	11.3537	-5.83617	0.699423	1.31531	0.0220263	0	-11.3066	0	-4.90689	0	-4.80735	-2.0581	7.41785	6.18982	6.16993	0	5.83289	9.70736	6.12928	10.4615	5.35755	0
BUB1	699	8.18982	6.91886	7.10852	6.76818	5.9542	5.558	10.1176	0	6.6865	0.184425	1.93268	-1.68618	4.14544	9.99859	1.84915	0.178337	-0.181133	0	5.20945	8.34873	0	8.24317	3.53812	5.12928	0	8.53138	-0.597902
BUB1B	701	11.741	-6.93074	0.720069	1.486	6.53916	8.93369	9.84862	9.25974	9.10066	6.65821	3.35299	-1.86357	2.48672	5.16387	0.839851	0.449597	0.181052	-0.0374747	0.693897	6.76818	0	5.83289	1.47681	3.08539	-0.269187	8.72792	-1.01294
C11orf52	91894	2.90087	1.20684	8.10329	0.261705	2.32971	1.80497	-8.90388	2.30378	0.9631	2.07723	0	-6.47573	-3.82721	-10.9643	-4.85798	0	0.0331669	-0.911492	-0.115909	-0.610125	0.68103	-3.01726	-0.897098	-4.70426	-2.53573	-1.64666	-1.66214
C11orf93	120376	-3.84573	1.16897	-0.0870372	0.287896	-1.62474	0.037281	-4.02319	0.0136749	-2.90056	0.802081	-5.08746	-3.3031	-8.5157	-8.74483	-6.67243	-6.14975	-1.28104	4.02156	0.122857	-0.190152	4.90197	1.24301	2.11548	-1.80792	1.95434	0.655715	-1.27521
C13orf33	84935	-5.01607	-2.67211	-1.73816	1.29784	-2.69993	-1.71646	-3.45267	-2.05925	-2.84276	-9.39017	-0.968291	-4.34749	-12.431	-3.47906	-7.56986	-6.82018	-0.357874	4.173	9.84078	3.99541	0	0.756074	-3.81962	1.16474	1.54344	0.705715	-0.48944
C14orf105	55195	-6	3.41245	0	0	1.5181	10.1972	-7.32193	6	3.22613	0.215268	0	5.16993	-11.5142	-7.20945	5.49185	0	-4.85798	0.66869	-1.88173	-0.164656	-2.32525	-2.35484	-0.0482036	-6.37603	0.585888	1.12866	-1.4955
C15orf42	90381	0	0	6.6865	0	0	8.93369	7.76155	0	0	4.29211	-2.68101	0.849058	2.73809	6.45943	1.16993	-0.457045	1.81444	9.74147	7.89482	0	0	8.99718	0	6.70044	10.1749	6.35755	9.24793
C15orf52	388115	-5.93369	-1.05464	-1.76479	-2.58876	-2.41649	-2.21879	-3.73295	1.16972	0.471831	-1.02991	0	-2.68017	-3.5523	-2.55501	0.621488	-6.82018	1.04187	1.3356	0.884523	0.764685	7.98299	-0.121819	-0.0258423	2.21071	-0.292181	-0.0821088	0.180067
C16orf89	146556	-7.79442	-10.4564	-10.5127	-0.301858	-1.46927	-2.27778	-5.70608	-10.7262	-10.7448	-3.18878	0	-5.45943	-9.28077	-2.16459	-7.18982	-4.80735	0.240698	-6.88264	-2.77354	-3.02298	1.05325	-11.7478	-10.5479	-9.88874	-2.63644	-9.97871	0
C17orf53	78995	6.72792	6.91886	1.4901	1.00998	0	9.41996	9.71425	0	0	2.40663	-0.777608	-1.13609	8.97154	8.77808	0.804276	0.203045	-0.309557	7.05528	0	0	0	7.82655	0	3.8519	6.2854	5.78136	0
C18orf1	753	-1.81149	-2.53749	-1.95547	-0.615651	1.27248	0.639987	-1.90624	-0.556393	-2.65557	-1.231	-6.50779	-2.51771	-2.88986	-1.19909	-1.31264	-1.4361	-0.116514	2.84624	2.75835	1.87806	-1.66297	-0.336637	1.82877	1.42375	0.745071	1.10825	0.68215
C19orf46	163183	-6.56986	3.30846	6.10852	3.26661	8.27612	6.4272	-6.72792	1.46964	2.41971	1.76105	-1.4867	8.06609	-7.5157	-9.05799	0.856265	0.234465	-6.16993	-2.47999	-2.77354	-10.0126	1.57189	-4.56478	-1.80921	-3.92338	-3.32562	-0.711431	-9.05528
C1orf106	55765	5.08746	0.720716	3.53152	1.24426	8.53916	13.3024	-0.294336	-0.434728	-0.126099	3.20435	0.51415	1.5365	2.96331	-0.241008	1.44746	1.28233	0.852959	1.3632	-0.690316	1.05215	-3.17374	-10.1624	0.128939	-1.70203	-0.512993	0.709173	1.48343
C1QTNF3	114899	-0.432574	1.42128	-4.39543	0.275966	0.02294	-1.87463	-1.71713	-0.256713	-1.77662	-1.77311	-0.965784	-3.81929	-5.34305	-1.575	-0.627698	-8.73132	-1.9955	3.63376	3.40414	2.43874	1.58623	-0.669746	4.24432	-1.27844	1.72548	2.47125	-0.556899
C1QTNF7	114905	-4.16765	-5.04006	-5.58235	0.464506	1.54353	-0.971655	-12.5786	-3.37533	-4.85289	-11.3912	-5.83289	-8.79442	-9.58496	-2.16522	0.290632	0.513645	0.901154	2.13037	-0.0569779	-0.632011	-10.1033	-3.49016	-5.90689	-10.3197	-3.10746	-3.48543	0.203872
C1R	715	-5.1219	-2.60079	-3.58496	-0.972151	-0.0623776	0.983321	-1.35288	-4.69517	-3.73819	-3.27159	-0.743027	-1.80056	-3.0893	-1.55107	-1.96735	-1.86345	1.71547	2.30086	6.2813	2.59529	-1.16929	3.01357	-0.394104	3.89864	-1.55379	3.45046	0.433562
C21orf34	388815	-10.2372	-7.74147	-2.89658	-0.140399	-2.27899	-9.7211	-9.77808	-9.16742	-8.04439	-1.58496	-0.398951	1.23165	-8	-1.72007	-2.46234	0.914951	0.224018	-0.196857	-0.435697	-7.88264	2.78108	-10.1046	-1.09954	-4.79107	1.64508	-3.026	-1.19068
C21orf63	59271	-4.23786	-11.3761	-1.05742	0.0789695	-0.442263	-1.3938	-1.55742	-0.0140189	-2.26478	-0.467918	0.350186	-3.75841	-4.17112	-3.00937	-2.23266	-1.5323	0.483334	0.89743	1.11839	1.56276	-8.49185	-2.76609	0.896787	-8.45533	1.69096	1.31079	-0.0302717
C2orf40	84417	-9.22959	-10.6609	-12.7609	-3.6179	-1.30983	-14.2971	-12.722	-4.17449	-9.43671	-3.2126	6.33985	-5.05244	-12.7471	-3.98191	-3.66043	-3.03439	-0.390739	2.08876	-2.43575	-3.28634	-12.0532	-9.84862	-4.47505	-7.19067	-2.54534	-3.94743	-0.585405
C2orf88	84281	-0.907924	-9.68825	-8.18982	0.041678	-0.925999	-0.606519	-2.97756	3.14333	-4.63631	-2.17151	-0.830562	-6.18219	-0.780687	-1.21957	-1.76553	-0.516398	-1.86163	-1.18503	-0.601897	-0.193892	3.17322	-0.111738	-0.102982	-9.68825	-1.5037	-1.36883	0.233913
C3AR1	719	-8.69	-3.1127	-8.36194	-0.77903	1.044	-7.08746	0.953146	-3.04214	-9.95128	-0.186701	-2.54314	7.48382	-1.38283	1.03896	-0.483278	-0.140725	7.77479	3.22327	9.75154	-0.370306	5.97728	1.49154	0.802474	2.79655	1.56526	3.96743	1.12795
C3orf70	285382	-6.1982	-2.34577	-10.4767	-5.90455	-1.33467	-5.38176	-3.5025	-9.45738	-7.62936	-5.25609	1.33442	-5.76303	-9.51373	-2.1254	2.1479	-1.57046	0.477439	1.78032	1.89308	3.29478	-6.24793	0.341037	0.115477	7.44294	0	6.08746	9.01123
C4orf31	79625	0.0665977	-2.87999	-2.97189	2.33882	11.2767	-0.321928	-12.1082	-3.86722	-4.30005	-2.6484	0	-4.7467	-7.18982	-4.75857	0	-4.80735	-0.832597	-11.5613	-5.45965	-11.3592	-11.697	-10.599	-10.3309	-3.75946	-5.1822	-11.1662	2.30117
C5orf23	79614	-6	-2.76939	-0.0948592	1.84667	1.64341	-0.155278	-9.25739	-8.16993	-9.29232	-1.99525	-5.83289	-4.72943	-10.3619	-0.382857	-5.85798	-6.14975	0.274822	1.89178	-2.90604	-1.67579	-1.56002	-4.48113	-4.46418	-5.88648	-1.20658	-0.422356	3.07133
C7	730	-9.75704	-14.1547	-12.9326	-3.03335	-1.6931	-14.5142	-12.898	-3.81868	-7.4073	-14.9045	-1.02369	-2.67023	-5.83964	-4.00814	-2.6477	-2.58582	1.62618	-0.380797	-0.778175	-1.72673	-7.16792	-7.46246	-14.262	-4.81039	-6.89393	-9.3912	-3.04399
C9orf68	55064	2.24713	-0.237641	2.08397	0	0.172837	6.93074	-0.164854	-1.57001	1.88634	-0.59368	0	-4.52312	-8.5157	-7.79442	0.0489096	0.017848	-2.03059	1.17264	7.78136	8.49985	0	-0.538976	2.75132	-1.66588	-0.939879	2.17564	-0.926343
CA12	771	2.06223	2.55533	1.57859	0.287012	0.832661	3.6146	0.136568	1.26366	-0.508777	1.55172	-1.97303	1.68955	-4.91311	-4.35915	-7.03342	4.85798	-4.85798	0.695592	1.17819	-0.27906	3.10692	1.53574	1.03922	3.04652	0.0529542	-0.328372	0.06623
CA2	760	2.06677	2.08035	0.988995	-1.72091	2.70947	4.06793	4.16388	3.33241	0.277534	1.31692	-1.2056	2.85547	3.90309	2.89986	0.892269	-0.544756	-0.429092	0.615621	0.572997	-2.07537	1.59771	-1.52406	-1.14839	-1.80672	-1.58429	-2.8254	-2.3974
CA4	762	2.06107	2.4718	-9.27845	-0.242959	1.69415	9.65642	-8.90388	-1.98505	-0.249359	-8.02237	-0.649814	-5.45943	0	-12.8156	-7.67243	-1.98313	0.235628	-1.58496	-12.8094	-11.9495	-4.74153	-12.887	-10.927	-11.464	1.19947	-4.42987	-0.396659
CABC1	56997	0.191941	-1.65232	-10.9462	-2.4422	0.339486	-2.68301	-2.37182	1.42626	2.89541	-3.66146	4.84613	-1.29287	1.36854	0.568661	1.55639	0.0339473	7.03342	-3.12069	-4.47995	1.19326	-3.93574	-3.24393	-1.0322	0.439191	-2.70668	-1.55747	-0.52301
CAMKK1	84254	-9.51175	-0.165203	-3.64721	0.587177	-2.6876	-1.89283	-1.21546	-0.308445	-3.1838	-0.402794	-6.96578	-2.26595	-8.19476	-0.0905123	-0.600904	-0.765535	-0.374364	8.56986	2.63364	2.29478	1.46632	1.83906	0.322924	3.08539	3.0775	2.66838	0.910811
CAPN13	92291	10.6839	-1.02385	6.10852	1.00998	6.53916	8.93369	-6.72792	7.59246	3.30433	2.23071	2.11426	11.5788	11.4404	6.67243	8.15482	-5.83289	0	-10.1774	-6.39232	0.444563	-1.44057	-7.29462	-0.754613	-5.35755	-6.55459	-0.153913	-0.605721
CAPS	828	3.99494	1.3124	3.89388	0.550223	2.8264	6.12288	-2.03119	1.28864	1.88277	1.84918	0.0566724	0.962525	-13.3371	-6.11631	-0.544713	-0.691732	-1.61186	-0.878476	0.0431331	0.419477	-0.140506	-2.22138	-2.0129	0.861467	-1.43432	-2.9346	-3.69095
CAV1	857	-4.6737	-1.90135	-1.95634	-1.34149	-1.18127	-2.56294	3.94993	-2.88098	-2.50464	-4.16578	0.955856	-1.88798	-3.68152	-1.93069	-1.64594	-1.83239	1.11317	2.99976	4.83742	3.08119	3.81551	2.36418	3.43335	6.27584	3.29766	4.48087	1.08466
CCDC46	201134	-1.48068	-1.59549	-2.88866	-2.43384	0.0429405	0	1.50427	-7.58496	-1.81733	-2.99525	0.205714	-3.01845	-4.25584	-2.06703	0.378111	-0.765535	-0.255489	2.0352	2.28028	3.16089	-1.51457	-0.147169	1.37533	1.57264	0.280108	9.90388	0.173193
CCDC8	83987	-7.57743	-1.3505	-8.99718	-0.173802	-6.20945	-8.57365	1.29049	-6.58496	-8.04439	-0.858226	-0.707607	-0.494292	-9.10066	-2.05063	0.703607	-0.0972972	-0.2393	0.740968	-1.66178	-0.514573	-8.88874	0.842405	1.78583	-8.82655	1.419	0.396087	-1.21117
CCDC80	151887	-4.94364	-4.33855	-6.25128	0.888375	-1.44064	-4.79047	-4.83951	-3.68551	-13.6662	-1.41883	-2.69083	-0.938761	-6.86868	-1.65092	-2.02657	-1.00836	1.04491	5.73572	5.49491	2.28739	3.86134	-0.44149	-5.56505	2.45728	0.00944906	-2.20392	0.0860073
CCL21	6366	-13.265	-3.7261	-8.18982	-0.107344	0.335353	-0.894597	-2.34717	-1.49235	-11.7164	-11.8376	-1.93633	0.812824	-2.10356	-3.95179	-4.5883	0.101318	3.65715	3.78927	5.42924	1.11194	-0.614291	-11.7574	-10.2621	2.4522	-2.38569	-6.80735	-0.955877
CCNA2	890	3.62185	1.56687	0.299276	-0.067279	1.7578	2.41121	10.1874	1.38888	1.40457	0.808304	1.35685	0.477033	1.6244	3.84295	0.351415	0.545401	0.671497	1.17877	1.77199	8.63662	-0.0384741	3.08366	2.57208	5.0115	-0.902512	9.26679	2.85442
CCNB1	891	3.94057	2.83413	3.22845	2.60293	10.3815	2.49086	5.37147	0.620981	0.404567	2.21575	-0.844799	2.35839	2.17119	2.60781	0.748938	0.699246	0.365634	1.76553	2.57862	1.75338	2.44752	3.59987	2.43108	3.11516	1.04731	1.87592	-1.54336
CCNB2	9133	10.8796	8.50383	1.65148	0.345597	9.12412	4.49244	12.3306	0.426265	1.17154	3.66469	1.4502	-0.909084	4.02352	4.0578	1.83408	1.0102	-1.09295	8.05528	7.19967	8.87652	5.97728	2.83906	2.848	10.4615	1.06012	3.09653	6.52356
CCND1	595	0.175253	0.165811	1.21989	0.628233	0.682388	2.01452	4.63375	0.312624	2.64884	0.876816	0.705313	-2.85518	-3.33586	-3.87564	0.26855	-0.693897	0.992777	0.745713	2.25206	2.25868	0.492307	3.16594	2.49708	1.85147	3.10844	2.96916	3.45458
CCNI2	645121	8.63662	-5.93074	6.10852	8.98584	8.76155	0	-5.72792	0.251375	-7.36632	2.64297	-0.248173	3.63931	0.19388	4.02438	1.24415	0.440573	0.863498	0	-0.886991	-7.20945	-5.83289	-8.07682	-8.90388	-6.35755	-1.40276	-3.05247	-9.85175
CCR1	1230	-6.98868	-1.00791	-1.66626	0.517684	1.06667	-2.15347	0.934175	-8.58496	-1.40579	-0.782409	-2.37126	9.33092	0.0813658	1.11763	-0.697536	0.43354	1.61589	2.82472	1.91816	0.100248	5.97728	1.50533	-0.24991	1.77706	1.63743	0.856048	2.00415
CD24	100133941	3.91107	1.66289	2.66583	3.38953	3.34127	4.33623	-0.18235	1.04109	2.33365	3.78708	0.434728	-0.0576728	-3.29878	-3.99977	-2.48285	-0.0408534	0.656516	0.763931	2.07877	1.38126	2.04179	0.589909	2.2834	-2.80699	1.90821	2.82845	-0.576554
CD248	57124	-2.4993	-1.01426	-2.28716	0.773262	1.22737	-0.236728	-2.98817	-2.53593	-2.94286	-1.98032	-0.563901	-2.17105	-12.1812	-1.71248	-0.95818	-2.5765	1.44973	1.62133	2.00639	3.12151	0.14439	1.58258	-3.73004	0.949016	3.32528	1.77385	1.17815
CD34	947	-3.6271	-2.36036	-11.098	-0.884627	-0.279913	-1.29429	-3.56396	-2.4488	-4.00175	-2.67665	-1.1836	-0.991234	-3.5526	-2.38875	-1.21797	-1.76087	1.24492	1.62021	2.02434	1.16103	7.40088	-0.70326	-0.950458	-2.00259	2.88056	1.12679	1.79044
CD48	962	-0.907924	-10.9556	-10.1911	-1.3519	9.12412	1.85982	-6.72792	0.160992	0.0564065	-1.34994	3.23305	2.65267	0.235651	3.26466	-1.58465	-0.822675	2.59564	0.850335	2.92953	4.37367	-6.24793	6.24793	1.56065	2.99624	-1.25691	11.6013	0.917011
CD96	10225	9.93958	2.13044	-6.78136	2.59163	9.59805	8.86109	-7.90087	0.625998	0.220142	0.453366	-1.28011	8.40939	-0.319957	2.88858	-0.406248	-0.824034	7.03342	-0.0374747	9.58871	8.17493	0	-6.49185	9.70736	8.02791	1.06012	4.09653	1.5258
CD99	4267	-3.78163	-1.71432	-0.611269	-0.835284	-0.322084	0.765126	-1.15165	-1.15601	-1.65173	-1.63414	-0.889512	-3.23024	-2.59353	-0.733698	-1.18276	-0.870985	0.532503	3.06898	1.82611	1.67697	-1.50843	1.30856	0.140184	3.63462	2.2519	1.77361	0.906162
CDCA3	83461	8.81698	0.976284	2.39569	1.00998	7.9542	9.36632	10.8688	0.0112273	-7.36632	4.66469	-0.0918737	0.164846	11.3691	3.00955	0.652571	0.551022	-0.117048	7.05528	6.78136	6.16993	5.39232	8.76487	5.80735	2.55756	2.34042	7.58496	0
CDCA4	55038	2.16146	-0.676083	2.99558	1.90357	9.04166	4.24092	4.33515	-0.180071	-0.817325	2.847	-1.4013	1.77063	3.11633	2.6349	0.267371	0.419156	0.539863	2.27578	1.47317	2.5521	0.639598	0.808881	0.42303	1.75433	2.32193	2.25334	-0.93541
CDCA5	113130	7.53916	6.50779	2.08397	-2.00998	7.76155	10.1046	10.2842	0	0.320178	3.66469	0.0421093	-0.0142956	3.92944	5.1683	0.39079	1.26322	-0.255818	7.41785	7.5157	2.6172	0.729352	7.40939	2.06465	9.51373	5.2854	3.01282	1.07529
CDH3	1001	8.63662	1.6296	11.8584	0	5.9542	10.9873	5.03615	1.74819	0.473931	3.78315	-1.18349	3.58134	3.44051	-0.0591131	1.05185	1.03762	0.409984	0.955146	7.65821	-1.52356	-6.24793	-8.29921	-10.1523	-2.14218	-8.05528	5.35755	-3.41831
CDHR1	92211	8.18982	6.91886	6.6865	0	6.9542	0	3.20282	-0.254046	0	-6.75489	-6.08746	9.71596	-7.18982	-9.09803	1.25481	-1.56526	-1.37346	2.76988	1.89308	2.78871	0	0.623624	4.44846	5.70044	1.16185	10.4336	3.64386
CDKN1C	1028	-2.15191	-3.03507	-1.59989	0.28306	-0.104654	-3.01808	-1.7977	-1.68312	-2.03552	-0.264694	-0.0368368	-0.93488	-3.45069	-1.95258	-2.24539	-1.04095	0.186372	-0.906211	-2.42179	-2.25281	-1.64903	-4.03786	-3.77759	-1.08528	-1.45419	-0.481172	0.0760432
CDON	50937	-10.4147	-6.93074	-7.77479	-4.40183	-1.83371	-5.08399	-3.06529	-6	-7.04439	-1.3594	0.130397	-2.22704	-2.09332	-2.89105	-0.00661788	-0.698619	0.068387	2.99262	0.117357	3.87243	-5.24793	3.14114	-1.00089	6.43646	3.59516	1.53386	4.113
CDT1	81620	10.9196	8.50383	3.72082	8.98584	8.27612	4.87992	11.9001	2.59619	1.38187	2.18376	-0.0783853	2.00135	4.30378	4.54293	0.640485	0.550157	1.51945	1.54749	4.46713	8.49985	8.92184	8.82655	6.39232	2.93477	5.22073	9.29921	6.79442
CEL	1056	3.93958	1.57019	-0.808766	1.26171	8.27612	2.62138	-2.30039	-1.87853	0.79411	3.37939	-0.794286	1.11509	-0.715271	-8.63367	0.0365259	-1.97473	0.787271	-0.951745	-3.24793	-10.8834	2.86839	-4.04572	-8.36194	-3.74361	-3.14296	-11.5226	-2.5979
CENPA	1058	8.90087	8.82337	2.82	1.32992	8.12412	10.42	11.9204	2.01123	0	5.45346	-1.10804	2.91508	4.2875	5.70138	1.15767	0.152448	1.56578	5.24793	7	7.76155	0	8.56224	8.49985	4.2961	-5.55459	9.09803	5.20945
CENPF	1063	10.9773	2.91731	2.11015	1.72404	9.53916	3.44425	5.27102	1.42626	-1.04439	2.47826	-0.1172	1.67837	3.12296	3.97717	1.19164	-0.471112	0.00739466	3.42196	3.43217	8.34873	7.85798	10.3707	1.2573	5.95363	1.06012	3.21501	8.52356
CENPH	64946	2.06388	0.471848	2.82	0.803084	0.329705	3.93139	3.49125	0.203872	-1.94636	0.689493	-0.796097	-0.057617	2.81825	3.66039	0.873929	0.200952	0.513968	1.28445	2.80735	2.10035	8.09803	2.75132	2.558	9.02791	7.29462	2.6105	0.982722
CHI3L2	1117	0	-1.3505	6.6865	2.85489	3.20417	7.61471	2.39769	1.00749	-10.5362	4.64386	-0.678543	3.9783	0.995611	2.72373	-0.4113	0.315419	9.56796	5.24793	9.55459	0	-5.24793	5.05644	2.9988	7.57743	3.33582	6.94251	6.79442
CHRDL1	91851	-11.8715	-10.7142	-12.8492	-1.40937	-1.5262	-12.7102	-12.1082	-4.40714	-12.5755	-12.5866	-2.68589	-2.75841	-6.56929	-1.36473	-7.56986	-3.15116	1.7567	-0.220818	-0.744339	-5.17066	-10.5127	-10.5353	1.45702	1.19372	-3.35369	-10.7624	-9.45121
CHSY3	337876	-0.27208	-1.95753	-1.35849	3.29213	0.625725	-0.417991	-2.56253	-1.8365	-9.43671	-2.34994	-5.83289	-3.005	-3.98376	-0.22456	0.0489096	1.36257	-1.28876	9.80413	4.50125	2.87078	-5.24793	1.50533	-0.434403	3.94893	3.62149	8.36194	3.05187
CKAP2L	150468	7.53916	2.68765	2.44575	6.76818	6.53916	7.41785	9.21917	-6	-6.62936	1.23195	-0.941755	-1.99326	2.37093	9.29692	0.502136	0.302742	-0.214573	6.24793	6.78136	0	5.97728	7.40939	7.11894	8.51175	5.2854	6.94251	5.20945
CKMT2	1160	-9.57365	-8.51964	-7.5157	-1.46034	-3.70669	-10.7674	-7.73471	-7	0	-4.04264	6.53916	-3.11085	-2.35614	-3.28708	-1.76553	-6.14975	1.68257	-1.18503	-8.53916	-9.97154	2.80576	4.76105	0.732371	0.792558	-3.04103	-10.4808	-3.41177
CKS1B	1163	2.81247	-1.22745	-0.707193	-1.02397	8.65464	1.45975	4.71775	2.18397	3.62544	-1.67896	3.01611	-0.911388	2.87178	1.74674	0.567378	0.753303	0.52707	-0.451526	-1.28349	1.82277	-1.92747	2.72775	7.60733	4.82763	-0.842141	0.464932	-0.432315
CLDN11	5010	-10.6609	-3.82176	-2.81558	1.5941	-0.590917	-1.73697	-2.80174	-3.86501	-11.5836	-2.98716	-7.59246	-6.63414	-3.66682	-1.37097	-4.6673	-2.0973	0.289189	1.27523	-1.10128	-1.03953	-1.85561	-0.251539	-0.0995357	-0.505424	-1.9132	-7.97728	-5.68536
CLIC5	53405	-1.62071	5.90689	-1.40718	-0.418358	0.0764521	-6.35755	-8.53916	-8.32193	-0.527819	0.710124	-2.08017	-8.17493	-0.715271	-3.79852	0.693897	0.0168738	0.852959	-4.51437	-3.10299	-7.24885	-10.9322	-11.5241	-12.2264	-6.32399	-3.88181	-3.46003	2.68115
CLIC6	54102	5.47442	-10.9556	-0.978894	3.66458	5.01213	7.29538	-4.50191	-0.0655994	-13.01	-2.60407	-6.08746	0.6894	-4.47962	-3.90907	-1.96347	0.389412	0.325027	4.57748	4.72471	-2.03465	1.14439	0.974083	1.83233	-1.33639	1.92637	4.78053	-3.01728
CMBL	134147	-4.66676	-0.533552	0.367439	-1.20157	-0.925183	-1.63015	1.03686	-1.06683	-3.02015	-0.917538	1.32423	-3.25844	-9.8933	-2.82625	0.243926	-5.39232	-0.0242069	-1.39307	-2.63369	-0.589783	-2.40395	-2.61538	-0.544215	-2.79932	-1.60833	-1.6945	1.75052
CNKSR1	10256	10.3151	0.988126	7.91289	2.005	8.53916	3.85575	0.724722	0.820179	3.27904	3.32528	1.09491	4.70222	2.11465	-3.03076	2.35435	-0.441567	1.81444	-2.11664	-6.65821	-9.20457	-0.85561	-0.243926	-5.28672	-5.9542	0	-8.97728	-4.4021
CNN1	1264	-10.4211	-4.52079	-8.46814	-5.53965	-3.75242	-8.71572	-9.81277	-5.36662	-4.6244	-8.90952	-2.50434	-4.01578	-5.69144	-1.98449	1.03747	-2.022	0.937168	3.15587	11.9979	2.19376	-1.31504	-1.00201	-2.58264	-2.40382	1.62267	2.99785	4.26411
CNRIP1	25927	-4.50587	-4.41042	-2.8021	-1.26718	-0.5219	-0.981785	-3.9494	-3.4024	-2.7507	-4.38621	-1.30869	-0.871207	-3.64386	-0.762473	-2.11054	-2.28116	0.385479	2.78161	3.77805	1.2929	0.265142	0.415706	0.25959	1.29467	1.21182	0.595851	-0.640773
CNTN1	1272	-7.57743	0	-7.77479	-7.49985	-2.41649	-13.1031	-8.73471	0	-8.04439	-8.13955	0	-9.22882	-10.4409	-0.0489096	0	-5.83289	-0.968839	6.83289	0	-2.43639	-5.24793	-5.49185	-9.29692	-6.6865	-5.97728	-7.12928	-11.9469
CNTNAP1	8506	-1.84573	0.714843	-2.66791	-0.755743	-0.246231	-2.74122	-1.78427	-1.49235	-1.58029	-2.02829	-5.49185	1.27436	-3.15972	-1.78602	-0.49304	-5.83289	-0.444897	2.18314	8.65464	1.63662	0	1.18086	-2.02989	3.29221	8.19967	-0.516678	0.239609
COL15A1	1306	-0.623107	-1.82889	-4.39069	1.49699	1.77476	0.27646	-1.44017	-1.7599	-2.92663	-3.88153	-0.603525	-2.46477	-4.34924	-1.63675	-1.46979	-1.21631	0.347607	4.17367	3.74403	2.28378	-0.345478	0.819222	0.718421	0.798704	1.45698	2.27017	0.746994
COL21A1	81578	-3.33624	-0.015825	-11.2574	-2.29444	-0.814976	-1.99826	-2.97146	-2.47483	-2.97568	-3.78469	0.698491	-1.5872	-10.8925	-2.70663	-1.53605	-2.89843	0.579549	4.48845	3.92873	2.1013	0.328998	1.58258	1.89329	-1.55722	4.83	2.57202	0.211181
COL3A1	1281	-2.45792	-0.360948	-2.12763	-0.52048	0.607368	0.689209	-0.353248	-2.15586	-3.72456	-2.5721	-2.47197	-1.81788	-4.9307	0.688257	-1.37776	-2.54302	2.47335	5.31178	5.42009	3.3176	-0.0781591	1.96236	-2.83124	0.892891	1.3536	1.9501	-0.26012
COL4A3	1285	-4.26076	-7.25739	-8.99718	-1.92851	1.07645	-8.46761	-1.97982	-7.32193	-3.15582	-3.04669	-6.30378	1.02193	-2.9946	0.398549	-7.56986	-3.04134	-0.333199	-0.837161	0.0356533	-3.16607	-1.33725	-3.93425	0.0173568	-4.36602	-2.1612	-0.495266	-3.34831
COL4A4	1286	-11.1183	-6.52356	-11.6175	-1.3992	-0.74461	-4.47474	-7.90087	-3.1533	-2.88146	-3.58615	-7.96578	0.736219	-4.34224	-1.03192	-3.64129	-1.39222	1.30122	-0.296951	-1.078	-1.87398	-0.895219	-5.47766	-1.0674	-5.94468	-1.87349	-1.44442	-3.05343
COL4A5	1287	-2.54778	-1.59341	-1.10714	-2.10656	-0.544233	-1.55425	-0.0639786	-0.508772	-0.130943	-2.50921	0.368151	-5.0322	-0.737646	-1.11454	1.16278	-2.00629	0.162748	-0.37535	-1.35908	-0.291317	-9.53138	-1.89602	0.548937	0.858478	-4.89202	-2.39232	-4.46574
CPA3	1359	-2.8506	-5.38814	-3.53539	-0.325721	2.33538	3.35755	-6.98953	-3.91092	-4.88583	-3.52244	0	-8.86728	-11.3421	-5.38757	-5.45943	0	0.0653361	6.38171	5.17537	2.66361	3.23589	0.858293	2.67525	-2.15062	2.12431	5.07605	2.55813
CPAMD8	27151	1.8283	2.51418	2.00983	1.37667	1.21396	8.51964	0.0306968	-1.06564	-0.130483	2.06166	0.0293156	-2.80735	0	-6.50779	-0.249614	-0.250845	-0.00739845	-2.43857	-1.61952	-8.05528	-2.96816	-3.03621	-9.54882	-4.50128	-0.210002	-7.39232	-2.93289
CPE	1363	-3.33604	-4.0409	-1.10317	0.0559823	1.21424	0.544699	0.615579	-2.9503	-3.0637	-1.07856	-2.44364	-3.0286	-3.54086	-2.01031	-1.3783	-2.51037	0.784529	3.44035	4.75248	1.91651	0.828261	0.170794	3.77783	1.9018	2.11634	0.800817	0.642513
CPEB1	64506	-9.15987	0	-8	-0.598259	-1.83371	-6.35755	-7.32193	-7	-6.62936	-3.59932	-0.563726	-0.462842	5.2849	2.83315	1.24209	0.387523	0.479945	-5.2854	0	6.16993	0	8.70044	7.97154	7.93074	-4.9542	-5.80735	0
CPEB2	132864	-3.3962	-1.64307	-1.12259	-0.411909	-1.3148	-2.12975	-0.642662	-2.11308	-1.96557	-0.0407856	-1.63015	-3.1633	-1.67844	0.338245	-0.314644	-1.08351	-0.304018	2.7492	1.54428	0.843594	1.70391	0.795399	1.86748	-0.3578	0.682043	2.60951	0.912048
CREB5	9586	-2.79177	-1.71413	-2.75229	0.0912833	-0.739621	-2.22913	-1.58732	-4.80735	-9.56796	-1.59783	-1.99521	-1.05025	-1.93391	-2.60835	0.0418202	-1.87971	0.490825	3.55237	1.03593	2.34714	-1.17754	-0.132519	1.1477	0.602721	1.85168	3.10494	1.77948
CRMP1	1400	-2.36807	0.463711	-3.08377	-0.657251	0.112894	8.41785	-7.32193	-6	-0.942856	-1.26605	0.187627	2.85518	1.63659	2.34973	1.26926	0.0430152	0.386693	4.98606	8.89785	3.50869	1.96153	3.57651	1.21205	2.0499	0.117836	0.61891	-0.834122
CST7	8530	-0.773724	-2.51802	-9.71425	1.3868	2.67843	3.558	-0.217315	-1.07973	-3.23176	-1.15087	0	9.24793	0.458396	0.7849	-0.958521	-0.208356	1.09449	2.1499	3.56844	2.23283	-0.592576	-0.134301	2.06562	0.996819	2.42001	12.4615	0.645504
CTH	1491	2.43045	-1.24162	-8.89178	-0.151118	0.980192	0.573185	-8.19476	-1	-0.357894	-1.36416	-0.408338	0.686161	3.86048	1.74371	1.30765	0.0186501	0.346152	-2.54865	-2.69131	-3.14459	-3.13917	-1.03905	-2.68182	-3.36618	-2.07179	-3.66435	-2.01728
CTLA4	1493	1.53916	-0.277295	-9.51373	1.35171	11.8254	8.31288	0.620808	-1.13976	-0.641546	-1.08246	-0.0648511	4.59237	1.77466	8.91289	-0.724696	-0.718393	1.60486	8.70736	9.75154	0.287282	5.39232	7.04439	2.53812	-0.228269	1.31734	7.2384	-0.966053
CTSG	1511	-6.24398	-5.57649	-11.6339	-0.724437	-1.38827	1.43217	-11.4878	-4.02082	-3.88492	-9.86264	0	-9.17493	-10.6847	-4.57812	0	0	0.0628334	7.24793	9.95128	0.878908	5.39232	1.01919	-1.42146	-7.36632	0.905363	-5.80735	2.98055
CTSL2	1515	0	8.72451	0	0	5.9542	1.01318	2.83036	0	0	5.15895	-4.01267	-1.66843	10.9965	4.3604	-0.146216	1.04905	-0.016769	-3.04669	-8.32643	-4.45853	-4.02342	0	-1.49602	0	-9.09803	-4.95472	6.52356
CUBN	8029	-1.63472	-3.78136	-8.18982	1.21481	1.03391	-6.76818	-2.29278	-1.08671	-3.10579	-0.995246	-6.30378	-0.868416	-3.50335	-8.88874	0.0443941	-0.516398	-1.43857	-0.33578	-2.5364	-0.731612	-7.63167	-6.29281	-1.01266	-7.18971	-2.41224	-2.56553	6.14942
CX3CR1	1524	-1.2555	-8.10329	-8.65105	0.111645	6.9542	0	-8.82018	0.426265	0.377671	1.87371	-0.167945	-3.11085	-2.55962	-2.79321	-1.01594	-0.89263	1.10454	3.77557	1.88294	1.87754	0.523043	-1.24651	3.4587	0.362106	0.448576	4.66229	0.00223847
CXCL10	3627	-1.15472	0.858456	-0.368556	1.58401	6.31533	8.70044	14.5272	-1.55483	-0.081761	0.381354	-0.731978	3.70895	4.20575	2.69276	-1.29137	-1.4424	4.43833	3.50358	5.07498	4.91067	2.86358	0.59773	2.70126	4.87699	0.142088	3.86242	2.50462
CXCL11	6373	0	-0.616671	7.42626	1.58054	9.81218	6.61471	6.77635	-9.39017	-0.946362	1.7885	-2.32503	9.11634	6.61318	2.25342	-1.31624	0.0369452	1.49803	6.24793	10.8114	6.16993	7.56986	6.24793	0.572081	5.93362	5.88264	10.6457	0.949313
CXCL6	6372	1.31288	0.494841	10.4615	-0.173802	1.87328	8.70044	14.5502	-3.24773	0.878069	1.17496	0	-5.45943	-2.93391	-4.2358	4.90689	0	0.0331669	3.63306	-1.86736	-7.20945	-7.41785	-1.49969	-6.49185	-3.50392	-2.26338	2.13516	-3.40526
CXCL9	4283	-8.57365	-6.93074	-7.77479	0.0714857	11.6965	7.19967	3.24603	-2.05925	-9.04439	-0.50696	0.968235	3.08091	4.43321	4.44575	-0.711616	-0.57605	1.24631	2.04532	5.57965	3.13556	0.961526	-0.818162	1.61022	4.02	-0.671946	6.58177	2.86952
CXorf57	55086	3.77934	2.72161	0.651478	3.29847	0.0764521	2.50353	0.474128	-2.07358	-1.38543	2.90876	0	-2.68689	-2.45681	-2.18442	-0.49304	-0.534336	-0.949686	4.84187	-1.67319	-6.88264	5.39232	-1.9419	4.47897	2.37685	1.18396	7.67948	0.0506261
CYGB	114757	-2.16426	-2.99851	-2.42491	0.263751	0.130167	2.34572	-2.92953	-3.35394	-2.96634	-1.57124	-0.229482	-0.81405	-3.63575	-0.136221	-0.99123	-2.22597	1.01226	4.17399	2.30162	2.10149	-0.85561	1.02947	0.409876	-2.52356	4.35952	1.05477	1.48638
CYP1B1	1545	-9.94251	-6.00272	-10.236	-0.947368	-1.73917	-4.7968	-2.85363	-9.08481	-10.4707	-2.88906	-0.229482	-1.13506	-4.03144	-1.37575	-0.702344	-0.850307	0.762869	0.200106	2.32455	-0.188123	-3.54744	0.494026	-2.13474	-1.83675	-4.64779	-2.42611	-3.07513
CYP27B1	1594	8.18982	0	-0.0813001	0	0.744743	8.61102	8.08215	1.42626	0	0.635844	2.1302	6.74147	4.78244	5.35337	-0.0805926	-0.406625	4.85798	-2.2951	-8.83289	-11.8376	-1.55288	-3.24259	-9.66	-4.15138	-11.9564	-4.90951	6.20945
CYP39A1	51302	-2.25774	-0.561524	-8.89178	1.26171	-0.957059	-11.3526	-2.43074	-2.19068	-0.165249	1.49227	-1.5639	-4.08555	-10.3219	-5.23161	-0.245112	-0.974909	-0.327652	-1.04485	-1.97508	-10.2058	-6.24793	-8.95128	-3.16415	-9.12153	-1.93988	-0.0337722	0.343831
DACH1	1602	2.9087	-2.4259	-8.99718	2.63201	2.65163	0.850944	-3.47032	-3.39017	-9.36632	-2.08913	0	-6.29258	-1.01986	-4.64386	-2.12653	0.170869	-1.73271	-0.871957	-2.88161	-2.7749	-4.43899	-5.1008	-10.8114	-4.7287	-2.99846	-3.8563	-1.75032
DAPP1	27071	3.81698	-0.586409	-0.53579	-0.217368	10.1254	9.41996	-2.64029	0.0653654	1.17768	0.164984	0.121991	9.86109	0.0332724	2.43463	-0.738324	-0.447619	0.5025	-0.049753	2.27886	7.98299	-5.24793	6.24793	1.77024	2.67035	-1.35107	8.68299	3.14975
DARC	2532	-10.5736	-3.67224	-10.3208	0.121315	-0.567975	-0.849244	-6.36492	-3.75322	-11.2732	-5.47445	-3.50434	2.12146	-2.20333	-1.8682	-3.10434	-1.44991	1.73697	6.6847	9.00562	3.8178	-5.24793	-2.65896	0.160972	-0.639282	0.83335	8.5812	-0.95019
DCLK1	9201	-9.94251	-3.23199	-3.57447	-1.23774	0.199309	-10.1599	-9.5411	-2.70044	-10.2923	-1.07863	-1.26096	1.03344	-3.74127	-2.00633	-2.28011	-0.983126	1.52055	3.08367	3.86382	2.35257	-6.24793	0.948553	3.48472	0.124696	0.122857	4.2343	4.7879
DCN	1634	-8.57567	-5.62197	-3.98449	-1.04081	-1.02808	-4.98056	-5.8381	-3.86549	-4.9952	-8.16978	-2.66614	-3.88136	-5.5013	-2.89803	-5.48595	-2.67429	1.27134	0.333347	1.70033	-1.41846	-7.1964	-3.43444	-5.24533	-2.87572	-5.18152	-5.20116	-3.26891
DDX11	1663	0.657112	-0.545532	8.10329	-0.993367	7.76155	7.93664	9.40514	0.903452	0.0641303	0.00632762	-0.095759	0.986626	10.7936	7.77479	0.482393	-1.5246	0.70044	2.72291	1.32757	3.55907	0.376563	3.38863	-0.0995357	2.08539	1.1936	1.66838	0.567685
DEF6	50619	2.79652	-0.167566	1.19964	1.41139	3.45372	11.1668	1.20517	1.13412	-1.90512	1.56258	-2.53004	-2.07728	-0.975168	1.49692	-0.753913	-1.50092	-1.63217	4.173	4.01421	2.99541	-0.592576	1.47025	-0.921449	2.07662	0.390719	10.4336	2.05889
DENND2A	27147	-0.938836	-2.7261	-2.80975	-0.756271	1.0156	-0.979439	-1.77777	-2.28937	-2.10579	-3.23387	2.33039	-2.17585	-9.71596	-1.12105	-0.130199	-1.12703	1.32862	0.803143	-1.90514	1.55698	-8.05528	-0.882772	-3.09653	-3.75946	1.7878	-2.62678	-2.11594
DIAPH2	1730	-3.65362	-0.75282	-7.77479	-2.81592	-1.09456	-1.21971	-1.29373	-8	-2.10579	-0.534877	0.995665	1.07938	2.0425	0.703436	1.00673	1.49735	0.408085	8.05528	7.19967	2.29395	0	6.24793	1.36383	2.08539	-0.680382	1.35923	0.603341
DIRAS3	9077	0	0	0	6.16993	-6.20945	-7.57743	-8.53916	-7.32193	0	-4.45943	0	-5.21054	-9.58496	-6.70044	-4.85798	0	-0.349334	0	-6.08746	-3.8427	-5.83289	-6.49185	-1.68895	-6.35755	-5.97728	-4.58056	-1.09115
DLG2	1740	-6.56986	-7.74147	-6.18982	-7.49985	1.06667	-8.93664	-1.78427	-6	-8.50383	-1.86535	1	-4.91886	-9	-3.6386	-4.85798	0.0506261	0.192141	0.950247	-2.45588	-7.20945	-7.41785	-6.49185	-2.09954	-6.6865	-1.25691	-0.587306	-1.67611
DMKN	93099	-1.58496	-1.5273	-0.503324	-0.337107	5.9542	7.3966	2.12048	2.89845	4.93575	0.468027	0.265524	-2.30581	-9.94691	-9.74651	0	0.0506261	0	-1.84772	-5.34418	-0.31958	-1.848	-0.121819	1.80348	-3.36657	-1.10859	1.01281	-1.01921
DNAJC12	56521	-8.69	-0.110323	-8.51175	-1.73166	-0.245476	-8.08746	-8.53916	-1.32193	0.381871	-0.618646	1.16711	-3.42362	-8.65105	-2.75002	-6.67243	-6.14975	0.613645	1.65375	-3.01719	-10.5275	-5.36646	2.02564	0.0900935	-0.712249	-11.4435	-5.37568	2.16074
DOCK11	139818	-8.57365	-2.61275	-8.18982	0.738295	-0.313482	-2.06692	-3.84418	-1.32193	-4.33196	-1.10334	-0.259445	4.25176	-0.177324	2.68233	0.754802	-0.136448	1.68405	2.87925	7.65821	1.29478	-5.83289	-0.134301	2.30992	0.8947	0.234736	2.52165	0.34175
DPT	1805	-13.6072	-11.1812	-11.3608	-5.11841	-3.58674	-15.3252	-12.7387	-10.8313	-9.13186	-13.2634	-6.08746	-3.99964	-6.26595	-3.38281	-4.16027	-3.55781	1.69588	-8.29462	6.78136	-2.95195	0	-5.49185	-10.4594	0.244237	-2.14086	-8.12928	-9.39232
DPY19L2	283417	-1.83794	-5.93074	-6.78136	-8.98584	0	-8.93664	-5.72792	-6	0	-7.89482	2.59538	-2.5762	-8.36194	-6.20945	0.0489096	1.09878	-0.637648	-3.2559	-7.66534	-0.221578	-1.12594	0	0.737768	0.746243	-2.40738	0.688265	-0.538866
DSCAML1	57453	-10.2738	0	-8	-9.57175	5.9542	-7.34873	-6.32193	-6	-8.21432	-3.01408	0.0418202	-8.79442	-6.18982	-7.88874	-2.28293	-6.40939	-0.0575338	-0.176739	1.26303	1.06806	-1.57011	-9.77643	4.28663	-10.0941	2.36435	1.20547	0.0419482
DTL	51514	2.98481	0.981017	2.1765	-0.118032	8.53916	9.65642	5.18235	1.01123	0.642106	0.962525	-0.267382	0.755666	3.55733	2.6329	0.918817	0.331891	-0.262608	2.35484	4.19794	8.76155	1.73507	2.20859	1.57208	4.89275	3.58496	4.15699	-0.603483
DTNA	1837	-14.2603	-8.74147	-14.0081	-5.15935	-2.44871	-9.16839	-6.15838	-4.74241	-10.8517	-13.7429	-6.83289	-0.701508	-4.09842	-2.55284	-0.552541	-0.796467	0.313414	2.67035	1.76576	0.199309	3.15381	2.25821	1.99569	-0.288364	0.842862	2.14568	1.45474
DUSP1	1843	-2.31972	-2.38712	-1.31083	-0.0964581	-0.27834	1.03407	-3.49784	-1.61159	-1.89196	-1.07207	0	-3.29196	-2.64544	-1.13344	-2.00751	-1.3971	1.14096	4.27217	2.33763	1.50626	-0.070498	1.89363	1.39578	1.62917	0.834318	0.447206	0.556677
DUSP4	1846	2.90087	-1.38985	1.50963	2.04397	4.58277	10.6348	-2.9641	-0.524119	-0.652077	1.53808	-0.133267	-5.45943	8.52356	8.33092	-0.989508	-2.1307	0.867896	8.64024	4.23897	1.6172	0.729352	9.32867	0.21205	2.25526	1.70895	7.35755	1.56768
DZIP1	22873	-3.68062	-4.51833	-10.5831	-2.26461	-0.456255	-3.18299	-0.71934	-2.62182	0.0588937	-2.51096	0.982926	-4.28409	-2.51887	-3.18039	-0.462343	-0.947617	-0.859695	-0.102881	-0.759465	0.210788	-11.5033	-2.28839	1.39806	-10.4747	-3.40877	-1.42933	-1.09847
E2F1	1869	3.18982	7.7211	0.576152	2.1788	1.07645	4.6385	3.91503	1.51307	1.79271	2.8635	-0.656788	0.553207	3.51926	3.34283	1.09883	-0.693548	0.531119	6.56986	7.5157	6.76818	8.09803	8.33092	7.60733	2.8519	7.29462	8.98299	6.79442
E2F7	144455	8.04985	0.722705	3.51365	3.17659	7.76155	2.48684	5.39037	3.53528	-8.85175	2.89879	-3.5463	1.56108	2.14854	8.18982	-0.110536	0.160507	0.383463	5.83289	8.00562	6.76818	6.39232	9.10066	3.06465	10.098	8.53916	0	-0.283793
EBF3	253738	-8.69	-8.74147	-6.18982	-8.98584	0.402401	-0.417991	-8.19476	-7.80735	-1.52083	-1.9349	0	-2.43346	-10.5147	-7.34873	-4.85798	0	0.895204	9.74147	7.36632	7.49985	-6.56986	0.341037	0	7.11894	0.81263	-6.80735	3.20387
EDIL3	10085	0	-1.45881	0	-7.49985	0.744743	5.61471	-8.82018	-9.08481	-8.04439	-4.45943	1.60572	-2.30581	-9.19229	-4.31445	0	-0.879706	-0.338802	8.89178	8.19476	1.50726	0	8.99718	3.2854	-5.35755	2.73543	11.6755	0.682554
EEPD1	80820	-1.11574	-1.63828	-1.3355	-0.821694	1.07645	0.964155	-9.1267	-0.467299	-2.07756	-0.0857299	-1.30933	-2.52145	-1.44961	-2.11203	0.843881	-2.42742	0.684071	0.459783	0.208587	1.73068	1.074	2.2708	-0.697437	2.28262	1.13205	0.734903	1.22729
EFEMP2	30008	-4.26105	-3.06963	-1.28731	-1.36251	-1.32193	-1.19809	-2.23639	-2.72405	-4.55058	-1.49311	-1.37851	-2.59455	-4.19953	-1.09547	-1.62803	-1.46949	0.808985	1.65626	1.97018	0.933698	2.14966	0.274355	-0.428908	1.86778	1.40761	2.30345	0.421464
EGLN3	112399	-2.40097	-0.704579	0.261972	-0.761919	-2.95333	-2.41961	0.00762123	-0.402401	-10.5038	1.88653	1.81629	2.60666	-0.411669	1.40378	0.304855	-0.987289	5.45943	5.3929	5.45501	6.37597	-0.770754	4.57853	5.27374	0.832356	5.62602	7.30378	4.55455
EGR1	1958	-3.26385	-0.754894	-2.06874	2.74976	-0.882745	-4.01083	-5.21787	-2.97666	-1.21388	1.47725	-1.0226	-0.288968	-4.77758	-1	-4.77994	-2.32193	-0.0452132	3.8128	-1.41945	-1.24964	-3.97073	-3.44594	-2.30838	-3.67614	1.86999	-5.15606	-0.0433619
EHD2	30846	-2.54958	-1.59957	-1.94154	-0.989638	-0.314255	-0.740364	-0.379757	-1.13214	-2.19769	-0.811592	0.451696	-2.73224	-11.1923	-2.07603	0.561666	-2.46328	0.749629	2.55363	1.70393	5.85098	-2.71097	0.57765	1.67123	1.44057	4.37113	4.54049	2.24531
EHF	26298	4.75238	1.81285	3.89785	2.98834	9.86109	4.78688	-0.244073	0.116409	0.749745	2.29875	0	-6.47573	-10.6519	-10.5167	-5.45943	0	0	-7.75489	-0.202493	-7.46761	-5.83289	-6.49185	-0.68694	-1.57102	-7.55459	-3.03477	-6.66399
ELTD1	64123	-1.66381	-1.05781	-2.67177	0.427658	-0.0706777	1.78256	-2.13677	-1.50459	-3.9325	-3.00344	-1.8168	-1.28636	-2.08682	-1.59705	-0.881356	-1.4011	1.18866	4.31627	2.70312	1.7961	0.00722252	1.48832	0.721764	-0.870587	2.81462	2.3691	0.187535
EMP3	2014	-5.64422	-3.66807	-2.60209	1.09243	-0.857981	-2.36671	-0.863486	-3.7356	-5.9199	-1.85777	-3.77247	-0.416704	-1.62387	0.37194	-2.14646	-1.07698	0.987276	4.33252	3.01933	1.01153	0.549806	1.90639	1.68376	4.02218	3.10575	2.85291	1.45333
ENO2	2026	-4.22745	0.35762	-0.273966	-1.33283	-0.555342	-0.0971194	-0.473764	-0.95744	-1.66976	-1.95026	-0.740703	3.61203	2.95063	1.09106	-0.157426	-0.389731	1.40044	4.1818	7.22059	8.3027	1.83682	6.8958	3.89484	5.14716	5.69955	4.92566	1.9928
EPHX2	2053	-3.03363	-1.59549	-8	-3.73365	-0.333516	-2.88955	-3.31768	0.0124909	-1.18903	-0.125531	-0.295167	-1.81975	-3.55158	-10.1357	0.127075	-0.0494122	-0.162692	-0.449307	-2.92992	-1.78393	-1.52034	-2.48302	-2.1917	-6.62017	-0.398641	-1.62317	-0.822991
ESCO2	157570	6.72792	0	3.18009	9.26444	6.9542	10.2276	3.55517	1.74595	-6.04439	3.68672	-0.977602	-0.512481	3.67107	6.31167	1.08163	0.99179	0.822854	0	7.36632	7.76155	0	8.41363	7.60733	8.5812	6.2854	8.53138	1.39232
ESPL1	9700	2.73132	5.90689	1.91346	10.792	7.76155	9.56605	11.6188	1.11151	0.642106	4.5961	0.839667	0.797942	3.61616	11.1273	2.00335	0.514959	-0.625741	1.76988	-4.29802	-0.645717	-8.63662	-1.38054	-1.00967	-0.667229	-1.02133	-1.64559	5.78136
ESRP1	54845	5.64355	1.94103	3.96724	2.5941	3.00327	6.34495	1.8132	0.578685	1.30433	2.90872	-0.844898	6.04132	4.77769	1.28149	0.400298	0.762021	2.33531	-1.04485	-0.61952	-10.7415	2.7829	-3.63472	-9.15228	-3.75946	-10.2348	-5.44601	-12.3772
ETV7	51513	-0.27208	7.7211	6.10852	0	0.329705	3.66507	6.75489	6	-7.62936	2.94006	-0.703607	7.48382	0.87407	1.74765	1.29274	1.01902	7.18982	5.83289	5.78136	6.76818	0	0	0.742725	8.51175	6.2854	9.16742	2.85442
EXOSC5	56915	1.84279	1.76785	1.32756	3.55141	-0.0668653	3.76298	1.92248	1.13604	0.793175	2.60056	0.242947	0.549117	4.4304	2.07722	0.776125	0.833164	0.873114	1.86942	0.63804	1.03025	1.55205	-0.0251848	1.10018	1.66214	2.73235	0.614429	0.0232323
EYA4	2070	-7.31288	-9.32643	-9.89178	0.376671	0.257024	-2.03899	-9.05528	-3.90539	-10.0888	-1.81646	0	-9.93369	-9	0	0	0	-1.0776	1.88716	2.05063	-9.05257	-7.94837	-9.18982	-7.22882	-9.49586	-1.41401	-3.95936	-4.64162
F10	2159	-1.83794	-9.88722	-8.51175	-2.12465	1.07645	-6.35755	-9.77808	-3.39868	-8.50383	-10.3674	0	-9.83131	-7.5157	-3.1132	-8.62205	-7.14975	2.50843	3.36528	-8.66178	8.17493	-10.1762	4.45481	-2.26946	3.09516	-9.01123	-7.80735	-5.80735
F8	2157	-1.97259	-1.37877	-2.89454	1.93272	-0.327311	-2.66504	-1.24002	-0.834354	-3.6405	-1.42311	-2.34659	-2.14758	-2.26393	-0.556011	0.357848	-1.37992	-0.0740414	3.83724	0.193641	-0.151338	-0.158013	0.00549076	4.75781	-1.6065	3.04621	4.69981	2.27517
FABP4	2167	-0.180059	-0.988562	-2.60973	-3.41322	-0.710278	2.9096	-6.31028	1.99879	-2.39469	-5.36444	1.33442	-4.05889	-13.8894	-3.43354	-2.20685	-4.39232	2.64622	-0.215597	-1.88042	-2.02466	-2.35811	2.49615	-9.22641	0.632833	2.03894	-1.77173	-0.283793
FABP6	2172	11.4574	2.03048	7.42626	1.40674	9.53916	11.543	-1.97982	2.61033	3.48932	1.16498	-1.28365	-2.19222	-6.18982	0	0	0	0.325027	8.94837	10.2192	9.76155	6.71425	13.1212	4.62156	10.098	8.61471	4.75489	9.0607
FAM107A	11170	-5.73302	-5.80393	-12.3202	-0.175909	0.973435	-3.45227	-7.50446	-3.18006	-6.42993	-8.71191	5.85798	-1.47332	-5.69629	-5.5708	-0.612184	-2.20309	1.40331	-1.55672	-2.18186	-2.25303	-3.86821	-1.89044	-2.19627	-10.1472	-0.308051	-2.17564	-1.12991
FAM120C	54954	-0.889946	-1.28123	-8.18982	-2.93572	-7.19967	-1.15673	-5.72792	1.59619	2.22707	-2.9349	3.06128	-0.81405	2.46123	-0.344619	1.28654	0.365649	1.11464	-1.30666	-7.24793	-1.71272	-6.24793	0.43105	-2.04466	1.48875	-2.05418	1.29068	0.173193
FAM174B	400451	2.92217	2.40596	2.17223	2.21455	2.75115	4.91488	-2.88642	0.0528779	0.186395	2.85277	-1.54314	-1.85543	-1.34895	-1.77591	-1.17161	0.458106	-0.0670019	2.93179	1.05576	3.20217	10.0417	2.95752	8.3837	2.37685	2.69096	-0.17436	-1.1023
FAM183A	440585	7.05528	1.90093	9.2738	6.16993	0.744743	8.07146	1.02697	1.01123	-2.44536	3.25443	0	-3.36146	-11.585	-5.48964	-5.45943	1.0126	-1.48745	0.720681	3.63364	1.6172	-0.85561	-1.02429	5.80735	2.48875	2.70612	-5.80735	1.56768
FAM198B	51313	-2.00295	-2.54288	-1.26065	-0.554461	0.954476	-0.988695	-1.6026	-0.95441	-1.45793	-2.55412	-0.864721	-1.92079	-3.21902	-0.547261	-1.74685	-3.0572	2.13105	4.23385	0.995125	1.99158	3.58237	0.793259	0.130953	0.0289837	1.50346	1.48884	2.30842
FAM19A5	25817	0	-3.88427	-9.19229	1.40674	6.53916	0.735454	-2.14598	-1.3107	-9.62936	-8.3443	-2.80145	-2.80735	-6.78136	-4.28708	-5.45943	0.215788	0.0892673	8.83289	3.63364	10.7616	-2.17754	0.267622	-6.90689	1.20076	-0.456557	0	0
FAM46B	115572	-13.0168	-5.93074	-11.5488	-1.81871	-2.56892	-2.89704	-3.38429	-4.35427	-6.62936	0.734066	1.04352	4.03124	5.35061	4.39723	-0.347339	-0.478413	2.47111	1.66507	-0.692818	-0.305808	0.14439	-4.04899	-2.55459	-4.59352	-6.96578	-2.03477	-1.91983
FAM47E	100129583	5.72792	-0.015825	-0.0894351	9.17742	-1.56937	8.61102	0.026967	1.42626	-7.85175	1.50021	-3.50434	-5.3702	-3.44764	-3.42279	-0.552541	0.530515	-1.75603	2.39982	-3.01719	-9.97154	0.613221	-3.78733	1.28121	-9.61471	-0.499776	-0.16623	-2.34642
FBN1	2200	-2.19814	-1.14739	-4.53984	0.282486	0.639621	-1.86395	-2.88439	-1.92971	-3.87606	-5.29453	-2.1683	-1.86573	-4.30091	-0.516481	-2.32942	-1.05777	1.03775	3.87247	4.03784	2.1305	-0.322308	1.78631	1.2626	3.14757	1.26008	1.71201	-0.119909
FGF7	2252	-9.23601	-9.88722	-7.77479	-0.39027	-1.38565	-11.6257	-10.4615	-9.24555	-7.62936	-9.02237	0	-5.45943	-5.39931	-7.20945	-5.45943	0	4.85798	0.962525	5.78136	2.46609	9.20457	0	-9.54882	-6.35755	-4.9542	-7.39232	-0.597902
FHL5	9457	-1.2555	-8.39232	-6.18982	1	0.237989	-3.4021	-0.503891	-7.58496	-6.04439	-3.87971	0	-7.98331	-10.4409	-2.9098	-6.18982	-6.98868	-0.412694	5.27344	3.984	0.515388	0	-2.04669	7.60733	-7.16993	2.41359	2.55459	9.72622
FHOD3	80206	-2.07188	-0.464164	-4.36822	-3.76723	0.430634	-3.97041	-1.14598	0.0112273	5.96357	-6.09677	0.847997	-2.96621	-6.18982	-2.9871	-1.41504	-0.974909	1.35056	-2.8926	-3.72211	0.772662	-2.62794	-0.828888	-0.903371	1.84663	-3.47569	-1.75803	-2.1901
FJX1	24147	-1.84648	0.17361	1.18982	-1.94235	-0.0397799	9.19722	8.76155	1.89575	2.59585	-1.1867	2.21551	-0.289507	-0.708698	-2.01838	7.22882	-2.42742	5.85798	0.337834	9.51964	2.54152	-0.30648	3.26858	-0.697437	2.5304	0.717351	2.29068	0.39776
FLJ42709	441094	-10.6609	-2.01782	1.86817	-1.32352	1.33752	7.93664	-2.67974	-9.08481	-9.13186	-1.8353	-6.08746	-2.79937	-9.10066	-1.59946	-0.239951	-1.11548	-0.220184	2.11548	1.78473	-0.287696	-6.83289	-1.72935	-2.51156	0.756443	-2.35396	-5.80735	-1.42704
FLJ42875	440556	-8.44708	-6.93074	-8.36194	-1.1738	0.0155969	-8.46761	-6.32193	-8.58496	-7.36632	-8.82972	0	-2.89077	0	-7.34873	-5.45943	-6.14975	0.389567	-4.34361	-5.97631	-6.46851	-0.31971	-13.9742	-11.4589	-7.13304	-5.60692	-13.0659	-6.91138
FLRT2	23768	-3.84573	-2.33141	0.509763	-0.723543	1.5181	-3.67646	-0.772194	-2.85747	-4.13925	-3.7785	-0.141044	-2.2422	-5.19248	-2.90827	-3.51307	-3.69735	0.545201	3.6344	2.32022	-1.70473	-3.31159	-3.14868	-3.34493	-0.745912	-0.939879	-1.03477	-1.99395
FMO1	2326	-8.89482	-5.93074	-6.18982	0.411725	-2.41649	-10.1254	-5.72792	0	-8.62936	1.91045	-5.49185	0.217231	-4.27599	0.0590355	-5.38543	-3.96539	-0.115206	-2.57538	-1.77487	-1.64429	-2.04561	-8.12919	-3.25032	-6.75259	-2.03853	-1.72478	13.3197
FMO2	2327	-6.98868	-8.51964	-1.66626	-2.91754	-2.72821	-6.76818	-2.64029	-8	-10.1737	-6.02148	-6.67243	-6.06609	-2.17112	-0.511951	-0.0285692	-1.6055	1.43792	2.14185	1.07723	-8.58496	-8.76818	-10.0444	-1.69044	-1.64657	-0.217591	2.88536	-0.443607
FNBP1L	54874	4.46088	0.624695	-2.6343	0.377523	0.264897	3.46221	0.143385	2.88549	5.84121	-1.05701	3.7231	2.52285	2.65571	1.77544	1.82179	1.44593	-0.148488	-2.41968	-3.62816	0.345489	-2.60217	0.00780259	0.999152	-1.90674	-1.63144	-0.172413	-1.02607
FOSB	2354	-2.21582	-1.99648	-2.80925	1.86361	0.277357	1.75851	-5.22715	-0.919972	-3.10294	1.43689	-5.83289	-9.17493	-14.82	-3.47131	-7.78551	-3.66558	-0.647278	3.24066	-3.10236	-3.80178	-12.4504	1.87643	-14.1212	-4.22041	0.569429	-6.88353	-0.554132
FOXJ1	2302	6.97716	-0.332805	-6.18982	3.31831	9.53916	9.61287	-5.72792	1.25974	5.46354	-1.4126	0	-9.17493	-11.3421	-13.0651	0	0	-0.41479	-2.11664	-8.32643	0	-8.56605	-8.81378	0	-8.06609	-3.96726	0	-5.80735
FREM1	158326	5.72792	-8.8392	-8.18982	-8.98584	-2.05703	-0.0186501	-10.3772	-2.4849	-6.04439	-1.88906	1	-3.76377	-10.6847	-3.64386	0.370838	4.85798	-2.07973	-0.951745	-7.88264	-11.2586	1.15333	-10.3487	-10.9708	-9.79279	-8.77479	-0.368502	-3.67611
FSTL3	10272	-6.86079	-1.59881	-1.3355	-1.19245	-2.77412	0.206451	-2.67974	-3.94151	-2.33868	-1.66314	-0.0931094	-4.81164	-1.39006	0.435546	-1.36551	-2.23907	0.532978	2.40344	3.81038	1.2942	7.98299	-0.0560703	-3.0657	2.18732	0.614553	1.43885	0.62894
FSTL4	23105	0	-9.10329	-1.0813	0.261705	0	9.89785	-9.5411	0.819992	-8.04439	3.69786	2.47644	0.103836	-8.65105	-9.61655	1.04891	1.25154	-1.8266	-7.29462	-1.18286	-8.05528	-1.44057	1.60627	-7.49185	-5.35755	-6.78136	0	-7.39232
FXYD1	5348	-7.68716	-11.577	-11.1453	-1.4856	-2.12617	-2.57836	-12.3404	-12.1784	-10.9513	-5.22222	-1.30933	-7.93074	-9	-2.49864	-2.76553	-2.62843	0.795767	2.10245	2.2422	1.22556	-6.83289	0.399435	-7.90689	-4.59648	-0.456557	-0.719892	0.639946
FXYD2	486	-0.367209	-9.32643	-0.673145	0.805933	0.406257	-9.15987	2.22858	0.788835	-1.70559	-1.67896	-2.36026	-0.720846	-1.23513	-3.01724	-0.892244	-0.534896	0.736966	-0.965976	-1.24949	0.32253	0.500592	-1.1821	-0.577111	-6.95537	0.439457	-2.78228	-0.734012
G0S2	50486	-0.747813	-4.4629	-0.76356	-1.06641	-1.0572	-3.54516	0.365757	-0.725478	-8.36632	-0.440749	0.0418202	-3.04225	-0.933911	0.0872424	-2.28096	-1.79647	0.51654	0.835263	-1.66572	-1.11558	-2.19256	0.788057	-1.20404	1.45264	-4.84498	-3.56351	-0.301676
GABRD	2563	7.90087	0	0	0	6.53916	8.07146	6.75489	7.59246	0	6.24793	-5.08746	-3.55117	0	-7.05528	2.21883	5.42626	-0.487446	4.84187	3.81038	9.87805	0	2.20859	6.79442	-6.35755	10.0471	8.5812	2.71621
GALNT3	2591	2.44177	0.71679	2.56906	1.53495	0.942969	5.76295	1.20967	-0.074909	1.49363	1.70445	0.0335526	-2.98749	-11.1466	-3.98385	-0.823502	1.43494	-1.80735	-1.04669	0.119053	-3.8427	-2.66297	-8.49185	-0.823784	0.465773	-1.26027	2.25493	-2.30367
GAS1	2619	-12.8406	-11.3592	-4.37562	0.182019	0.208945	-5.68698	-2.94558	-3.8576	-12.4788	-2.66669	-2.62729	0.515854	-3.2127	-3.90462	0.0950147	0.686297	0.720323	0.888266	-0.866424	-2.17042	-4.91144	-4.3681	-3.34247	-3.53767	-3.09978	-3.00519	-1.10874
GAS6	2621	-7.57743	5.90689	-8.51175	-7.17991	-7.7879	-3.64842	-9.82018	-7.32193	-6.04439	-2.96347	-5.49185	-11.188	-3.0009	-1.64765	-0.821525	-0.69935	-0.400879	2.42196	-5.67243	0.52076	3.90436	0.756074	-1.17677	-5.9542	-5.55459	1.18877	-1.16407
GATA5	140628	-11.0112	-6.52356	-11.8206	-3.78844	0.583509	-12.1599	-2.37266	-7.58496	-8.85175	-10.545	0	-5.53916	-8	-1.86817	-6.87036	0	0.634239	-1.87677	-2.57191	-0.484612	-8.94544	-7.29462	-5.90689	-2.55722	-1.40738	0.731804	6.20945
GATM	2628	-2.03739	-4.93307	-4.4403	-0.624633	-1.2692	-3.00994	-2.60632	-4.55363	-3.66252	-1.72215	0.85685	-3.63708	-4.07784	-0.363344	0.854608	-1.58496	0.379139	-1.7764	-4.16853	-3.92367	-5.4336	-3.29629	-2.72196	-5.99378	-4.22496	-1.70493	2.48288
GFRA2	2675	-8.44708	-0.0238467	-6.18982	-1.10447	0.744743	6.61471	0.61193	-7.58496	-9.36632	-2.11103	0	-4.005	-3.19219	-1.68589	0.0489096	0.483602	-2.27095	7.41785	7.36632	7.98299	0	3.558	0	3.1542	0.928447	-5.80735	8.29002
GHR	2690	-4.58269	-4.25791	-2.66626	-2.27102	-0.549569	-2.74681	-4.37053	-1.68044	-9.95128	-1.1872	4.52356	-3.0846	-10.0498	-2.48814	-0.697971	-1.0973	0.398114	0.336107	-0.267061	-0.0881721	-1.13208	-3.3295	-2.33531	-2.1883	-3.95864	-1.6778	-0.780657
GIPC2	54810	-0.437333	-3.0268	-8.89178	0.139873	0.614346	-8.57365	-0.709508	-3.08481	-8.95128	-3.4957	0.815575	-8.99718	-9	-2.91464	-1.37851	0.234465	0.553114	-0.685812	-1.91734	-0.836678	-6.2343	-5.17309	-0.70285	-11.7322	-1.07477	-0.43996	3.99085
GJB1	2705	7.05528	-1.01426	0	6.76818	0	8.61102	-5.72792	-8	4.30433	-1.08246	5.52356	-6.01805	-9.83605	-13.4014	-6.44294	0	0.783178	-1.16146	-3.25585	-1.86021	-12.2848	-3.60672	-3.20379	-7.08519	-2.07296	-2.24867	-0.247326
GLDC	2731	7.05528	3.15673	0	0	0	8.93369	1.02697	0	4.81125	-5.42626	0.221773	4.44319	6.16718	2.07544	-0.137504	-0.303294	2.33184	0.440573	-5.78041	-3.2011	-11.672	-3.98665	-1.78475	-5.2139	-4.41446	-0.504016	-1.41084
GLDN	342035	-7.79442	-1.18442	0	-2.00998	0.744743	-3.32193	-7.73471	-0.764784	-2.03382	-0.131597	0	-5.45943	-8.89178	-7.58496	0.633872	0	6.45943	2.54749	5.20945	6.16993	11.375	0	-2.90345	4.78583	0	5.78136	8.01123
GLIPR2	152007	-6.431	-2.1128	-5.1312	-0.652077	-0.524336	-2.27831	-1.07403	-1.98689	-3.35789	-2.11447	-0.420513	3.26198	0.631877	2.22903	1.02386	0.66507	1.97531	2.95609	3.88825	3.13509	6.39232	0.695872	-0.427288	1.52338	1.46153	4.3245	1.23037
GLT8D2	83468	-2.25737	-4.1841	-2.60387	0.3868	0.797753	-0.322342	-0.807608	-2.39641	-4.99042	-4.37869	-5.49185	-1.8689	-11.9204	-1.84751	-3.0742	-8.86728	1.53597	2.73605	1.23607	-0.247546	-8.63662	-0.924394	-2.61908	-1.71381	-0.312626	-1.54432	-1.08607
GNA15	2769	3.58684	0.0279158	3.49796	2.52609	1.83266	12.9787	1.23537	-0.0842331	-2.22497	3.19634	-3.50434	-2.72085	0.0660892	-0.0181473	-1.6955	-1.5639	-0.208242	9.80413	3.89193	7.98299	1.72935	1.07148	0.31306	1.94062	0.252766	2.24068	-0.38109
GNG11	2791	-2.80044	-1.88128	-1.98237	-0.723472	0.199348	-0.439407	-1.99214	-2.82225	-3.47104	-4.08619	-2.00497	-0.538431	-3.52216	-2.24084	-2.64909	-1.23519	1.24662	2.22292	2.57588	0.21482	2.24117	-0.700257	2.89951	-0.999105	2.92216	1.68554	-0.369201
GNG7	2788	-4.00436	-2.27926	-10.3208	-1.29444	-0.433171	-3.47474	-10.2562	-3.57622	-2.55953	-2.21059	-0.702246	-1.50792	-2.89873	-0.867794	-1.11333	-1.23178	0.543298	-1.20246	0.41439	-1.84947	0.040251	-3.07151	-2.54495	-2.21191	0.843548	-0.368502	-0.491327
GPC2	221914	4.89936	10.2021	-0.0894351	1.08453	0.172837	1.95533	0.432959	7.33092	3.05627	-0.554119	0.00566875	-0.621488	10.0661	4.53557	0.77015	0.0805492	-0.832217	0.365284	3.43217	7.49985	0.466318	7.40939	-6.49185	-0.824913	1.59111	0	0.402098
GPC6	10082	-10.8711	-10.7912	-3.78812	0.795811	-1.81719	-4.91126	-5.5931	-11.4742	-10.8773	-5.25609	-2.8365	-4.55117	-12.6103	-0.744016	-9.35755	1.38941	0.513968	3.5857	1.38759	-1.58163	0.327805	0.421734	1.32878	4.34746	1.53145	0.487673	2.99315
GPM6A	2823	-10.2738	-9.01959	-6.18982	-3.58496	-1.46927	-10.0901	-7.73471	0	-7.62936	-10.2946	-5.49185	-6.79442	-8.65105	-2.82134	-4.85798	-6.40939	0.607158	1.0166	2.11221	-0.598817	0.881356	-2.56371	-1.11247	-1.35873	-9.64024	-2.88982	-3.09627
GPM6B	2824	-5.81559	-2.10212	-3.08253	-1.55337	-0.628324	-2.68907	-10.0901	-3.64205	-4.14532	-2.89048	1.48656	-4.69581	-3.03326	-4.78496	-1.54597	0.987214	0.536362	-1.87021	1.17387	-8.20457	-7.56986	-7.65821	2.51337	-9.61471	-3.12858	-0.0325679	-6.41808
GPR1	2825	-8.69	-7.25739	-9.83447	-0.781878	-1.83371	-8.08746	-8.19476	0	-7.62936	0.742668	0	-3.30378	0	-7.20945	-5.85798	0	0.710138	2.54749	2.06289	7.17991	0.14439	2.98376	0.891851	3.75144	1.90894	-0.709323	-0.228416
GPR171	29909	-1.84951	-1.60344	-9.27845	3.10987	4.78866	0	0.0321804	-3.11677	-2.69209	-0.150867	-0.554968	8.24793	1.01959	3.23133	-1.27483	-0.23324	5.45943	4.17403	9.62388	0	0	-1.41028	-0.434403	1.25526	-0.256908	7.35755	0.65862
GPR183	1880	-7.48016	-4.69377	-9.65105	-3.14389	3.08931	-3.46454	-1.7429	0.183446	-0.772931	-4.67187	0.770518	9.58684	-1.95803	1.28741	-2.77052	-1.25497	2.9639	1.54011	8.44294	0.949506	0	7.2384	-0.509522	8.20945	-3.4357	0.339732	0.502598
GPR3	2827	-0.481533	-0.422943	-7.77479	1.32992	-2.36171	-7.93664	1.24793	-10.1687	6.10852	-1.37851	-1.26542	7.33092	2.0438	3.66297	-0.545968	0.521346	6.67243	0.10225	5.20945	-1.71272	0	7.56224	-8.71081	5.70044	8.09803	0.38247	7.90087
GPR39	2863	8.43045	1.81042	9.68825	0.67508	7.27612	5.11102	1.25142	1.98544	1.83475	2.82166	4.52356	-1.06911	9.23601	3.18908	1.07137	0.308268	-2.17212	2.17264	1.52725	-1.11446	1.72935	-1.25481	4.04367	1.48081	-0.370715	2.40015	-0.189377
GPX2	2877	8.30511	1.86798	0.075964	-0.522851	5.40053	6.83525	-3.98789	1.35068	1.40451	3.55841	-0.323565	7.34913	14.1529	4.30654	-0.329783	-0.32103	3.94512	0	-3.19143	-0.114459	-0.440573	-1.72504	-8.60363	0	-6.55459	6.78136	-7.61471
GPX8	493869	-8.89482	-1.57698	-0.72958	0.895867	0.559917	-1.09395	1.54583	-2.63823	-4.79385	-0.63047	-9.20457	-0.690111	-3.09126	-1.20075	-1.11054	-0.512335	1.31153	4.32972	4.52959	3.25078	0.91396	2.3347	1.19865	4.23684	0.172412	2.81429	-0.056064
GRAMD1C	54762	7.72792	0.218814	-0.0813001	8.34873	2.83221	0.579072	-1.97982	0.289723	-2.81733	1.92249	-8.633	-1.66004	-1.74075	-2.55501	-2.12653	-0.516398	-0.748924	0.440573	-0.748543	-3.03864	2.2141	-3.29687	-0.976657	-4.99095	-0.498963	0.0974073	-2.06686
GSTA1	2938	9.31649	1.74824	-7.18982	3.06954	6.9542	7.41785	0	-0.221515	0	2.92015	6.12928	-13.0322	0	-3.42279	-5.19279	-4.19157	0.083575	-3.74791	-8.48552	0.209952	-15.6242	-6.22963	-8.224	-8.00904	-6.09166	-2.82691	9.01123
GSTM5	2949	-11.1984	-4.45286	-3.9937	-0.630162	0.395929	-4.57753	-11.5911	-11.2276	-11.0888	-10.9915	-5.49185	-2.27209	-3.71117	-3.8239	-1.85768	-4.05191	0.690877	1.14464	2.67473	7.49985	-1.55605	-9.24555	-1.42146	-8.88874	-0.328233	-6.39232	-3.09115
GYG2	8908	-1.83954	-7.5157	-2.25342	-8.98584	-1.32503	-0.422538	-9.5411	-1.57001	-8.04439	-1.69067	0.359542	2.72003	1.66568	1.48519	1.51669	0.295113	2.61832	-0.634716	-0.665336	-2.16217	-3.09954	-1.60463	-3.83409	1.81021	-2.26919	-0.879248	-3.76783
GYLTL1B	120071	9.18982	-0.153913	0.9187	7.17991	0	8.31288	1.94096	1.71081	-0.531325	2.23071	0.390353	4.12146	1.1949	2.79134	0.876534	0.104337	1.35693	-1.81385	-8.24793	-9.83763	1.69205	-4.30154	-2.10488	-9.00843	1.14052	-0.0746388	-1.99395
H19	283120	-5.91086	-7.13989	0.746619	0.467256	-3.59732	-3.84805	-4.1521	-1.41399	3.77643	1.55666	0.880642	-1.26332	-5.64523	-2.09531	0.845862	-1.38459	0.642406	0.708603	2.29307	0.658593	-10.0279	-1.55397	-7.96544	2.45423	0.578478	2.17345	-3.42535
HAMP	57817	0	0	0	0	8.41363	0	0	0	0	7.83289	-4.52356	0	-2.93391	0.426059	-2.98793	-6.62936	2.24616	5.83289	7	0	7.98299	3.20859	5.80735	2.6379	5.88264	5.35755	7.52356
HELLS	3070	5.20518	2.91731	1.58137	2.37821	8.86109	3.68137	3.53383	0.918863	0.0599425	3.07866	-1.26124	2.06365	4.78429	3.8699	-0.0514178	-0.058115	0.157622	1.06572	1.89308	0.881123	6.97728	6.24793	0.796759	7.44294	3.86279	1.39142	-3.26087
HIGD1B	51751	0.321928	0.0705298	-0.778952	1.29948	3.26434	9.61287	-1.42108	0.136758	-1.1355	1.73389	-1.03081	-0.624491	-8.65105	-3.11042	-1.85768	-1.29917	0.782848	4.65166	10.0553	10.4625	10.352	1.43381	1.47681	-0.496676	5.87711	1.96743	0.718166
HJURP	55355	8.18982	-0.277295	3.65043	0.121306	8.65464	9.85953	6.76743	0.498251	-0.425484	4.40183	0.334861	1.19525	3.18387	5.36419	1.22902	0.550575	-0.156455	7.56986	8.89785	7.17991	5.97728	8.94251	1.47681	11.0641	-5.55459	8.5812	7.90087
HMGCS2	3158	8.94948	3.79913	-0.0592809	2.88233	3.89894	7.3441	-6.00083	1.37695	1.75997	0.965259	0	-6.19038	0	0	0	0	-0.943946	-2.50391	-5.04201	-0.70692	-1.6762	-2.6638	-10.1523	-10.792	-1.32347	-2.10563	-2.90455
HNF4G	3174	8.53528	0.156726	-6.18982	6.76818	6.53916	-1.0059	1.40415	0.950313	0.492025	2.22714	5.12928	-10.2808	-3.44764	-7.58496	-4.85798	7.01123	-1.69146	1.4166	0.863	0.215284	-7.18464	-3.07916	0.849538	-3.75104	-1.04851	-0.707932	2.19035
HOXB6	3216	1.74303	8.37504	4.18009	9.08481	7.27612	2.85614	0.934175	0.820179	3.05664	1.65992	0	-5.45943	-9.71596	-7.80135	0	0	0.0285692	0.437446	0.0374747	-8.46761	1.95835	-2.01684	-0.729427	-0.302041	-1.51795	-0.723939	-3.20811
HOXD13	3239	-6	0	-0.829199	-2.26503	-1.24548	-10.6502	-5.72792	-7.80735	-6.04439	-7.60733	0	7.96578	0	0	0	2.01516	0	0	5.20945	0	0	0	0	10.6129	7.45943	0	0
HS3ST1	9957	4.16824	-0.683679	0.0870313	-1.51961	2.65163	3.98409	-0.692712	0.839732	1.13972	1.58989	5.12928	-3.005	-10.4778	-4.4021	-2.12653	-1.558	0.87616	1.5096	1.92953	0.398031	1.69961	0.294807	-0.104016	0.989457	-0.106389	10.3891	-1.87743
HS6ST2	90161	1.96542	2.53583	2.94578	1.6242	8.76155	3.06913	2.99844	1.5664	2.03242	0.669715	0	-10.1459	-9.36194	-7.79442	-8.03342	-7.2854	0.0764087	-3.21696	-3.75586	-11.8025	-10.4157	-11.3971	-11.4893	-4.57635	-10.568	-8.03097	-12.1911
HS6ST3	266722	8.90087	1.98305	0	10.3061	6.9542	6.61471	-8.43463	-0.577468	4.11548	2.55121	0	-7.47573	-6.18982	-10.2276	-4.85798	4.85798	0.289507	1.28445	-6.65821	-5.88264	4.54973	-0.233199	0	-5.35755	-0.351074	-8.39232	-3.45588
HSD11B2	3291	3.18982	1.3953	1.13511	8.63662	2.65918	3.46422	-0.331011	0.235216	-8.62936	2.89052	-4.52356	-2.03385	-8.89178	-3.31201	-4.85798	-0.534336	0.266846	-0.96927	-5.64465	-4.96017	1.3616	-4.14492	-8.15602	-9.36674	-2.61847	-5.85955	-3.15964
HSF2BP	11077	0	6.50779	7.42626	0	0.329705	8.61102	9.34651	0	6.10852	6.24793	-0.4458	-5.18268	-7.18982	0	0.0324215	-0.406625	-0.971775	0	0	0	7.20945	7.04439	7.8009	2.8519	0	0	0
HSPA2	3306	-5.08095	-1.38002	-2.06363	-3.20878	-1.6552	-3.62789	-0.695291	-1.49661	2.61461	-3.28616	1.40655	-6.79705	-3.12747	-2.01083	1.12395	-1.16284	0.384625	-2.06302	-2.36662	-1.01389	-6.00998	-3.02813	-4.22179	-3.37486	-4.06068	-3.94163	-4.52213
HSPB2	3316	-3.7202	-10.3597	-11.5309	-0.625684	-0.355073	-2.62449	-4.93278	-2.74199	-4.06515	-11.2444	-0.363436	-0.383463	-4.24869	-1.9203	-8.38802	-2.02179	1.23411	2.5652	1.62	2.3872	-1.31708	0.513892	1.36383	2.35002	2.14512	2.47584	0.330992
HSPB7	27129	-6.36945	-8.51964	-8.61199	-4.90539	-3.1188	-13.8841	-11.1929	-3.44311	-8.21432	-12.7269	-5.49185	-9.68299	-9.77808	-2.10089	0.0365259	-5.39232	-0.164508	1.98024	3.63364	0.119643	3.70481	1.33641	-8.07682	-9.57554	-1.68038	-3.69773	-3.79613
HSPB8	26353	-9.31438	-3.83055	-3.08273	-4.21949	-3.5545	-0.821509	-3.75502	-4.05699	-2.14589	-3.53653	5.12928	-4.91886	-3.66682	-1.79355	-2.66297	-7.14975	2.39778	3.75425	3.74611	2.28548	-0.914469	3.35072	2.35863	-2.68397	-0.566181	2.88457	4.36028
HTR2B	3357	-7.79442	-8.39232	-0.313499	-0.781878	-1.83044	-3.54516	-6.32193	-1	-1.35789	-8.3443	-6.96578	5.16993	-11.585	-1.75002	-6.18982	-0.81876	7.33092	2.26099	3.27155	-0.154538	-7.24793	-7.94837	-8.48784	-1.57102	-1.03981	-1.4498	-2.28798
IFIT2	3433	-12.9136	-8.633	-8	-1.23243	1.33949	-2.11593	2.31004	1.59246	1.10154	-1.26605	4.67575	2.4543	1.15876	1.24445	-0.231119	-0.33771	4.45545	0.395649	0.988452	1.81509	-0.776793	0.391637	0.672813	5.09179	-1.1549	3.03027	0.746361
IGDCC4	57722	-2.75489	-9.79116	-10.1447	-0.427801	1.67856	-1.0059	-2.32299	-1.66767	-8.62936	-5.2854	4.52356	-8.17493	-9.77808	-4.54953	-7.32193	-6.40939	0.487226	-0.724765	-0.462972	0	5.97728	10.7339	3.14296	2.21988	-0.898717	6.08746	-5.80735
IGFN1	91156	0	-5.93074	0	0.598259	-6.20945	0	0	-6.58496	-10.0444	-7.60733	0	0.655665	-9.10066	-0.0489096	-5.85798	-8.62936	0.953871	6.56986	0	6.16993	0	10.0485	-9.15228	7.93074	0	0	0
IGSF6	10261	-8.31288	-2.1884	-6.78136	-0.204058	1.70872	-7.08746	2.20282	-1.57001	-2.35789	6.24793	-0.265395	9.33092	3.48594	4.29237	-1.24715	0.673818	2.60486	8.89178	4.50125	10.4252	8.30378	2.60881	0.896787	3.76398	1.59111	10.4336	2.55239
IKBKE	9641	4.15608	0.400538	1.86817	0.995017	8.86109	9.56605	2.76022	0.843809	0.756506	2.54782	0.235378	8.24793	0.34423	2.67908	-0.939128	-2.06447	1	2.96253	0.674297	0.965472	-0.703607	0.886659	8.26209	2.71926	0	8.77479	-0.0911479
IL15	3600	-8.57365	-1.56896	-1.08829	2.32193	0.0175465	0	0.396833	-2.08195	-10.7993	-0.12877	-8.86419	0.171368	-0.597072	0.276981	-1.10247	-0.720092	0.289507	1.78032	3.48053	-0.154538	2.76282	0.495024	1.9279	1.75557	-1.03515	2.05373	1.41269
IL18RAP	8807	0	-2.7261	-7.77479	8.49985	1.06977	-5.75489	-0.164854	-2.32193	-9.29232	2.19878	-8.02791	9.62022	0.265088	0	-1.16416	-0.513879	6.87036	9.20212	9.51964	0.287282	0	0.0780025	1.00799	7.70736	0.875027	6.58496	0.881944
ILDR1	286676	11.2216	1.876	3.11092	4.67948	8.86109	10.6786	1.02237	0.555878	-0.679822	2.26476	-0.615261	0.265734	-2.21468	-5.97128	-5.45943	0.0201779	-0.260289	-0.960687	-1.10434	-1.70599	1.84348	-2.0565	0.839535	-6.52222	-0.957675	0.332456	-3.21749
INHBB	3625	-9.74315	0.0819003	-1.9196	0.538123	-0.690814	1.80483	0.215157	-1.0245	-1.28331	-1.0953	0.350186	-2.56454	-4.03326	-2.85896	-0.350497	0.017848	-0.225067	6.77653	11.1039	5.0492	5.39232	12.4991	1.86567	2.92232	4.73926	11.5231	2.78053
INPP4B	8821	1.3699	2.96654	2.92826	4.56139	2.55981	2.51664	3.69354	0.413231	2.07068	2.48879	-0.703607	-2.5423	-1.80571	0.280108	-1.49264	-0.398164	-2.46733	3.12111	4.96476	1.14194	2.91497	-0.549339	1.48198	-1.01455	1.76835	1.24741	2.36591
INPP5F	22876	-1.84301	-2.68662	-0.570915	-10.6055	0.211504	-3.05232	-0.884392	-0.420061	0.540568	-2.27879	0.673061	2.44051	2.39884	1.03063	2.32624	-0.358429	0.585622	0.19021	-1.51772	0.504211	-8.88874	-1.11548	-0.1408	2.90555	-3.3025	0.392574	-0.311283
IRF7	3665	-1.33333	-0.389621	-0.0178726	1.94637	1.01096	11.8978	2.90804	-1.79484	-0.299105	3.07961	-0.510796	3.19383	1.11554	1.91374	-0.593262	0.488757	2.48793	0.697808	3.31571	0.470783	8.20457	0.769023	0.0376875	3.64407	3.70683	2.8042	0.841302
IRX2	153572	5.72792	-0.0238467	0	0	0	5.61471	0.026967	-6.58496	2.96403	2.27749	-0.885357	-0.0484615	-6.18982	-3.73073	0	0.825436	1.11499	-2.18392	-1.0156	-3.64572	-10.0014	-11.4331	-4.88729	-0.934267	-9.9901	-3.45247	-7.24516
ISG15	9636	-0.37253	1.00115	1.96333	1.29205	3.33221	3.51265	6.21467	0.826848	2.09607	2.16117	2.37591	1.10139	1.49297	1.02547	0.0542652	1.09036	5.07261	1.82995	3.19872	2.43708	0.0558532	0.982507	1.30905	5.82228	2.06436	4.12437	0.750641
ISLR	3671	-9.98868	-7.74147	-8.65105	-3.32193	-1.70758	-11.7566	-10.4336	-8.80735	-7.36632	-7.89482	-5.49185	-10.3061	-4.41167	-0.861275	-8.67243	-7.82018	1.18499	1.76988	8.44294	2.07529	-6.56986	0	-11.6461	-5.35755	-5.55459	-7.80735	-0.947462
ITGAX	3687	-6	0	-7.5157	-0.00569111	1.92445	8.61102	-0.295949	-8.16993	-9.13186	1.13523	-1.12611	5.43378	0.00412681	5.43851	-0.385454	-0.76685	4.85798	2.58741	9.89785	2.47438	2.73507	2.67549	-0.749125	2.40732	3.13666	4.66838	1.22648
ITGB4	3691	3.97944	-0.166831	3.32891	-1.58738	1.39528	4.93004	2.00838	1.28331	0.132554	0.702464	0.297968	-0.131451	-10	-1.43313	2.62678	-7.62936	1.02495	2.60493	1.99109	4.29478	-8.41785	1.27302	2.73576	4.77808	0.19027	2.35252	-0.67611
ITGB7	3695	7.31288	-0.822604	-1.66626	0.677574	9.53916	8.07146	0.315287	0.471675	-1.33342	2.12691	0.208424	8.48382	-0.217619	1.54241	-0.949432	-1.01386	0.356935	2.29409	1.48695	0.186519	1.91964	1.67342	0.896609	0.0564254	-0.112475	2.87413	0.534275
JAZF1	221895	-5.55246	-2.38091	-1.63241	-1.40307	-1.54426	-2.47667	-0.547488	-3.51923	-2.28951	-2.00133	-1.0295	-3.9432	-2.06754	-0.74486	-0.812611	-0.260016	0.248865	1.69489	4.52959	1.59174	3.08019	1.81723	1.75049	2.74997	0.291412	1.70264	0.331299
JUP	3728	4.31945	0.0342778	2.55299	1.0778	2.70947	4.59657	1.1028	1.59122	2.5272	3.25123	1.38221	1.85442	2.66186	1.14038	0.79534	-0.712826	2.46218	-1.09816	-3.09376	0.383185	-1.30235	-2.76705	-1.78361	-3.09719	-0.357211	-1.06388	-2.05836
KCNAB1	7881	-8.44708	-3.1127	-2.98951	8.87652	0.462343	-6.76818	-8.98014	-1.2149	-8.74483	-3.3594	-6.96578	-5.11085	-9	-1.75659	-5.85798	-6.82018	1.02959	4.06718	3.80937	1.6172	1.14439	-2.9419	0.485427	-1.3836	3.3557	0.974005	4.27878
KCNH2	3757	-5.80639	-1.01187	-12.5221	-2.36344	-2.21391	-11.9773	-10.8626	-4.72622	-10.4707	-4.16233	-3.01381	-2.59431	-0.335791	-0.882613	-0.171611	-0.783867	-0.411132	3.27218	1.12315	0	1.73393	2.3347	1.67162	2.19858	1.79709	6.58496	-0.597902
KCNJ15	3772	3.29751	1.59205	5.22429	1.49957	1.01086	6.73396	0.896164	1.42055	-1.18386	2.72294	0	-5.45943	-8.77808	-9.34651	-0.366128	0.337035	-6.83289	-0.457155	-5.21158	-3.24124	-2.49924	-3.72775	-1.61038	-2.4511	-2.45299	-1.25543	-0.718597
KCNMB1	3779	-13.4645	-2.96836	-13.6047	-4.47839	-3.38616	-4.86026	-12.0279	-3.41861	-4.55058	-5.47496	-1.54314	-3.39232	-3.21468	-0.598623	0.623957	-4.23857	2.66888	2.99262	5.35755	-0.0295443	-0.440573	1.2541	0.770242	-0.246471	2.32931	8.5812	8.52356
KCNMB2	10242	-1.83794	0	0	0	-8.52356	-9.52356	-6.72792	0	-6.04439	-7.24793	0	-0.720846	-10.4409	-10.7944	0	-4.80735	7.03342	-2.95174	-7.40088	-10.0539	-8.7039	-9.62022	-3.19278	-9.2738	0.815519	-1.7732	-2.79613
KCNN2	3781	-2.65362	5.90689	-3.20528	-2.1114	-1.46927	-3.38571	-1.56704	-2.10053	-7.85175	-3.76429	-2.28011	-9.56033	-8.65105	-2.02466	0.0489096	6.64386	0.300212	8.15482	0.0611267	0.293446	2.61005	0.237039	0	-3.14218	1.83335	1.77761	-0.283793
KDELR3	11015	-2.14319	-0.545532	-1.54776	-2.84999	-1.02308	1.8101	0.6413	-3.99859	-0.0311946	-0.511406	-1.0533	-2.69919	-10.865	-1.66416	-1.21285	-0.514573	1	0.821179	8.78136	1.51457	1.14439	1.61191	3.63097	4.32368	-0.898717	8.90388	-0.506185
KGFLP2	654466	-12.3982	-9.57743	-4.25232	-2.50462	-0.511778	-11.5226	-8.05528	-1.47644	-0.596935	-4.07174	6.12928	-2.76081	-5.43027	-6.70044	1.04891	-4.80735	-0.966833	0.760662	-0.242303	0.293946	0.37331	-7.07682	-8.224	-0.731982	-8.66888	-1.87925	-2.61096
KHK	3795	-9.633	0	-6.78136	-8.76487	-2.94667	-1.47275	-1.71543	-6.58496	0	-0.0336831	0.847997	-8.56224	-0.545968	-2.01963	-1.76553	-7.52356	0.736966	-0.448504	-3.29885	-0.487383	-5.99328	-2.52747	-2.46381	-4.16115	-1.33836	-2.15891	4.47284
KIAA1210	57481	-6.56986	0	0	-8.64024	0	-8.57365	0	0	0	-7.89482	0	-5.53797	-9.65105	-11.899	-8.82018	0.234465	0.0769411	0	0	0	0	0	0	0	-7.87652	0	-8.26679
KIAA1328	57536	-8.44708	0.271752	0.496676	0	-0.472068	-4.57882	-3.5025	-1.98505	-2.3953	1.2293	-1.5639	-3.31153	-2.37478	1.55254	-1.95936	-6.62936	0.458235	2.54749	7	-0.707717	10.0126	0.756074	0.541133	2.68966	0.597241	1.21057	-0.715185
KIAA1524	57650	8.18982	1.56911	2.58759	1.87507	-0.094563	-0.646691	4.27507	0.710806	-8.50383	0.429129	-1.59052	0.88675	2.71205	4.18394	0.728591	0.517804	-0.425214	8.15482	2.58258	-5.88264	7.20945	2.99599	7.3837	2.01314	1.64508	8.47573	-0.754244
KIAA1755	85449	-3.62059	-6.93074	-1.17516	-1.32352	-0.177048	-9.35315	-10.4336	-1.15619	-9.43671	-4.52851	-1.78932	-0.231326	-9.19229	0.0214931	-1.72056	0.530515	1.31385	1.12323	0.904357	-0.530751	-7.41785	-9.48985	-10.1523	-1.30122	-0.370715	-0.0347654	-1.41504
KIF15	56992	3.05257	3.23417	2.88493	1.43237	3.20417	7.41785	5.29028	0.388878	-0.526069	1.22872	-0.076423	0.99234	1.70908	9.07948	1.43023	0.826167	-0.857545	2.66297	9.05528	0	1.52818	2.20859	0	3.93477	0.00921853	7.47573	6.52356
KIF2A	3796	0.395409	1.92958	1.2907	4.20999	1.67316	2.18394	1.66468	-0.188936	-3.80795	2.246	-4.53605	-1.63096	0.0556624	0.583841	-0.981853	0.0985638	-0.675438	9.97728	2.56344	1.82494	1.32985	2.96444	1.64604	0.736209	1.89643	2.0501	-0.189004
KIF2C	11004	2.16146	1.11765	3.19927	2.1666	1.98019	11.3404	10.7151	0.459432	1.38187	2.23071	-0.316602	-3.60753	3.35094	10.3934	0.371648	-0.549541	-2.19164	7.83289	0	6.16993	0	2.75132	-0.0995357	8.20945	0.331206	7.58496	-5.80735
KIF4A	24137	10.9388	7.91886	1.1765	1	8.41363	1.66903	11.8692	2.42626	0.796908	1.49304	1.07669	2.05925	1.33825	2.12767	0.620303	0.300504	0.614476	7.94837	2.11221	9.70044	5.97728	8.633	2.27302	10.4073	7.45943	9.26679	8.10852
KIF7	374654	-1.90999	0.902337	-8.77479	-0.325912	0.752562	0.941006	0.171985	-0.0328061	-2.63631	-0.479456	0.175692	3.51011	2.32121	0.916584	2.0087	0.185177	0.199715	9.33762	8.19476	0.290393	5.39232	-0.724765	0.21205	-0.511253	0.329308	1.28857	0.34645
KIFC1	3833	9.89936	3.07489	2.18666	2.31994	8.27612	9.00562	12.5155	1.59246	0.570316	9.70908	-1.37908	1.6854	10.4231	5.49767	0.899728	0.241701	0.377276	8.49586	9.24079	7.17991	6.71425	2.26483	-1.09954	10.8765	1.89924	6.78136	0
KL	9365	-2.84573	-7.74147	-7.77479	-10.3083	0.166294	-3.53127	-1.34717	-1.40009	-8.04439	-2.85114	0	-7.47573	-9.28077	-7.05229	0	-5.39232	-1.97491	-1.39517	-3.6165	-3.11464	-14.1347	-5.50306	-1.70412	-11.9129	-5.06151	-0.403621	1.67938
KLF15	28999	-2.39827	0.494841	-8.99718	-0.496518	-1.01932	0.0244827	-3.43823	0.204946	-3.48718	-2.98122	0.0360693	-5.28129	-8.36194	-3.6974	0.447459	-0.203092	0.183314	-2.04567	-2.49919	-3.46185	-0.255699	-1.04062	-3.57317	-5.65986	-1.70397	-2.363	-2.25556
KLHL13	90293	-4.02459	-2.20144	-0.600104	0.944951	-0.723405	-4.6123	-0.213576	-3.28866	-10.8517	-0.906151	-3.46911	-2.18675	-10.4019	-0.362302	0.911191	-0.343302	0.388142	3.53995	-1.5963	-2.19132	-0.273996	-3.4175	-0.356316	-4.36582	-2.0214	-1.48177	-1.86931
KNTC1	9735	3.21861	2.20881	0.223521	2.40554	3.38558	1.52183	4.27146	0.599111	-1.26566	1.18552	-0.932044	2.50838	3.13062	3.29603	0.327269	0.17769	0.0990527	2.56957	2.4095	1.43705	1.70756	2.62835	3.43862	2.5638	2.37825	2.49572	0.329403
KPNA5	3841	-1.48478	-1.39459	-7.18982	0.411725	7.76155	-7.57743	-7.73471	-1.4482	-1.81733	-1.79909	-0.293731	-5.03169	-1.6163	-0.351472	2.37084	-1.55141	-1.37151	-5.2854	7	0	-0.592576	-0.243926	7.11894	3.1542	-0.691878	6.35755	-0.283793
KRT15	3866	11.9965	0.770117	2.83501	9.22709	11.3977	11.7104	0.167636	0.325878	-2.848	4.17148	0	-10.0888	-7.77479	-10.0967	0	0	-2.82766	6.83289	5.20945	0	0	-0.243926	7.97154	7.29462	0	4.75489	-6.80735
KRT17	3872	5.2747	0.78554	3.90243	2.69236	6.08052	6.52011	0.632508	1.0091	2.41456	3.31619	-5.49185	-8.79442	0	-5.68093	-5.85798	-4.80735	0.721696	3.96571	10.5897	-0.712718	5.39232	1.04223	-6.90689	0.890928	-0.178765	0.974005	-4.12146
KRTCAP3	200634	8.63662	0.0678721	2.40846	0.360043	7.27612	10.3399	0.393899	0.235499	0.0571439	2.83172	-0.215793	2.70044	4.30203	-0.241852	0.556393	0.345891	1.60716	-0.710142	7.36632	0.885541	1.88821	2.37337	7.60733	0.923697	1.17403	-1.63743	-7.80735
LAD1	3898	7.98317	2.64946	4.05142	2.05611	3.05217	11.4067	1.86597	0.803564	2.5401	3.80684	0.754011	7.74819	7.06609	-3.35807	0.567404	0.848836	7.33092	-0.471013	-1.55531	-9.27612	-9.76984	-3.03949	-1.28416	-4.07576	-2.10491	-2.48543	-1.43232
LCK	3932	6.72792	-2.1252	-0.0813001	1.58054	9.99859	2.94555	-0.421076	-1.08671	-0.137504	-1.9349	0.641163	2.82964	-0.108706	2.80843	-0.9278	-1.96175	5.85798	9.67596	9.75154	2.42717	0	6.24793	2.04061	2.16474	-1.05063	4.80858	-1.32067
LDB3	11155	-3.6529	-3.27302	-10.8634	-2.41836	-1.16359	-5.81103	-9.31741	-2.80735	-1.61813	-3.18094	1	-1.55287	-9	-2.00117	-0.552541	-7.14975	0.122445	1.1263	1.34741	-7.46761	-2.94307	-3.05128	-9.42836	-2.57102	0.559427	-0.449803	8.66178
LGALS9	3965	0.485427	1.90752	1.08164	-0.365735	7.53916	9.783	1.03363	0.00898878	-0.753717	2.7019	-2.14886	2.02438	0.624313	2.60375	-1.35364	-1.43528	7.9542	7.94837	8.58871	9.63662	0	-0.243926	0.615725	4.82552	1.33121	10.5565	0.981699
LGI2	55203	-8.15987	-2.1964	-9.19229	0.612977	0.0155969	0.859822	-6.72792	-2.16993	-7.04439	-3.25096	1.31827	1.27563	-11.1923	-1.37519	-2.1302	1.86148	0.941897	0.95482	0.354729	-0.702734	-8.24793	-2.39707	0.630544	-2.75283	-2.59111	-5.80735	-5.12146
LGI4	163175	-10.633	-8.633	-7.77479	-2.58629	-1.93522	-1.30875	-8.31741	-1.1587	-0.618129	-4.59835	0	-6.79442	-7.77479	-2.12537	6.49185	-7.2854	1.4441	0.668202	5.78136	12.2321	-5.24793	11.2306	1.66474	-5.35755	0.905363	4.75489	3.68149
LIPH	200879	7.31288	-0.121395	0.915211	2.73166	6.9542	3.06828	-10.0553	-0.35009	3.864	1.49304	1	1.13999	8.38802	-1.0163	1.04891	0	0.200533	-7.29462	0.121991	-3.57154	2.52818	-1.24393	-1.2824	-6.9542	-6.55459	-3.9346	-11.1997
LMBRD2	92255	1.6644	-1.18442	7.10852	-0.993367	8.27612	8.19967	1.76022	2.17991	8.10329	1	1.04182	-9.75989	-2.93391	-1.47836	-0.341037	-0.459432	0.325027	7.41785	-1.46657	-0.0295443	-0.177538	0.552541	9.12153	6.44294	-6.96578	-2.62678	-2.07617
LMCD1	29995	-3.67286	-5.15446	-6.05402	-1.69336	-2.53378	-1.47909	-1.32665	-1.68354	-0.32752	-12.2183	0.83735	-4.69581	-3.88082	-1.95438	-1.04182	-0.767882	1.20218	-0.00660506	-0.342219	1.61606	-11.4257	-0.376376	0.257298	-0.520237	-2.23709	-0.892324	0.116409
LMO3	55885	-8.33978	-4.90849	-12.6089	-2.38799	-3.2319	-15.3098	-13.736	-5.44243	-4.40229	-6.18705	-4.52356	-7.93074	-4.44862	-4.0228	-4.85798	-4.80735	-0.668794	-2.32626	2.57075	-9.83763	-6.83289	-9.29692	-9.48985	-9.2738	-9.55267	-4.91222	-12.3542
LMOD1	25802	-6.94396	-3.97006	-9.9194	-5.48394	-1.38061	-4.85355	-13.1926	-3.52673	-2.1648	-10.6749	0.0418202	-2.38192	-10.3219	-1.96708	-1.68107	-1.77834	1.62632	1.14653	1.99744	2.05166	-10.375	-1.61738	-8.81057	-2.0795	-1.68382	-0.528131	2.60627
LOC57653	57653	-0.202543	-1.60077	-3.60572	-0.224291	1.21396	-5.75489	-2.43987	-1.2149	-0.0948592	-1.82597	-0.796467	-4.44665	-1.8456	-8.13443	-0.374396	-1.21623	-1.22703	2.61862	-0.118608	0.821235	0.626893	-0.447835	0.159703	-0.864883	1.31433	-0.0325679	8.29002
LOC643008	643008	3.05257	0.259748	1.41221	3.41906	2.13083	12.0217	-3.874	0.560557	0.558028	1.698	-1.06954	-0.305808	-8.65105	-4.00775	-2.04731	-1.39391	-0.269348	-3.21671	-3.30584	-3.16739	0.56728	-7.42229	-4.85175	-4.85308	-2.83506	-3.41538	-12.2503
LONRF2	164832	-4.9476	-7.25739	-10.1447	-3.19629	-1.85996	-3.34563	-3.43741	-3.39017	0.381871	-6.42223	-5.83289	-1.31268	-12.2258	-8.91547	-0.366128	-1.55141	-0.546107	-0.151225	-1.52143	-0.822158	0.753138	0.599847	0.434827	-3.40599	-8.55459	-1.06136	-2.46158
LOXL2	4017	1.76811	2.64386	0.901922	1.08986	0.958481	2.35205	3.84962	-0.147435	-1.22376	-0.315415	-1.98042	4.18697	0.847723	3.55993	0.485755	-0.365704	0.560429	6.21905	5.09788	4.32997	0.919775	4.77836	3.57103	4.89326	4.47677	3.78243	0.528847
LPAR2	9170	11.2372	1.53273	2.60407	1.58142	3.14795	5.94269	0.631218	-0.204313	1.14982	2.67914	-0.758365	1.51054	3.27332	2.96673	-0.254398	-1.24558	1.78489	1.38811	3.29593	3.09661	0	2.49993	-0.456817	1.06829	0.671767	2.10434	-0.602784
LPL	4023	-0.257601	0.25116	0.496676	-9.08746	-2.5338	0.486844	-1.21201	0.745954	1.17154	-1.99525	-1.1745	0.104589	-5.64987	-0.0952805	1.37084	-7.62936	1.39993	-1.26709	-0.524931	-1.10731	-0.636824	0.599104	-3.40338	-1.4377	-2.26059	-1.85892	-1.05779
LRG1	116844	2.43045	1.24644	-0.503324	8.49985	0.329705	10.3129	-0.647247	-0.254046	-0.531325	3.79201	0	0	-2.63691	-3.98437	-4.85798	0	-5.42626	8.64024	0	1.70981	0	-7.29462	2.06465	-6.35755	0	7.94251	5.20945
LRP4	4038	1.8283	-0.864883	6.6865	-8.98584	1.33949	0.84212	3.49125	0.592457	8.27146	-0.618646	0.657326	2.48863	5.39936	1.78636	1.34774	-1.38216	1.61832	8.77149	2.02647	7.49985	-7.56986	2.87643	1.558	0	-0.259968	0.192645	0.394279
LRRC4B	94030	-1.58496	-5.93074	-8.18982	-1.80593	7.53916	-7.76818	-7.32193	-0.584963	-0.520832	-3.4957	1.10309	2.09378	3.26756	-0.537028	2.16439	0.374396	1.78427	-1.46173	-6.08746	8.17493	0	-5.49185	7.8009	7.93074	7.74819	0	0
LRRC50	123872	7.05528	0	7.10852	0.319937	8.27612	5.61471	6.75489	-7.32193	-7.36632	1.0708	0.366128	-2.92848	-5.19248	-9.44294	1.37084	-0.56242	-1.90436	0.659235	0.807355	-7.20945	-6.83289	-8.57743	6.79442	-8.95128	-1.68038	-1.61096	-1.5979
LTB	4050	1.87571	-0.588144	-2.914	3.30291	3.70535	7.61471	2.33143	-1.47475	-1.20644	0.748868	0.737138	8.15987	-1.90381	3.5776	-1.12381	-0.878503	2.36941	2.81964	3.33537	2.10035	0.150622	-2.68331	-0.836501	-1.24443	-0.291201	8.36194	2.44057
LUM	4060	-4.11307	-2.3088	-1.55868	0.288747	1.28279	-0.104762	-2.44292	-3.06076	-4.3559	-5.48766	-3.44301	-1.24261	-3.2046	-0.765628	-3.26464	-1.33711	1.62385	2.12393	3.17033	-0.435891	-5.99165	-2.81802	-6.61841	-1.74098	-3.31942	-4.21031	-1.28669
LY75	4065	7.72792	1.20926	2.87339	0.253798	3.33686	4.50758	-3.07241	0.80939	-1.50263	0.837423	-2.25753	4.33128	0.517078	3.59743	0.461122	-1.54867	2.12131	1.88248	3.91514	0.767611	0.407424	-0.537657	3.58793	3.89433	-1.02554	2.5856	0.146136
LYNX1	66004	-9.57365	-2.59549	-0.534836	0.219925	-0.662965	-1.43702	-3.06529	-2.95333	-9.43671	2.55723	-4.52356	-2.11548	-8.65105	-1.97241	-2.76553	-1.31686	-0.513391	0.0391706	-0.783321	-1.81678	-0.0379366	-1.9105	-10.0334	-3.26269	-0.0415193	-7.12928	-0.151401
LYPD6	130574	3.04036	2.48636	0.752998	3.80167	1.7578	10.1046	-1.11839	0.860313	-0.191659	1.65013	0.0280144	-4.58996	0	-1.61775	-7.03342	2.77259	0.153531	-5.2854	-7.40088	-8.05528	-8.05528	-0.95142	-5.90689	-0.24912	-7.2854	-0.449803	-1.18286
MAL2	114569	7.27092	2.33625	4.79603	4.57866	3.75877	3.32317	1.43918	-0.398244	-2.15967	2.67008	-4.02285	-1.69798	-1.73967	-4.18955	1.45403	1.81021	-0.371637	1.2565	0.507956	-2.07227	0.00211473	-2.10613	1.8576	-5.99846	-0.970866	-2.01761	-5.28384
MALL	7851	3.1445	0.0505841	4.07211	1.08646	1.86879	4.49244	-0.83317	0.93256	-0.372306	4.40786	-2.76553	-4.43277	-2.74008	-1.11349	-0.675923	-0.449115	-0.219313	4.04944	1.27277	2.74442	-3.52864	-1.56264	0.873009	-1.93168	3.87884	2.00893	4.70716
MAP6	4135	-1.26076	-1.83458	-9.77643	-1.15311	0.0764521	-8.85487	-0.234465	-8	0.207746	0.304168	-6.96578	-4.02158	-1.90761	-4.45046	-0.697971	-1.0973	-0.579962	-0.954493	-3.3193	-1.91892	-9.49386	-1.74458	-8.71081	-4.19039	-2.37615	-0.449803	-1.27222
MAP7	9053	4.79083	0.958008	2.83007	0.496634	3.47573	6.82325	0.24577	2.00366	0.492756	1.22734	-0.55561	-3.81728	-0.233471	-4.46253	0.425764	0.369069	-0.195578	1.02403	-2.84892	0.143996	-2.97825	-1.15189	-1.56385	-4.1581	-0.999112	-1.32349	0.0866034
MAPK13	5603	2.73132	1.35147	10.6266	1.26171	7.76155	12.7104	2.24384	1.33347	1.31045	3.50445	0.327575	-4.72104	-2.03457	-1.9894	0.212629	-0.0430687	-0.767599	0.609327	1.4361	-0.601969	10.8895	0.443171	-1.32537	1.00437	2.98457	3.29068	0.396517
MAPT	4137	-10.9658	-5.93074	-8.77479	-10.1331	-3.12084	-6.08356	-9.59059	-7	-7.62936	-3.61208	-1.5639	-4.76377	-9.19229	-2.6734	6.49185	4.85798	-1.63109	-0.340908	-3.81408	-0.326378	-6.29637	0.895373	-5.17798	-0.116379	0.147754	-3.01107	6.44028
MCM2	4171	2.93618	7.7211	1.74134	0.584014	2.99267	3.36083	5.58723	-0.286373	3.55923	1.40142	1.97122	0.472233	3.10452	1.91237	0.477809	0.264775	0.674876	1.97886	0.355659	9.08481	1.2485	1.85513	1.11548	1.6578	1.41359	4.72208	-0.255559
MCM5	4174	1.49859	0.988126	0.718693	2.26171	1.84199	2.80391	2.66721	0.691555	-0.150385	1.89052	0.869278	2.71224	2.18597	3.05401	2.21288	0.771116	0.70062	2.82381	1.64992	2.78269	1.82675	0.0884562	0.783655	2.5638	3.32654	4.04647	0.74996
MDFI	4188	7.31288	1.28989	4.27596	8.17493	5.9542	11.8884	0.613451	1.15843	0.0571439	1.36257	-1.97117	9.16239	2.59413	2.43145	1.74044	1.59658	2	7.24793	7.19967	0	0	0	-6.90689	8.20945	0.331206	0	5.20945
MEF2C	4208	-4.14635	-2.95027	-3.42807	-0.157791	0.122259	-0.820243	-3.40569	-2.37324	-4.36878	-2.5125	-1.55537	-0.743612	-3.11936	-0.827647	-1.02766	-1.95451	0.690623	3.52339	2.75154	1.42125	-0.332844	0.291733	1.23924	-0.122966	2.19668	1.84816	1.84002
MFAP3L	9848	3.64668	2.49799	0.0606	3.95478	1.04021	3.40377	-3.90057	1.89032	-2.3175	1.59428	-3.52486	-4.2328	-3.23468	-3.26756	0.804529	0.369069	-1.37874	0.695791	-1.62885	-2.51376	-2.94867	-2.45697	0.172181	-4.65251	-0.286039	0.428994	-1.15123
MFAP4	4239	-5.47563	-5.08496	-5.4585	0.331615	1.1748	0.175075	-6.98984	-5.22501	-6.98136	-13.8757	-8.50383	-3.24456	-7.09793	-1.7457	-9.32643	-1.01668	1.77911	4.90064	4.56726	0.585878	-9.33316	-4.62346	-3.41124	-2.81828	-1.90122	-1.13022	-2.9195
MFSD6L	162387	8.63662	-6.52356	0	0	0	7.61471	-7.05528	6	6.6865	0	6.70044	-11.6439	0	-7.34873	0	-4.80735	-1.60923	-6.88264	-6.88264	-6.47573	-6.83289	-6.49185	0	0	-7.77479	0	-8.71425
MINPP1	9562	-1.58496	0.121097	0.442187	2.1165	0.583509	-2.84143	0.53121	0.353179	-9.79928	-0.423143	-8.75154	-0.343478	-0.66566	-0.651458	-0.512648	0.759508	-0.0499444	3.48774	1.30241	0.211217	-0.497906	1.97881	1.50248	2.67031	-0.985203	0.436832	0.714632
MMRN1	22915	-7.43589	-3.15391	-9.19229	-0.349725	-1.09661	-2.08607	-1.43378	-2.98736	-4.13925	-4.11949	4.52356	-4.30378	-5.28528	-2.5928	-7.45121	-1.75364	0.654888	10.8486	9.2854	1.02411	-0.85561	-0.974465	-0.978239	0.524812	2.46419	0.34645	-3.54956
MNX1	3110	9.25267	8.50383	6.6865	6.16993	5.9542	0	9.56796	0.235216	1.93289	2.52925	-0.399872	1.90881	1.68054	5.43105	0.442903	-0.219781	0.419376	5.24793	8.00562	6.76818	0	10.7649	1.77024	-5.35755	8.19967	6.35755	5.78136
MPP7	143098	-2.08496	-0.850575	-1.22559	-0.656586	-2.16545	-2.47145	-3.29152	0.092372	1.0039	1.22777	-0.968291	-3.66808	-3.88155	-1.5562	-1.10871	-0.143195	1.0866	-0.562936	-2.20139	-2.11118	1.00223	-1.49492	-3.46681	-10.3197	-2.48411	-1.0862	-3.01045
MPZL2	10205	3.52341	1.98479	4.24178	1.57163	2.07004	5.2039	-0.657975	0.392386	-2.02043	2.5888	-2.30933	-0.289507	-10.8925	-4.45213	-0.552541	-0.56242	5.85798	5.21435	5.17337	2.13841	1.50067	1.61412	2.25887	-0.525256	1.78245	6.03001	1.07006
MRGPRF	116535	-5.19645	-4.754	-4.7806	-2.4155	-0.49598	-3.96404	-11.4747	-4.65635	-10.4707	-4.76118	-4.52356	-9.28077	-11.5498	-2.76785	-7.45121	-0.879706	0.948681	-0.323077	0.176746	-1.51682	-7.56986	-2.24393	-9.81057	-9.06609	-9.13699	-8.26679	-1.95588
MS4A2	2206	-3.71456	-3.44066	-4.10519	-0.498893	0.572996	1.11221	-10.821	-3.08521	-2.60582	-5.67582	0	-6.79442	-8.19476	-7.34873	-4.85798	0	0.0285692	7.05528	8.58871	0.287282	0	-0.818162	-5.90689	-1.83872	-0.131644	-1.05247	8.52356
MSX1	4487	-10.8711	-2.43229	-3.51156	-0.749444	-1.83087	-2.04396	0.937507	-1.64142	-3.33868	-1.32619	-5.49185	-7.79442	-4.64987	-0.39889	1.03242	-1.72348	0.527932	5.07215	4.27886	0.47328	0.0659633	2.94956	0.893085	1.9085	2.3523	1.06828	0.670936
MUC15	143662	9.53722	-8.93369	0	1.11497	-6.20945	-0.736966	-8.05528	-2.23433	-2.63631	0.246161	0	7.96578	-10.5498	-18.8904	5.90689	-0.143195	0.431716	-4.01573	-7.53916	-12.1408	-7.56986	-10.3231	-4.9301	-10.6138	-9.77479	-12.7859	-8.59215
MXRA7	439921	-4.42833	-1.92947	-3.05947	-2.04801	-0.977303	-3.32554	-2.01044	-2.3097	-2.83902	-2.1791	-1.29177	-3.09005	-2.17503	-1.18215	-0.35653	-0.843743	0.010609	1.66697	1.28404	3.09248	0.00723157	0.220746	1.50005	2.86635	1.42954	1.70294	0.259943
MYBL2	4605	9.05257	-5.93074	8.42626	0.598259	9.04166	4.54029	11.4331	1.33092	8.42206	2.94006	1.33023	2.27607	6.63722	4.844	1.58594	-0.618901	2.33626	6.24793	5.78136	7.49985	0	7.56224	0	9.9542	-1	5.35755	0
MYCN	4613	8.18982	3.11874	3.64386	-6.76818	-0.255257	10.0389	-0.567041	0	0.79411	-0.131597	-0.839149	3.40083	5.45252	3.97391	0.449231	0.548137	1.33317	-3.04669	-2.66618	-4.69116	-5.37724	-4.13776	-10.4284	-4.71001	-2.33009	-3.82337	-1.11806
MYOM1	8736	-9.69	-6.93074	-11.9054	-3.28464	-3.30594	-7.85684	-4.95592	-1.85952	-8.62936	-4.27031	-7.50779	-3.123	-9	-2.23406	0.769387	-0.840877	-0.332714	0.831096	0.777608	0.55698	-1.44057	-8.29921	-3.48956	-1.01763	1.73819	-7.80735	2.13255
MYRIP	25924	-8.98868	-8.10329	-7.18982	-8.98584	0	0	0	0	-1.2578	-9.3443	0	-8.79442	-8.65105	-2.45744	0.358454	-1.0973	0.76776	-6.88264	-7.40088	-7.20945	2.27339	5.83289	-1.90689	-6.9542	-1.68038	-0.771731	-8.26679
NCAM1	4684	-13.2603	-11.5182	-13.1741	-2.12855	-2.65552	-16.2148	-6.97834	-6.55315	-11.2342	-6.80939	-7.20945	-2.31294	-1.38236	-2.68761	-1.05724	0.16287	1.8088	1.44057	0.517399	-0.382797	1.14439	5.07468	4.52439	0.125531	3.49254	5.54336	-1.69594
NCAPG	64151	8.81698	7.91886	2.5381	1.69661	7.76155	9.07146	10.783	1.38888	7.42626	2.23095	0.650744	0.656152	3.56138	6.23012	0.809022	0.678641	0.283382	5.83289	7.5157	6.76818	7.20945	8.24317	7.8009	9.84862	2.1936	8.23362	0
NCF1C	654817	-7.98868	-3.29909	-2.31068	0.360672	0.863734	0	0.026967	-4.16867	-3.26199	0.66379	0	5.16993	-0.933911	2.81836	0.452369	-1.68939	2.84307	7.24793	3.86382	0	0.559427	-0.447459	0	2.92232	-0.235628	5.78136	7.19967
NEBL	10529	-2.1669	0.640971	4.31561	2.31894	1.60185	4.96313	-1.29595	-0.779936	-1.3806	2.56286	-2.13813	-3.18675	0.707154	-1.83551	-0.552541	-0.81876	-2.33974	0.131264	-0.325276	-3.68164	0.715798	-3.44924	1.63101	-3.74298	-0.403119	0.0893148	-1.44573
NEGR1	257194	-7.04416	-12.8218	-12.6004	-4.18718	-1.83058	-11.5622	-10.7108	-3.43342	-2.77208	-13.4368	0.715359	-9.17493	-0.449611	-1.00809	-0.960107	-3.71945	1.46821	-0.584146	0.227547	-9.58308	-3.02272	-8.73809	-1.10348	-2.30799	-3.35023	-8.80735	-0.255559
NEK5	341676	-5.2817	-3.8723	-4.21228	-1.52674	-0.899039	0	-5.91695	-4.70273	-4.71723	-5.19099	-1.95818	-5.76303	0.454032	-0.936929	-1.8679	-6.14975	-0.505951	3.21045	2.12315	0	0.14439	-1.24393	5.80735	3.60467	-0.129726	0	0
NETO2	81831	1.61997	0.82686	2.78793	1.26171	9.86109	1.94907	2.20932	-1.42537	0.0562682	0.640597	-1.02556	3.92124	3.20891	5.11509	-0.0667179	0.570748	1.01862	5.13409	3.23963	5.16282	8.7211	4.28869	4.47028	11.4878	4.55483	4.15943	2.25769
NEURL1B	54492	-11.218	-1.27992	-1.57332	-0.565499	-0.136266	-2.06783	-2.86373	-3.30547	-4.46642	-1.80464	-2.76856	-0.602036	-3.5879	-2.40251	-1.4957	-0.928695	1.20568	6.14844	3.45684	2.15704	-0.312125	0.767464	0.896517	-0.244634	1.73264	2.09651	0.741788
NLGN3	54413	-1.0665	0	-8.65105	-8.98584	0	-10.2912	-8.53916	-1.80735	6.10852	-1.5818	0	-2.58007	-9.65105	-3.9057	-7.03342	-2.1307	0.532904	-7.09803	-6.88264	-5.88264	0	0	-3.09653	6.93074	-2.14086	4.75489	-3.026
NLRC3	197358	-7.79442	-0.892472	-1.96455	-0.261705	1.82406	-0.140178	-1.77955	-1.93304	-10.599	0.229304	-0.95818	9.94251	-1.01073	3.34763	-1.20206	-0.235701	0.626542	2.22327	10.4818	1.87536	-1.17754	-7.94837	1.84226	0.340424	2.09516	3.40534	1.69555
NLRP3	114548	-7.31288	-2.23367	-2.50579	-0.619095	0.85073	5.61471	0.227806	-2.06683	-2.3953	-0.963058	-5.83289	-0.289507	-4.98444	1.2445	-0.98568	-1.18886	0.697239	9.45943	3.01495	3.16089	0.14439	0.754888	-0.458867	1.41649	0.221515	3.89828	0.910811
NMU	10874	7.05528	-0.238967	9.80413	8.17493	8.65464	5.61471	9.61839	2.01123	-6.62936	3.55192	-0.263704	-0.902389	6.64386	1.30718	1.77596	1.30053	0.807355	0	7.19967	0	0	0	8.88874	1.16474	-4.9542	7.35755	5.78136
NNMT	4837	-3.04709	-2.08244	-2.10391	2.38053	-1.01603	1.09266	-1.18589	-3.04265	-4.56705	-3.76393	-3.78932	2.00808	-3.78685	-1.24697	-3.2303	-1.04032	3.47933	7.19518	7.20596	5.26989	-1.85561	3.92538	4.661	4.21716	4.51361	7.45711	3.94853
NOTCH4	4855	-1.93702	-9.32643	-8.89178	-10.3498	-0.255257	-3.82559	-5.72792	1.00899	2.05714	-5.94298	0.770518	-4.005	-9.36194	-2.481	-1.54357	-0.915111	0.85885	-0.916968	1.27171	3.6964	6.39232	6.56986	-1.23252	2.16474	1.19584	1.89308	1.62894
NPNT	255743	-2.96208	-1.89247	-3.14797	-0.604542	-0.163453	-4.2753	-3.71543	-3.07491	-10.0444	1.194	-6.96578	-3.92811	-6.77016	-1.34762	-1.28293	-7.99435	0.545968	1.15446	-0.272404	-1.97348	1.49153	-3.58154	-1.97178	-3.01982	-1.12884	-1.73927	0.733819
NPR1	4881	-1.40724	-2.01782	-2.98951	-1.06402	0.668989	-0.416509	-3.14749	-3.5216	-3.52502	-5.37851	-5.49185	-2.005	-2.49615	-3.03251	-2.12653	-1.30166	1.55097	0.0539268	-0.357673	-0.990768	-3.27493	-1.54659	-1.32063	-3.28081	0.627478	0.152205	-1.2077
NR2F1	7025	-6.56986	-1.3505	-2.78326	3.17659	1.32971	2.11441	-11.1762	-2.45943	-8.04439	-3.79494	0	-3.11085	-12.5411	-3.55141	-4.85798	0	-0.373458	8.49586	0.122857	0.00399331	-7.24793	-6.49185	-1.21714	-3.23704	0.764372	-1.94362	-1.27103
NR3C2	4306	-4.9889	-9.32643	-10.236	-0.671714	-2.53435	-2.81253	-10.5661	-3.0943	-9.36632	-0.842678	0	-3.86123	-2.26735	-1.60313	-2.8646	-0.398164	-0.865835	-0.984094	-0.656154	-3.15372	3.30587	-3.76778	-2.91321	-4.02322	-0.644048	-0.600348	-2.24101
NTF3	4908	-2.84573	-2.94959	-2.75229	0.104835	-0.598274	-3.15347	-9.98157	-10.0861	-2.74322	-2.23661	-1.88583	-7.93074	-6.78136	-3.73073	0	0.811613	0.976321	2.27618	1.37595	-8.20457	-8.56605	-9.01402	0	-7.6865	-0.205361	0	1.71621
NTN1	9423	-4.69834	-4.30759	-4.08966	-1.81895	0.552774	-10.3219	-1.60822	-3.95995	-4.89705	-2.77507	-0.309328	-3.34774	-2.45235	-5.13849	2.04891	-1.98313	-0.0514282	1.44057	-0.465664	-1.2871	3.60719	-0.974465	-3.09653	-0.241008	-8.92184	-3.5119	-9.12928
NTRK3	4916	-6	-8.39232	-8.99718	-0.261705	-1.05703	-9.22641	-8.53916	-9.75322	-7.04439	-8.43879	0.235378	0.885745	3.16466	1.75068	1.285	-0.589748	0.465356	9.29462	6.18982	-1.93019	-6.24793	-2.82889	-9.22641	0.432441	-7.13955	-7.12928	8.52356
NUDT18	79873	1.47999	0.177396	0.153079	3.09452	8.12412	9.70044	0.026967	0.471675	-0.0359655	4.16622	-1.4549	-3.42004	-0.391083	-1.89621	-0.506412	-1.24333	0.605123	7.94837	-0.681999	0.0322403	1.14868	1.38393	-0.29956	0.150162	2.19178	0.705715	0.979822
NUP62CL	54830	8.81698	0.577057	6.10852	0	5.9542	7.19967	8.84862	0.599913	7.42626	0.233797	0.605721	-3.73639	-2.29585	-9.28077	-0.552541	-4.80735	0.196328	0.887164	-3.45232	-9.13186	-0.227268	-7.07682	2.11548	-1.32009	-1.02659	0.893085	-2.07617
NXPH3	11248	-10.9887	-9.57743	-9.36194	-10.1331	-1.7323	-9.22641	-8.90388	-2.71976	-7.04439	-11.2568	0	-8.28077	-7.5157	-3.51863	-4.85798	-6.40939	1.61832	3.42196	0.912537	6.76818	5.39232	7.70044	0	0	0.331206	-6.39232	-6.39232
OAS2	4939	-0.304813	0.609495	1.70347	0.0912833	2.28484	11.3674	4.09028	1.39146	0.176089	1.83322	0.417481	1.7555	0.776449	1.23136	-0.738659	0.240776	4.52701	2.22928	4.64234	1.5215	1.14439	0.384287	1.66901	7.0691	2.0425	4.20107	1.46491
OGN	4969	-12.3639	-11.0203	-12.8277	-1.1924	-0.504418	-11.1079	-13.5943	-4.38204	-13.209	-12.4757	-5.08746	-3.49379	-12.4404	-2.08741	-8.18982	-9.10852	1.27588	5.3562	3.74799	-0.118877	-6.24793	-9.18982	-10.7871	-10.0098	-0.902512	-2.3744	7.19967
OIP5	11339	4.11402	7.91886	1.80413	8.87652	7.9542	3.16208	4.69099	-0.214898	-0.26829	2.52925	-0.175214	-1.40974	11.5892	5.94943	0.937285	0.0498103	-0.4062	7.70736	7.5157	0.287282	7.20945	2.17708	7.11894	2.627	2.01707	6.94251	5.20945
OLFM1	10439	-2.64217	-6.33896	-5.65446	0.0627514	-0.0941133	-2.61218	-3.21845	-4.31159	-11.4538	-2.9215	-0.917712	-0.741612	-5.00834	-2.5309	0.635997	-1.98416	0.578997	2.1499	1.54707	3.3818	-7.70736	-2.25144	-9.29692	0.170357	1.27184	-0.610958	-2.26645
OLFM4	10562	5.72792	-10.6339	-0.807943	4.05166	-6.20945	-2.48613	-2.88343	-3.0815	-12.7721	2.0324	0	0	-14.0126	-8.93074	0	0	4.85798	-6.2854	-7.40088	-7.69349	-6.24793	-0.744575	-5.34493	-8.27146	-7.55459	-9.71596	-8.80735
OPN3	23596	0.736966	-0.194843	3.8139	-1.516	8.9542	0.0555827	1.02687	0.897485	-1.04439	1.24676	-6.67243	-2.26073	-1.68835	-0.018859	0.153983	-7.40939	1.04326	2.35233	0.29956	0.175439	-0.719386	3.44026	1.40337	2.42384	0.139055	0.529057	0.365112
OSR2	116039	-11.2744	-3.05277	-2.25342	-2.35431	0.402401	-6.96673	-9.73302	-10.128	-11.2143	-10.2946	-4.52356	-3.11577	-13.2905	-4.48653	-9.224	-3.13637	0.550303	8.24793	7.36632	6.16993	0	0	-1.18074	-0.228269	-4.9542	0	-1.28223
OVOL1	5017	5.50917	-1.25291	1.06658	0.0658879	11.1447	6.78232	-2.33534	2.39893	1.89308	0.91825	1.25239	-12.6387	0	-4.90689	0	0	-1.15396	-1.10257	-4.60018	-9.27612	-0.757853	-9.77643	-5.90689	-9.31967	-3.61244	0.34645	-1.98423
PALM3	342979	0	-0.338525	-0.0813001	2.81592	6.53916	6.63232	-5.72792	0.498251	3.10154	0.0580056	1.10244	0.312696	9.31288	0.0438162	1.71128	0.490385	0.861881	-3.00946	-10.3998	-1.1012	-8.88874	-2.17585	-2.73004	-10.4105	-0.832195	-3.03159	-4.84583
PAM	5066	-3.63139	-2.10928	-1.19182	-1.40373	0.268471	-1.6916	-1.75516	-2.87802	-2.09761	-1.52012	-1.29315	-1.97869	-2.85128	-3.96546	-0.352068	-1.17856	1.46441	1.83393	2.67726	0.762408	-0.107878	0.368317	1.17993	1.43581	0.817288	1.61739	1.04578
PAPPA	5069	-1.60297	-3.97234	-3.26101	3.54509	2.18479	-4.03779	-1.93925	-3.04171	-12.1209	-2.60508	1.81629	-3.5599	-11.7317	-2.7658	-5.45943	1.02554	0.121726	-0.199309	-3.34382	-3.29247	-2.66079	-5.11005	-5.34281	-6.74224	-2.49599	-0.924284	-1.76895
PARM1	25849	-1.74208	-0.30861	-2.87352	-1.39615	-0.202418	-3.34533	-5.01164	-3.32695	-1.91886	-1.07545	-0.0905123	-1.72887	-3.97279	-1.00605	-1.43098	-1.36033	0.578862	2.67145	0.688705	-1.65315	-1.34169	-4.1964	-3.34057	-5.17085	-0.242809	-2.69506	1.25588
PAR-SN	347746	0	-7.25739	-6.18982	0	6.9542	-8.08746	-8.05528	6	0	-1.68608	0.706269	2.70044	3.14197	8.77808	6.71425	-0.534336	-0.289507	-5.88264	5.78136	0.552098	0.14439	5.24793	-8.07682	0	-0.402759	-1.02975	-7.80735
PAX8	7849	4.08746	4.73867	-0.0813001	-0.472211	10.9322	3.35334	4.40811	-6	8.07897	0.0762478	-0.0112565	-0.938161	-3.38333	-4.6845	0.179795	-2.78805	0.291135	-1.53275	-0.582693	-0.105172	-1.99451	0.360122	-0.878481	-5.6795	-1.30521	-1.51804	-2.37265
PCDHB5	26167	-6	-6.93074	-7.18982	-0.657251	0	-7.57743	-2.78427	0	0.381871	-1.89162	-5.49185	-5.87379	-1.93391	-2.64046	0	0	-1.07962	-5.88264	-0.61952	2.46609	-7.94837	-1.70044	-8.224	-1.36565	-1.48938	-2.85982	-2.71772
PCP2	126006	0	0	6.6865	7.17991	0	10.1674	0	0.426265	-1.52083	3.14359	-6.30378	-5.38142	0	-6.47573	-0.462343	-0.316857	-2.84911	-1.18336	5.20945	-2.02963	1.15124	-3.14868	-1.80458	-7.82655	2.21643	-1.69773	-1.67611
PCP4	5121	-16.1575	1.79036	-16.5226	-8.06238	-4.00162	-15.0817	-12.7777	-11.0647	-2.18903	-7.6659	-0.409391	-7.93074	-5.71117	-6.04062	0.856265	-0.080864	-1.35845	-1.78427	-9.60177	-11.1874	-0.847412	-12.3974	-10.9046	-10.9506	-4.30917	-3.66065	-3.50479
PDE1A	5136	-4.81511	-2.10212	-10.1911	-0.0830318	-1.61629	-2.96083	-10.5401	-2.36779	-2.49506	-2.16439	-1.26209	-5.48266	-4.11265	-1.66102	-1.88492	0.339692	-2.17689	-0.642989	1.11921	-1.96764	0.937373	-3.46289	-2.96148	-4.14546	-2.78461	-2.30666	-1.82392
PDE7B	27115	-0.575312	-0.591447	-11.5488	-1.12396	2.59364	0.610327	-2.56403	-0.793979	0.25994	-3.29704	2.17688	-2.52145	-3.1262	-2.84276	-2.63846	-2.04439	0.225142	-1.42344	-1.79275	0.148042	-11.2906	-3.08448	-1.09954	-3.59648	-1.01874	-1.03529	-1.96605
PDGFRA	5156	-0.00271566	-4.90291	-1.79695	-0.806675	3.97258	-1.14992	0.170343	-1.73335	-5.203	-5.66738	-0.984233	-1.92196	-3.62179	-1.87915	-1.74336	-1.02807	1.51105	2.77357	-2.10406	-1.29179	-11.3117	-4.07039	-6.53166	3.24152	-12.4914	-4.73653	-4.93862
PDZK1IP1	10158	8.18982	8.2384	6.10852	9.76155	5.9542	-2.2901	9.84862	-0.98505	-8.50383	3.59093	0	0	-11.0748	-9.09803	0	0	6.45943	1.52799	-3.96225	-0.138442	-14.8816	-2.56253	-1.44581	-6.47713	0.705063	-1.31273	3.89921
PELI2	57161	-2.01353	-2.60018	-6.40446	-0.420824	-0.481636	-5.57943	-3.18081	-2.13068	-1.6637	-1.1104	-0.309716	-3.01876	-3.71199	-0.689861	-1.3059	-0.146785	0.302098	1.42956	-0.0603179	-1.65627	-0.929859	-3.40505	-0.759051	-3.88498	-0.605	-0.104708	-0.235568
PERP	64065	3.15153	1.18829	3.7963	2.02039	1.6688	4.47412	0.891311	1.5421	1.1149	4.57913	0.286502	-1.05702	-2.81451	-5.27743	-0.598463	-0.0425186	2.22913	1.74388	3.02821	1.13998	2.20501	1.49708	1.58936	-0.765996	0.605611	1.90152	-0.0201285
PEX11G	92960	2.31288	-0.015854	0.9187	-1.59163	-1.56937	8.61102	1.51457	1.7761	0.736966	1.93965	-0.640043	-10.4737	-7.77479	-2.86817	0.392317	-1.45943	-0.52988	-0.049753	-1.69032	-1.71272	0.275634	-3.76609	-6.49185	-3.09472	-0.44717	0.503712	0.493815
PGR	5241	-8.89482	-10.8872	-0.825252	-0.334572	1.81015	-2.66504	-9.68825	-10.6987	-10.3298	-5.11437	0	-5.32593	-12.0751	-2.18763	1.44746	-1.21978	0.650666	1.54011	8.2854	-1.3828	1.21448	-5.49185	-7.49185	-1.69727	-8.29002	-8.61471	0.897701
PHYHD1	254295	-3.79572	-1.28123	-9.09803	0.511161	-0.776745	-8.67596	-10.1599	-2.98317	-9.90238	0.782457	0.770518	-1.31499	-2.35614	-3.58237	-1.76553	-0.0430687	-0.288038	-0.824301	-3.01719	-1.75285	1.01755	-4.21968	-9.85798	-2.86818	-2.43841	0.106821	-0.281554
PHYHIPL	84457	-6.98868	-0.911896	-1.50332	0.412823	0.752562	-2.15347	-8.82018	-6	-9.13186	-8.24317	0.605721	-4.48827	-9.19229	-2.25831	0.0389941	-6.82018	-1.39427	0.112688	-2.08213	-3.38644	0.705217	-2.98956	-0.993006	-5.96933	0.13719	0.0984398	-2.60348
PI16	221476	-13.4565	-4.95689	-14.7723	-1.12007	-1.06927	-14.8311	-15.3497	-4.43371	-12.9631	-9.68937	-5.49185	-4.15055	-7.8107	-3.72346	-8.82018	-8.52356	1.64744	-2.11664	0.317029	-9.27612	-6.56986	-7.81378	-13.0441	-8.27146	-8.29002	-9.80896	0.402098
PID1	55022	-11.8218	-5.25263	-3.77011	-1.34831	-0.0115818	-2.07833	-5.04664	-3.10039	-3.94636	-1.53985	-1.5639	-4.03579	-10.8361	-3.24598	-1.37233	-2.44788	2.03796	0.780322	0.0218594	-0.707717	-8.24793	-2.38182	-3.41906	-1.30107	-2.07939	-2.08842	-2.1023
PLA2G4F	255189	11.2216	2.17591	1.35659	10.8494	8.76155	4.77816	-2.14598	1.18777	1.54541	3.05712	-0.307912	11.2906	8.97154	-1.56457	-0.174865	-1.80474	8.11374	-3.49129	-11.3912	-9.63844	3.22034	-1.74876	-9.36413	-9.95128	-9.39446	-8.61471	-10.0168
PLA2G5	5322	-10.744	0	-9.77643	-10.6715	-2.9844	-13.2952	-6.32193	-7.80735	-7.36632	-10.3443	-6.67243	-0.59547	-2.44961	2.22005	-2.33724	-2.79647	1.23897	0	7	6.76818	0	5.24793	-6.90689	6.12928	6.61471	6.58496	8.10852
PLA2G7	7941	3.25267	-1.40259	1.49668	0.0962153	10.8619	2.57614	10.375	-0.214898	-1.74846	0.962525	0.573651	4.7017	3.54482	4.09692	-0.136206	-1.63447	8.62205	8.77149	5.41338	10.8773	8.7211	3.83682	-1.10506	7.82018	3.44478	8.77479	5.72695
PLAC8	51316	7.53916	-0.187408	4.26406	10.821	5.85394	8.07146	2.23766	-0.318461	-10.7448	2.44952	-10.1046	2.17425	-0.740004	1.2384	-1.54912	-1.38346	1.60716	8.94837	5.35755	2.78871	7.56986	1.83906	0.438956	-0.824913	1.0023	3.99031	0.0622843
PLCD4	84812	-11.9661	0	-7.77479	-10.6055	-4.92896	-6.72291	-9.68825	-9.85643	-6.04439	-9.75822	0.338093	0.53017	4.54827	2.96347	1.21175	0.132034	-1.63775	-7.75489	0.389042	-2.22736	2.10301	1.39384	-3.90517	-1.23704	-0.898717	-2.19592	1.8977
PLCXD3	345557	-0.841935	-5.93074	0	-7.98868	-1.56937	-1.29808	-8.05528	0	-6.04439	-8.75822	0	-0.289507	-9.19229	-3.12928	-7.18982	-1.69067	1.83112	-3.04669	-10.268	-0.441269	-9.73809	-7.81378	-9.36413	-8.27146	-5.45015	-5.60815	-0.118056
PLEK2	26499	10.2842	0.0327014	2.18252	-0.587177	7.76155	1.67623	5	3.80574	2.71937	-1.10334	6.12928	-10.0593	-8.5157	-4.4063	-1.95936	-5.39232	0.0286502	-1.04731	-1.35908	2.15455	1.7757	-6.06609	2.00526	1.26109	-8.55459	1.04329	-3.5365
PLEKHB1	58473	-3.52513	2.48206	-6.18982	-1.22429	-3.56937	0.693897	-1.30039	-7	-0.596935	0.91844	-0.388854	-3.14007	-1.97824	-4.1009	-0.481127	1.61891	0.0871377	-3.13362	-0.295456	-2.97328	4.49897	0.602036	0.75433	0.544139	-9.01123	-2.03418	-3
PLIN5	440503	4.35183	-0.692333	-6.18982	0.871753	0.0764521	2.16551	-8.82018	-0.267825	-2.14169	0.551242	-4.52356	-1.88536	-9.51373	-7.97728	-5.85798	-4.80735	1.60145	-4.50596	-2.1709	-2.65772	-0.803068	-2.46195	-2.99722	-10.3432	-1.30709	-1.54178	-8.26679
PLK1	5347	3.28968	8.37504	2.68669	1.71176	8.41363	9.93369	11.6188	0.471675	-1.16525	3.68672	-0.0925506	-1.47402	4.14221	5.13695	1.22239	0.407456	-1.09135	1.13245	3.43217	0.287282	2.95664	2.50533	1.21205	5.09469	1.54344	7.35755	-5.80735
PMAIP1	5366	1.52073	0.434374	3.01307	0.233084	2.81295	11.3264	-0.956546	-0.844751	0.266629	2.94386	0.130167	1.89779	1.48157	4.79627	-0.641932	1.50059	1.63779	0.0515303	3.37108	-1.79662	11.7372	3.47825	2.50885	2.74761	-1.35396	1.3514	-1.226
PMP22	5376	-13.0168	-4.13878	-3.67273	1.03785	-2.03345	-5.90345	-3.27414	-5.57203	-14.4061	-5.69989	-10.5167	-1.39394	-3.39106	-0.786439	-0.0153073	-0.466126	1.57761	5.51833	4.36394	-0.110221	-0.197301	1.37261	0.406131	2.58081	1.60624	0.134995	1.00368
PODN	127435	-6.9889	-9.51767	-3.80179	-1.49383	-2.22073	0.896398	-11.5788	-3.60451	-4.32819	-5.71882	-6.50779	-3.12029	-5.41167	-1.55146	-8.11374	-3.55781	1.01848	5.66087	8.89785	3.70169	0	-6.49185	-5.09728	0.0853915	-5.97728	6.94251	7.37504
POLE2	5427	-0.841935	-1.3505	8.90989	7.49985	6.9542	-0.472753	3.6865	-0.584963	-7.36632	0.453366	-3.32309	1.00882	4.63937	3.01322	1.63414	0.518796	1.55943	-5.2854	6.52356	6.76818	5.39232	7.94251	7.8009	7.44294	-0.269187	8.68299	1.71621
PPARA	5465	-0.259005	-0.754062	-2.29759	0.220224	0.211504	-2.90464	-2.07039	-1.1102	-1.43635	-0.0584497	-1.95818	-0.390182	-3.31599	-1.55166	0.0433926	-0.931287	0.730393	0.626108	-1.84307	-0.833425	-1.43258	-1.21237	-0.979311	-1.61235	-0.97333	-0.975888	-1.11489
PPARGC1A	10891	-9.38154	-7.5157	-7.5157	-2.1788	-3.83207	-9.09011	-5.72792	-6.58496	-6.04439	-0.483209	-4.52356	-3.70586	-10.4409	-2.55141	5.49185	4.85798	-1.84571	0.486312	-4.24793	-3.04383	2.01652	-0.957628	-2.37835	-5.12149	-0.47052	-0.96919	-1.97961
PPP1R14C	81706	6.72792	4.91415	12.9108	0	10.0835	9.65642	3.94661	6.59991	2.31974	0.407248	-2.25322	1.77153	4.32193	4.28291	0.932152	0.196459	0.242243	-0.101481	0.768784	-9.88417	-4.02342	-2.81756	1.10595	-0.989353	-4.97494	2.07092	1.05394
PPP1R3B	79660	-4.33528	-1.99476	-1.56535	-0.984162	-0.867839	-0.697345	-1.44972	-1.77368	-1.30993	-1.85391	-0.589227	1.76177	3.13981	2.1758	1.30397	0.116535	0.378512	1.42539	2.47166	1.76935	0.687072	1.22086	1.58355	1.06877	1.79226	0.930162	1.49599
PPRC1	23082	-2.26076	-3.4259	-7.18982	-2.07191	-1.24548	-3.25344	-1.43987	1.14975	0.710493	-3.09637	1.71989	-0.0301496	2.22436	1.46542	1.24761	-0.168615	0.97968	-2.13578	1.10236	2.29093	-1.17754	6.56986	-1.95261	9.16491	-1.40276	-0.619676	0.908852
PRC1	9055	2.44177	-0.241621	2.39451	0.0989665	0.751256	4.68137	5.79636	-0.723482	-1.16525	2.32858	0.00768074	-0.766815	2.9556	5.27665	-0.176999	-0.628837	0.655367	2.7096	8.00562	3.99541	2.31813	2.53193	2.35285	3.51194	-0.680382	3.77573	0.184425
PRDM1	639	7.53916	-0.315305	-0.552632	1.5435	4.72105	10.3399	-0.825883	-1.19094	-2.31877	1.81135	-0.862452	6.56605	2.47304	4.28989	1.29193	-0.0972972	2.08066	5.56322	3.91354	10.4988	7.40088	-0.634914	0.896787	1.34104	4.54591	9.44708	1.21649
PRDM16	63976	-7.57743	-6.52356	-8	-3.00998	6.9542	-7.08746	0.841935	-6	-0.26829	-1.97132	5.52356	-7.79442	0	-4.0228	-5.45943	-0.987289	0.948572	-2.42506	-2.94145	-2.02298	-0.709341	3.82655	-0.978239	0.756915	-4.87194	-1.02975	-2.95588
PRICKLE2	166336	-5.65335	-1.67122	-3.54951	-1.78962	-0.483723	-4.04488	-0.973133	-2.87732	-2.6468	-0.593154	-2.14886	-0.488425	-2.12964	-4.28708	0.0489096	-0.269544	-0.37089	1.4249	-0.295456	-0.707004	-7.41785	-0.056034	-2.19711	-1.94715	-1.57085	1.70571	0.109122
PRLR	5618	-7.31288	-1.18442	6.10852	0.413374	8.86109	3.54029	-8.90388	-9.39017	-6.62936	-0.364156	-1.14886	0.321928	-9.19229	-4.78497	-1.53605	0.0744248	1.18536	-1.46173	-3.9765	-3.86894	1.53675	-6.54608	-4.16957	-5.88452	-4.89207	-3.88295	2.45876
PRR15L	79170	8.43045	4.07376	9.91139	11.3066	8.86109	10.6996	-8.64024	-1.93246	-2.04859	2.42368	-4.52356	-8.56224	-9.36194	-11.2186	-4.85798	0	-2.37977	1.73016	-3.07818	-10.4979	-0.321519	-5.51076	0.224416	-12.6788	0.0837244	1.63844	-0.632629
PRRX1	5396	-11.2929	-3.66192	-2.41153	-4.52752	-0.74461	-1.06974	-2.20556	-2.51037	-2.49506	-11.5348	-1.14886	-3.1732	-3.68066	-1.1556	-1.46442	-2.90734	-0.00965462	3.95183	9.75154	3.72006	0	1.60627	-3.56539	3.16734	-1.46241	6.08746	0.548241
PSTPIP2	9050	0	2.15673	8.42626	-6.76818	7.76155	-0.655196	0.805137	-0.476438	0.0551416	1.77052	1.4517	3.09433	0.00838216	2.4665	-0.13468	0.413441	0.0331669	7.05528	7.5157	0.515388	8.30378	-0.237499	1.48198	7.29462	-0.269187	2.92057	1.18442
PTGDS	5730	-13.2177	-13.3297	-2.8021	1.08047	1.38107	-0.422934	-7.2866	-4.48372	-14.5716	-4.34279	-1.08295	-5.97395	-0.671131	-3.44422	0.704035	-0.809513	-0.458133	-2.4662	0.572467	-3.11467	-4.55386	-4.8517	-4.80439	1.11229	-3.25297	-3.89166	-0.517336
PTGER3	5733	-11.432	-8.10329	-10.4009	-10.1331	-2.16474	-11.3376	-9.31741	-6	-8.04439	-6.34767	0	-5.45943	-11.5498	-2.54707	0	4.85798	-2.15325	-3.37931	-3.7622	-3.31918	-1.56009	-2.84083	-2.48798	-8.56082	-0.42698	-7.91333	-2.60239
PTGFR	5737	-12.6398	-10.8154	-3.25943	-1.11235	0.156478	-6.95063	-5.26401	-2.73058	-9.56796	-12.98	0	-4.88942	-4.86342	-1.70166	-6.67243	-2.55141	1.26605	-0.163653	-1.65772	-10.375	-9	-1.1822	2.03369	-1.15252	-1.21485	-0.112296	-3.00558
PTGIS	5740	-6.39346	-1.82474	-8.05484	-2.59191	-2.14428	-14.7677	-12.7501	-3.92982	-12.1209	-9.70895	-0.525421	-1.94706	-12.6762	-2.6431	-4.28129	0.309974	0.950102	3.74347	5.47321	2.61257	-8.15482	-0.556829	-11.0539	0.969068	-0.522794	-1.77173	-3.58496
PTN	5764	-3.9942	-5.20631	-2.64239	-1.80937	0.495634	-2.73755	-3.07553	-3.1935	-11.3298	-1.74548	1.43407	-4.47781	-2.64987	-1.74881	-1.52581	-0.2154	0.720953	0.99427	0.306661	-1.22446	-1.57591	-5.22713	0.764401	-2.27804	-3.1336	0.530601	-0.846324
PTPRD	5789	-10.4808	-5.07039	-10.683	-0.810201	1.67979	-9.85487	-10.5401	-4.67066	-10.0888	-11.0217	1.36613	-9.56033	-10.2372	-3.35915	-6.18982	0.0339473	0.535009	0.994882	-4.2854	-5.66227	0.0626628	-11.421	-2.7839	-1.24429	-3.74599	0.293444	3.58027
PTX3	5806	-9.07682	-2.94959	-9.27845	2.10714	-3.28079	-6.35755	1.72677	-9.90539	-6.62936	-8.75822	0	-2.30581	-11.0251	-2.35147	0	-0.534336	2.61265	7.24793	0	-1.03953	0	9.63481	-3.55605	4.72176	5.2854	0	-7.39232
PUS7	54517	0.255082	2.53006	0.817536	1.50289	0.84986	3.57167	0.997737	0.0128383	-0.473371	0.701266	0.296083	1.46996	2.40763	1.55303	1.48333	0.280878	0.472397	1.6348	2.38904	1.96797	-0.0316096	1.15721	1.45349	1.56821	1.29247	0.724027	-0.334485
RAB15	376267	4.05121	0.508162	2.78841	0.236272	3.20417	6.91267	-1.30843	0.371478	1.11081	0.553982	0.205907	5.93159	5.43024	2.40279	1.6141	-0.522154	2	1.02825	-0.344402	1.22556	-9.10329	-0.249648	-2.22178	0.1682	-3.07654	-1.40976	-1.65355
RAB32	10981	-2.2922	-1.89477	-1.57454	-0.633167	-1.88315	0.879509	-1.01863	-1.19187	-0.405778	-0.681115	-0.709889	-4.8478	-1.56958	0.555501	-1.17812	0.437387	-0.0368702	1.93289	2.73998	1.25994	1.77304	1.95469	1.00984	1.38493	0.0797571	1.54131	1.41742
RAC3	5881	6.72792	-0.0238467	10.0098	8.49985	6.9542	7.78136	9.00843	0.426265	8.42206	2.19878	0.205823	0.100978	8.52356	3.16488	0.309192	0.974237	0.96661	-0.634716	-2.13822	-1.03953	-6.24793	-0.512031	-8.07682	0.435896	1.54344	-5.80735	-6.80735
RACGAP1	29127	0.789567	0.88531	1.19853	1.34765	2.67979	1.76001	3.78738	0.683449	1.21687	2.37521	-0.261969	-0.630845	2.70921	4.26184	0.376815	0.838212	-0.235742	1.54092	1.80156	1.18303	3.89367	3.19605	1.47897	3.51386	1.36229	1.42626	-0.903473
RAD51AP1	10635	9.72962	0.307667	1.2738	-0.993367	8.41363	3.80987	10.8903	1.74595	0.0641303	0.227133	-0.271628	1.65188	3.19436	1.86942	2.01998	-0.79593	0.614109	8.70736	1.80244	8.17493	1.8501	8.99718	9.60733	4.34808	0.904843	3.94419	0.131245
RARRES2	5919	-2.90582	-2.00302	-1.5886	0.183323	-0.0250178	-0.991387	-3.52655	-4.22591	-3.29855	-3.67586	-1.3937	-0.509949	-2.98804	-2.46293	-1.49624	-0.336552	-0.229102	3.26259	2.71448	1.3181	1.63115	2.24921	2.47819	-3.26322	2.83127	2.28566	-0.242452
RASD2	23551	-1.50017	0.988126	-1.67377	-2.06182	-0.341037	-3.14439	1.02685	-1.89566	-2.44536	-0.507925	1.60572	-1.62449	-9.58496	-4.9012	-0.415037	-2.55141	2.71187	2.88885	2.54707	5.24857	7.40088	2.13783	2.60706	1.57319	4.32231	-0.294285	3.56624
RASL12	51285	-11.6891	-2.53749	-6.05138	-4.52529	-0.489267	-3.75151	-3.50891	-3.68748	-2.40229	-3.97698	0.0349338	-1.96198	-3.35738	-0.874599	-1.61832	-2.67807	1.46538	2.91992	2.73078	2.78663	-0.85561	-0.0656879	-0.21069	9.12153	2.13356	0.705715	1.9215
RBP4	5950	0	-11.1228	-9.27845	0.412548	-2.31393	0	-9.1267	-10.4909	-7.62936	0	-5.08746	-7.93074	-7.18982	-3.47131	-4.85798	-4.80735	0.744298	-2.9542	-3.90269	-2.78469	-6.99328	-13.4093	-12.4281	-2.57576	-6.03234	-12.6477	3.05889
REPS2	9185	3.52717	0.110183	2.49586	0.441075	0.831436	2.79787	1.28545	0.182031	1.44879	0.760859	-1.29052	-1.15188	-1.2259	-4.71872	-0.49304	-2.23947	0.406605	0.109403	-0.536168	-1.42793	-4.55265	-2.75591	1.53656	-3.01982	0.324441	2.12862	-2.08057
RERGL	79785	0.0284512	-5.74057	-11.42	0.250622	0.400254	-7.93664	-5.16844	-2.57248	0.464841	-6.21956	7.12524	-4.57715	-3.64987	-4.28708	-6.67243	-6.14975	1.61832	-0.790043	-1.13844	-1.26033	-2.48383	-3.40062	-10.1137	-2.09889	-2.71756	-5.11497	0.203872
RFX2	5990	-1.0665	-0.209638	-1.89148	-0.411725	-1.56937	-1.80049	0.653866	-2.05925	-6.04439	0.50837	0.0418202	-5.10407	-1.02426	-1.90821	0.417506	0.191048	-1.55026	6.83289	5.78136	3.87891	0	-0.243926	-1.89925	5.70044	2.06012	2.6105	2.64386
RGN	9104	-10.5736	-1.60344	-7.77479	-10.0861	-2.94667	-10.0154	0	-7.80735	-7.04439	-2.75194	-5.49185	-8.79442	-9.36194	-3.47278	-8.25739	-7.40939	1.2943	-2.26534	-2.98351	-1.65253	-1.54096	-1.49492	-2.51312	-1.36834	-4.09529	-2.24931	-0.126346
RGS1	5996	-4.03555	-2.90031	-3.01501	-1.05776	3.65243	1.47006	-0.584242	-1.2899	-1.58582	-1.1063	0.705313	9.68475	0.523166	3.29603	-2.04332	-0.715414	3.34183	3.45794	11.8553	1.58792	1.1501	1.72577	2.90016	4.43333	-0.300903	2.57923	1.39585
RGS5	8490	-0.306162	-0.485041	-3.91235	0.300337	1.30489	-1.11134	-2.50388	-1.26973	-1.34192	-3.20059	-0.879739	-0.533323	-3.92527	-2.50614	0.439469	-1.64126	1.15329	4.3582	3.85324	3.47911	2.56907	-0.0728921	2.47617	-1.40809	4.74828	2.78104	2.98837
RGS6	9628	8.81698	2.57309	-6.18982	0.731662	6.9542	-0.734018	5.75489	1.42626	-8.21432	4.66469	-5.83289	-4.05889	0	-7.79442	1.37084	-1.39391	-0.604755	-2.36678	0.108934	0	-7.41785	1.95936	-5.90689	-7.16993	-6.55459	0	-5.80735
RHOH	399	-7.98868	-8.93369	-8.65105	-0.878694	3.02508	6.18982	0.78575	-1.67652	-2.99076	0.123148	0.140272	8.24793	0.772782	3.86984	-0.649965	-1.16454	1.5025	7.70736	9.4818	2.29228	0	7.04439	1.72408	7.93074	1.06012	9.70563	1.32193
RNF150	57484	-10.633	-1.3505	-8.89178	-2.41836	-1.67953	-10.4959	-9.25739	-2.90689	-0.425484	-6.30086	-5.49185	-8.0607	-2.1262	-3.54115	5.90689	-2.1307	1.45802	-0.265142	-1.34933	-0.555437	0.73588	-2.82889	-2.79627	-0.243557	-2.40738	-2.03477	-2.95588
RP9P	441212	-3.18193	-1.27926	-0.148899	-1.5508	-0.346973	-0.541985	0.281856	-1.4482	-9.90238	-0.458306	-6.08746	-0.651429	-3.13101	-1.82956	0.195396	-1.85914	0.237612	0.562395	2.03747	0.747426	0.674759	1.33765	1.91442	1.72467	2.23704	0.552265	-0.451479
RRAS	6237	-6.21129	-3.40425	-1.38556	0.115542	-2.4688	-2.547	-2.12958	-1.5551	-4.56705	-0.974297	-8.93074	-3.51356	-0.729606	-0.339514	-1.95872	-1.45236	1.04769	2.68659	2.50894	1.03619	0.0445587	0.43595	0.780383	2.88222	1.28705	1.57511	0.287035
RRM2	6241	3.71684	2.86043	2.47763	2.05695	3.77106	2.47612	14.1005	0.502194	-0.265421	3.49372	0	1.75092	0.884289	4.93465	0.610131	0.248922	0.738431	2.72291	4.21409	3.87932	1.72935	3.64716	2.40913	5.4848	1.98457	3.71699	2.00514
RSPO3	84870	-10.2372	-8.51964	-8.18982	-1.14759	7.27612	-10.1599	-9.05528	-1.68921	-8.62936	-8.24317	1.23704	-1.30581	-12.0993	-4.61722	2.57391	0.337035	6.18982	2.66297	1.10893	6.16993	3.05585	5.24793	-3.41906	7.70736	-8.55459	4.75489	-4.90168
SAMD12	401474	3.5843	1.71019	1.41504	0.448167	2.84199	1.38405	-4.06529	1.11047	1.45982	1.09689	0.121991	-3.25844	-8.19476	-3.64421	-1.01594	0.0101242	-0.14899	1.03119	-2.16807	-9.69174	-0.181447	-1.7208	0.815409	-10.2969	-1.2164	-1.52526	-1.32974
SCARA5	286133	-3.36807	-9.32643	-11.8057	-0.00265641	0.490399	-4.70722	-11.8929	-4.04303	-10.9751	-9.43671	-0.780219	-4.51356	-1.75919	-3.91186	1.85626	-4.80735	0.46218	-5.2854	5.20945	-5.88264	0	0	-8.07682	-5.9542	0	0	-7.39232
SCD5	79966	-1.27834	-3.74202	-1.4705	-1.13986	-0.770318	-4.02734	-1.9962	-4.30901	-10.5038	-0.979486	-0.644519	-5.15422	-4.52876	-3.05897	-0.870717	-2.50956	0.0921325	1.6697	-2.11548	-2.40748	-7.14369	-4.67774	-2.62481	-3.6243	-2.0566	1.13715	-0.14285
SCN4B	6330	-6.56986	-3.55049	-9.58308	2.20059	-0.438121	-0.80856	-4.37053	-4.97585	-9.29232	-2.02829	-4.52356	-1.46673	-4.51887	-3.27645	-4.85798	-6.82018	1.4441	4.70607	2.12315	2.2945	2.56371	3.1247	1.21818	-0.0962153	3.86	0.34645	0.603652
SELP	6403	-2.25172	-0.503062	-8.77479	0.104835	0.936274	-1.40822	-1.35248	-1.75389	-8.85175	-9.79442	-0.174498	0.710493	-11.5324	-1.16183	-0.319177	-8.14466	1.03317	2.71935	1.99642	0.649943	-1.31504	-2.44416	-1.26354	-8.36632	-0.0892673	-0.909235	-2.21307
SEMA3B	7869	-4.79636	-0.203708	-3.71438	-1.60847	-1.6876	2.45801	-10.7773	-1.44201	0.0375475	-1.52652	-0.95818	-2.47393	-9.94691	-4.58837	1.37084	0.777608	0.351881	-2.32133	-2.00944	-2.60295	-0.211007	-0.634206	-1.88851	-1.16872	-2.16208	-0.756204	-2.86876
SEMA3D	223117	2.47067	-10.9556	-11.9458	-1.12937	0.417489	-8.76818	-10.5147	-3.57186	-10.9513	-3.33202	1.44652	-2.68986	-8.36194	-4.30269	-0.959358	-0.274175	-0.0518991	1.15157	-2.46657	-1.37031	-5.04335	-9.48985	-8.48784	-3.4458	-1.867	-1.84176	-3.36305
SEMA3G	56920	-0.584963	-1.79657	-2.98951	1.05531	1.73009	2.0929	-3.52817	-0.214898	-3.84975	-4.54553	0.417018	-0.172364	-9.19229	-2.26849	2.44746	-1.82443	1.50053	-0.677459	-0.109984	-1.00536	-3.70866	-3.59446	-1.81228	-3.44633	-0.777509	-2.06673	0.235888
SETD7	80854	-2.00624	-1.84874	-4.37081	-2.53293	0.440393	-2.79858	-1.31858	1.22987	0.333336	-3.90096	1.61298	-3.35813	-3.13918	-1.57543	-0.623755	-0.955985	0.319211	0.758947	1.62408	1.45548	-0.0932679	3.3347	1.16062	3.18604	-0.755675	2.57051	1.05584
SGMS2	166929	-3.03363	-0.0400229	-0.860741	0.0392751	-2.24688	-0.098628	-2.36079	-2.66401	-3.31209	0.248104	-6.50779	-4.22644	-2.36317	-1.46382	0.556393	-0.974689	0.46218	3.36209	1.40388	-1.04973	2.52452	0.00173401	1.36326	0.877235	-0.135409	1.20351	0.94626
SH3BP1	23616	7.48399	0.57988	2.32745	-0.435579	3.86372	4.01527	2.25807	1.81131	0.612268	2.37673	-0.00504969	3.2769	1.446	2.54701	0.14193	-1.31861	2.09375	3.554	2.97464	1.70627	-0.270648	1.13972	-0.102598	1.92637	-0.646445	4.30117	-0.326228
SHC4	399694	-6	-7.25739	3.67331	0.995017	-1.17302	6.61471	-8.53916	0.0132237	-0.940057	-3.0858	-7.08746	-5.04164	1.46123	0.221127	-1.18057	-0.974909	0.317924	8.24793	8.78136	2.10035	5.97728	0.181838	7.11894	0	7.61471	6.08746	-0.192645
SHPK	23729	4.08746	0.496938	0.547949	0.411725	9.04166	2.0603	0.901862	2.51307	-0.940057	0.681151	1.17589	1.6879	2.70347	1.92868	1.35626	-1.30528	1.58015	2.61321	-3.85717	-1.56917	-3.47805	-3.70336	-2.32882	-0.241008	-0.0509082	0.713965	-0.118056
SIX1	6495	9.85953	3.98614	4.58792	10.7313	0.264897	4.01648	4.14487	1.8374	-1.05833	1.99277	-7.20945	-1.28773	0.320492	-1.23406	0	0.75048	0.520832	6.83289	9.15228	1.29727	10.8065	8.33092	2.57208	8.5812	9.19967	0.389042	7.7879
SIX4	51804	9.58684	-0.0142607	8.56224	2.59163	8.27612	3.42903	3.4114	1.35064	-0.207292	0.294399	0.326159	2.02196	2.8986	3.34377	0.945138	-0.385493	0.70044	-1.89367	-1.44876	1.77354	0.996198	-7.65821	-0.434403	-1.82491	-6.96578	0.192645	-0.883591
SKA3	221150	7.31288	7.49985	1.49668	0	7.53916	8.31288	10.0821	-6.58496	-0.520832	2.34395	0	0.0444421	2.6624	4.74416	1.91906	0.433614	-0.602948	-5.88264	7	6.76818	5.39232	6.56986	-0.106915	10.0526	-4.9542	8.86109	5.20945
SLAMF8	56833	-6	-0.0118741	-0.503324	1.92537	10.683	7.19967	4.02348	-3.20583	-2.52502	1.71012	0.0314401	9.58684	1.13969	4.23187	-0.246786	-0.23305	2.13979	9.00282	6.25905	8.49985	-0.85561	2.3744	1.93461	2.4589	2.82479	9.60733	3.0397
SLC22A3	6581	-10.1176	-3.93231	-10.3608	0.225164	-1.06988	-4.73844	0.129726	-9.45738	-9.68825	0.154666	0	-1.76948	-5.14884	-3.02148	-7.56986	-3.21348	0.157622	1.09683	-2.08728	-0.621941	-13.2059	-6.64348	-10.2621	1.72443	-2.58717	-1.76947	1.13386
SLC24A3	57419	-9.44915	-1.36992	-1.39326	-2.7172	-0.924774	-3.54113	-3.85244	-1.14562	-10.0888	-2.44646	0	-2.94642	-10.1923	-1.09903	-1.96347	-5.39232	0.36257	9.8933	3.5325	3.29478	-5.24793	-2.04669	-8.81057	2.37008	-7.42626	-5.80735	-1.70302
SLC35F1	222553	0	-5.93074	-0.672835	-1.73166	2.06667	5.61471	-8.90388	0.0112273	-6.04439	-4.04264	0	-8.28077	-8.36194	-8.34873	4.90689	-1.76553	0.618321	9.24793	1.6939	8.17493	-6.24793	-6.49185	6.39232	7.29462	2.70612	8.02237	1.98185
SLC43A1	8501	-1.45341	-3.27302	-0.891476	-2.84999	1.63227	-3.43078	-2.11839	0.903452	1.27753	-4.35848	1.81627	5.47444	3.15986	3.36492	0.307434	-0.95398	0.67739	-1.51516	-0.506461	-0.536409	-0.235123	-2.61212	-1.86429	-2.09233	-0.557865	-1.99559	-1.11293
SLC4A11	83959	7.90087	2.68765	0.9187	8.17493	8.41363	3.32042	5.75489	0.559304	2.37827	2.49018	-1.05361	3.2423	10.236	3.4793	0.94866	-1.16382	1.24616	-8.81698	0.436099	-6.88264	1.44493	-3.49016	-7.90689	-7.53916	-1.68038	-8.26679	-6.39232
SLC9A2	6549	4.84934	0.538007	9.01123	4.1091	3.3886	4.40739	-2.71543	1.09115	0.540568	2.12691	0	-11.0126	-6.18982	-9.28077	0	0	-1.54439	-0.049753	-2.41009	-10.3095	2.54649	-0.876989	-9.60548	-2.23704	-8.21432	-10.7624	-11.3619
SLPI	6590	3.41269	-1.11307	2.65266	-1.18997	2.45296	1.06899	0.969345	-1.67136	2.53622	1.63651	4.52356	-9.99718	-9.58496	-11.2276	0	0	-1.5518	3.49251	0.987378	6.76818	-7.41785	-2.88277	0.167088	2.15754	-5.39671	-1.05247	-10.5622
SMARCD3	6604	-11.6036	-2.27229	-4.04998	-1.25573	-1.66174	-1.70253	-3.24279	-2.82187	-1.52947	-0.542527	-1.4344	-3.55208	-3.30104	-2.23833	-1.03693	-1.44101	0.0037943	0.521906	2.32022	1.47328	2.00437	2.28035	0.686842	2.11245	0.244734	1.00714	-0.734727
SMPDL3B	27293	5.72639	-0.7037	-3.66791	0.519873	7.27612	-0.568512	0	2.62988	6.18296	-0.831557	4.13813	-10.1737	-7.18982	-7.79442	0.633872	-1.56809	0	-3.91194	-4.72195	1.18303	-9.89026	1.17232	0.355861	-4.32399	-2.87752	7.67948	1.49643
SMTNL2	342527	-9.15987	-6.93074	0	-0.319937	-7.19967	-3.6117	0	-7	-8.74483	-3.59932	-0.563901	-6.47573	-8.19476	-8.58871	-4.85798	-4.80735	1	0.47109	-0.651236	-1.39495	-9.29002	-1.54834	-3.61908	-10.5362	-0.720604	-0.628396	-0.836423
SNAR-E	100170220	1.64794	-3.7261	-10.3608	-0.975427	1.21396	-6.76818	1.02697	2.01123	5.24649	-2.76637	6.76808	-6.88623	10.7091	3.54489	-0.698807	0.654299	-0.627006	-3.787	-5.77227	1.69919	-2.56038	5.83289	0	-0.405256	-2.60921	-8.61471	1.39232
SNX10	29887	-1.10459	-2.16757	3.17255	0.198166	2.41145	10.6119	3.85335	-1.2785	-1.56377	0.135041	0.328913	3.85641	2.98161	3.84382	0.436022	-0.137945	1.2823	0.53121	2.67735	1.73721	-1.10928	2.80607	2.56425	-0.98801	0.883097	2.36105	1.20999
SOBP	55084	-11.1183	-2.14318	-6.31144	0.266046	-1.33332	-2.28875	-2.98886	-3.13376	-10.2143	-2.73714	-0.354052	-2.31182	-2.4483	-2.11494	-0.399497	-1.17632	-0.792091	1.43425	-0.761999	-1.13611	-3.62635	-1.86014	-4.65208	-10.2969	-0.542213	1.18333	1.54483
SOD3	6649	-5.84596	-12.1812	-5.57447	-2.60893	-1.23581	-4.60827	-5.42668	-4.87701	-3.31209	-4.08106	0.0317089	-5.61362	-3.46627	-1.75992	-0.374396	0.440573	1.96843	-0.275381	0.440966	0.895074	-8.33539	-3.13924	-4.10448	-0.827486	0.821848	-0.951824	-0.517051
SORCS2	57537	-2.84573	-8.633	-10.0485	-1.87688	-0.255257	-2.36158	-0.673077	-1.58496	-0.357894	-4.0858	1.33442	-2.24537	-10.1472	-3.8154	0.0433926	-1.23947	0.510416	-3.63166	-0.223142	0.293281	-2.17754	1.3347	-0.104879	0.907668	-0.595851	-8.71425	-4.13598
SOX15	6665	-0.900931	-2.20982	0.611838	-2.30731	-1.1807	-1.76222	1.24094	2.64337	-11.1737	1.28492	-0.387082	5.86669	6.02541	2.6834	1.12133	0.0433777	1.83246	-0.049753	-1.10128	-5.88264	-8.41785	-8.3966	-5.90689	-7.82655	-3.14086	0	-6.80735
SOX17	64321	-9.07682	-3.33617	-8.65105	0.319937	-2.06506	-4.95292	-11.2252	-9.64205	-8.95128	-3.73327	-3.07311	3.4329	4.68428	2.10889	1.14609	1.04549	1.16544	10.1319	1.6939	1.25349	-0.440573	1.33681	-2.47428	-1.17177	0.82479	0.0220416	0.796716
SOX9	6662	3.19788	2.39518	3.29627	0.483148	-0.245476	0.738289	1.55329	-2.49787	0.818984	1.74719	6.53916	-3.82697	-4.97499	-3.39889	-8.25739	-6.14975	0.0481576	4.01479	2.22286	-2.23576	1.23257	1.04996	0.385619	0.0766213	1.9983	1.06831	1.6292
SPA17	53340	9.93958	1.4095	1.37242	-0.261705	1.07645	2.52541	-0.567041	1.53528	0.517848	1.83608	0.173332	-5.82109	-1.4885	-1.72375	0.665639	0.806349	-2.15286	1.44724	0.244789	-1.4889	-8.88874	-2.83825	0.897799	-1.29326	-1.14264	0.573991	-0.865623
SPARCL1	8404	-4.1775	-2.69168	-4.98344	-0.672129	-0.684186	-2.56786	-3.16638	-3.19638	-3.65334	-5.16833	-1.83169	-1.0378	-3.68547	-2.47873	-1.99627	-1.75113	1.72961	3.69954	3.01254	1.44763	5.39229	1.59636	0.655691	-2.04514	2.8764	-0.83735	1.06284
SPATA18	132671	-2.43195	-9.25503	0.397189	-2.59495	-0.255257	-1.24016	-0.567041	-0.476438	1.05574	-0.151149	4.52356	-6.54955	-4.04537	-2.59766	0.0489096	-0.534336	-2.69549	0.108228	2.42824	0.877381	2.0071	-6.06609	3.03697	-0.228269	2.32193	3.27868	2.76539
SPIRE1	56907	-5.01607	-0.337656	-1.07528	1.53927	-0.465905	-4.92784	0.202148	-0.743909	-5.49713	-1.40807	-2.71425	-2.04964	-1.06009	-0.825338	-0.155671	0.233009	-0.838221	2.45839	2.51888	1.67286	2.77004	2.83785	2.42714	1.13459	1.50871	0.76159	0.366805
SPOCD1	90853	9.25267	1.78991	3.61175	-1.69967	7.53916	7.38098	0.379207	2.26216	2.40117	1.39568	-5.83289	-4.06439	-8.19476	0.552541	0	1.47089	-0.161426	8.49586	6.18982	0	0	5.24793	-5.90689	10.6609	0	0	0
SPOCK1	6695	-3.16841	-9.25503	2.90689	-3.53398	-9.00843	-2.69589	-8.73471	1.7761	0.0599425	-2.76637	0	-3.8125	-11.9204	-3.51642	-5.85798	-6.14975	0.271059	-4.98233	-8.53916	-3.15986	-1.35811	0.429393	1.42169	4.76398	-10.0967	-4.53657	-4.35837
SPON1	10418	0.325032	-2.06779	-5.21171	0.69269	0.391971	-3.52556	-11.9622	-2.37324	-11.3842	-6.47962	0.605721	-1.56305	-8.13545	-1.42591	0	-0.974909	0.814554	3.66297	1.52725	-0.954437	-5.24793	-8.3966	-6.04769	-2.98781	-7.55459	-4.05619	0.5025
SPRY4	81848	1.17093	1.78232	0.623059	2.16904	1.81295	2.63693	1.4423	0.301987	-1.10497	0.499233	0.824229	-0.3106	2.33274	2.32756	0.669423	1.23483	1.34852	3.95379	3.6182	2.02651	0.309585	1.54115	-0.315648	1.6992	1.7895	1.59163	1.34288
SSPN	8082	-3.91805	-1.91446	-4.01257	-0.867591	-1.33887	-1.45294	-3.10974	-1.78527	-3.43185	-2.35997	-2.02046	-2.57218	-2.93587	-1.73554	-0.736966	-3.43165	0.838766	3.91992	3.29163	1.16902	-2.16708	2.68096	3.39318	1.25225	2.43608	4.1733	0.179007
STARD4	134429	-3.3489	1.98813	0.356588	1.95195	0.251446	-9.62571	-1.14598	-2.68748	-8.62936	1.06907	-0.548304	-1.44987	-2.06491	-0.750022	-0.804604	-6.82018	-0.255141	3.45498	2.31457	1.29727	2.80114	2.40539	2.14296	0.995225	1.8512	2.69448	-1.40054
STEAP4	79689	-1.71727	-1.30412	-1.36756	2.65702	0.309801	-1.40743	-2.35698	-3.767	-13.0941	-0.515787	-3.26096	0.192862	-4.42485	-4.20355	-2.14796	-3.93357	1.1343	4.39734	3.4777	1.05523	2.53489	-0.216965	-4.48666	-1.8933	3.27465	0.799975	3.27517
STK32C	282974	4.18859	1.89263	-0.63005	2.43237	1.63227	3.16551	1.02686	0.125844	1.64211	1.32858	-0.0284752	-4.55117	-8.36194	-1.31402	0.292181	-1.52502	0.997836	5.83289	0.278037	0.287282	-0.440573	1.41303	5.80735	0.605054	2.83335	5.35755	0.716207
STT3A	3703	2.73187	1.31941	0.598294	1.49921	1.91382	1.8703	1.28247	0.288833	-1.04464	0.97772	-1.7823	-1.55004	-1.25987	-1.97866	-0.396053	-0.678812	0.0289074	2.41153	1.26499	-0.140065	1.11259	0.678309	1.37171	1.2987	1.70155	0.978621	0.522037
SUSD4	55061	2.31288	-2.1252	-6.18982	2.32193	6.53916	11.0715	-1.12455	1.01123	-0.531325	1.99258	-1.5483	-1.66091	-1.62364	-4.93618	0.648156	-7.62936	0.898612	-2.61626	-3.77639	-4.92283	-2.60632	-4.8865	-1.4247	-2.65666	-4.29768	-5.15675	-13.3071
SYT11	23208	-3.2217	-3.01662	-2.51007	-0.479831	0.46761	-3.69286	-0.709508	-1.13003	-1.94426	-2.17323	-0.454902	-3.67964	-2.09843	-0.634983	-0.759304	-0.396465	0.785084	2.93583	2.8866	1.72462	-1.54456	0.967559	1.7417	1.38272	0.878397	0.849395	0.819455
SYT17	51760	7.31288	1.85148	0.327165	1.81307	5.9542	9.07146	-0.973033	7.59246	0.796908	3.14439	-1.46317	6.96578	-9	-7.34873	0.0489096	0.276518	1	-7.75489	0.108934	0.706269	6.12711	3.81961	-1.5183	-7.6865	0	-0.65355	-3.31588
TACSTD2	4070	3.56006	0.997975	2.92591	2.1581	4.10374	5.34445	-1.73775	0.990495	2.53741	3.40458	0.451696	-0.0529489	-9.77808	-6.12219	1.03242	-0.581909	4.85798	-1.33853	-1.83285	-4.45412	-0.414708	-5.03674	-4.05786	-4.66871	-4.15623	-0.343005	-4.04922
TCEAL2	140597	-12.4484	-10.021	-10.4388	-4.57774	-1.74855	-10.6008	-8.98014	0	0	-9.68475	3.14225	-5.32164	-7.77479	-5.99795	-9.07414	-6.82018	0.5236	-4.98329	-10.2276	-9.63844	-5.17564	-7.94837	-8.81057	-9.17243	-5.46363	-4.15397	-6.80735
TCF19	6941	1.61043	0.354236	1.98844	0.89334	1.71799	2.50749	3.62544	-0.680437	-0.817325	1.56483	0.345029	2.60936	0.687112	1.41552	0.760066	0.481116	1.91067	1.40766	4.01087	1.56719	0.934624	1.54262	1.75869	1.24376	1.15148	5.15727	-0.48665
TCF21	6943	-5.8781	-5.50098	-4.76479	0.0379305	-3.43042	-2.04261	-6.58566	-4.74487	-4.21023	-4.49266	-1.54314	-1.16812	-2.64987	-1.47318	-9.77314	-3.03738	1.35702	-1.08494	-0.949959	-2.10484	-5.23461	-3.41181	-5.41906	-5.42279	-3.28884	-3.84055	-3.83555
TFAP2C	7022	2.24713	0.488905	3.08339	1.31861	1.32971	3.67295	2.25647	-0.383486	-0.126099	3.18363	-1.35714	7.46522	12.7237	4.67946	0.0317273	-0.0945502	6.09926	0	0	0	9.78953	-7.29462	0	-6.9542	-6.2854	0	-10.2992
TFCP2L1	29842	8.43045	0.790362	-6.78136	1.81307	5.9542	8.78136	0.620808	8.33092	-1.26829	0.749082	1.22917	4.97375	4.36764	1.32676	2.45217	-0.0143097	1.29134	-3.76553	-5.14642	-12.6649	0.959504	-3.12742	-3.4591	-2.84178	-7.86228	-5.31628	-5.76113
TGFB1I1	7041	-7.40562	-1.18442	-2.39287	-3.12266	-3.14882	-3.89588	-2.19237	-11.043	-2.07756	-2.57737	0	-2.005	-3.09405	-1.49065	-1.9573	-0.982267	0.666179	1.66386	2.56717	1.79684	6.39232	1.34104	-0.885902	-0.923379	3.71454	1.48332	0.869777
THSD7A	221981	7.90087	0	-6.18982	6.16993	-6.20945	0.434937	-7.73471	-6	-6.04439	-8.43879	0	-7.2854	0	-2.93643	4.90689	0	-2.43664	-7.29462	-6.88264	-0.6395	8.3966	-1.24393	0.159703	-5.35755	-6.78136	-0.133045	-2.01945
TM7SF2	7108	1.54853	1.03635	0.499009	4.60803	0.447335	5.72475	-4.26331	-0.280174	1.50201	1.90294	-1.57534	-2.0949	-0.040008	-3.21888	-0.0216951	0.0687128	-0.944808	-1.58726	-1.81759	-1.71357	2.14526	-1.57595	-1.36723	-2.78422	-0.476052	-0.5798	-1.14187
TMC5	79838	11.0334	9.72451	6.10852	6.76818	7.53916	0	0	-2.80735	6.10852	2.3817	-5.83289	-4.55117	-8.89178	-8.53138	1.04891	0	-1.14125	0	0	0	9.04166	8.56224	0	0	0	0	0
TMC6	11322	4.18859	1.06031	4.19927	0.73608	0.877381	12.7922	0.212849	0.848892	-0.00877021	0.755748	-0.602272	3.54927	0.320313	2.78914	0.240726	-2	7.33092	1.74711	4.01582	1.73068	-5.24793	2.5618	-1.18074	2.19002	-0.456557	3.28962	1.41269
TMEM139	135932	10.3443	0.814084	0	8.63662	8.27612	2.0603	-6.32193	-1.15744	4.02341	1.0745	-0.968291	-7.2854	-6.18982	-3.03076	1.04891	0	4.85798	0.146638	-1.73219	1.14081	-2.53352	-3.27701	-0.334923	-12.0314	-1.08321	-0.193346	-1.0088
TMEM163	81615	12.5435	3.38129	0.644905	3.4667	10.0835	3.94555	-0.44445	2.19103	-10.599	4.18422	-6.96578	-4.12951	-0.712645	2.41093	-1.95839	0.86148	0.191686	6.83289	1.28951	0.885541	9.60733	2.72012	3.21551	0.244237	3.89924	-5.80735	7.7879
TMEM195	392636	-6	3.94117	-6.18982	0	0.845672	1.17585	-8.98014	-8	-8.36632	1.21299	-1.02369	-3.25844	-7.5157	-2.462	1.90689	0.689457	-0.293991	-0.366782	1.80244	-3.1062	-2.85561	-4.3295	-0.57092	-3.822	1.04731	-1.464	0.449307
TMEM30B	161291	3.55633	0.880598	1.7298	1.66067	3.37018	4.83817	0.547158	1.49211	0.48919	1.93336	0.321928	-0.45561	-3.51887	-3.66761	-1.28293	0.638402	0.70488	-0.570655	-0.401617	-3.8585	2.05415	-5.58259	-3.12614	-9.75822	-2.62478	-2.72432	-3.44851
TMPRSS2	7113	7.03003	3.16126	1.89926	2.96457	4.72125	5.88736	-2.63532	0.356103	2.22509	3.08488	-0.309328	-8.37938	-9	-9.13443	0	5.83289	0.133267	-3.48415	-8.07156	-6.93287	0.652458	-2.7708	-12.8529	-12.1072	-13.0919	-8.57715	-5.8332
TNFAIP8L3	388121	-9.31061	-9.17991	-4.96495	0.144593	-0.190854	-5.08399	-4.22668	-4.45841	-9.13186	-1.55728	-4.52356	-3.16099	-9.77808	-1.01868	-7.56986	-0.261838	1.55097	9.00282	2.44508	-7.46761	7.05642	3.7947	-6.90689	-0.623146	-0.256908	4.75489	-0.0129391
TNFRSF18	8784	6.72792	-6.93074	-1.3135	2.1788	9.86109	8.31288	4.43879	-2.99718	-6.04439	2.8121	0.394476	7.48382	0.876265	3.69539	-0.793549	-1.68852	5.85798	7.94837	8.51964	7.17991	0	1.76046	0	1.76139	0.966833	7.2384	7.19967
TNNC1	7134	0.324198	0.621226	0	2.85489	9.20212	-0.57836	-5.72792	0.270529	3.47131	7.98868	0	-9.47371	0	-13.0399	-4.85798	0.494109	0.0293838	-1.11122	-2	-9.79116	0.288125	-8.57743	-7.71425	-9.68825	-8.29002	-10.332	-8.39232
TOR3A	64222	2.12917	1.62589	1.82116	0.885533	1.72809	2.50626	2.039	0.284795	-0.459822	0.518433	-0.422309	3.5435	2.75389	1.59684	0.308239	0.0811859	0.969426	1.55441	2.46815	0.192024	0.685301	1.20728	0.833856	1.19023	0.635052	0.894249	1.03145
TRIM59	286827	-0.637171	-0.501376	-0.788496	0.485996	1.52793	8.41785	3.21585	3.40301	-0.0400377	-0.886757	-0.825203	-0.00164503	4.30203	2.19654	1.47721	0.633423	-0.372689	-1.68698	2.51612	7.98299	1.26514	3.27302	-0.210961	4.19002	0.623437	0.813231	1.61891
TROAP	10024	10.0154	7.7211	2.27165	3.81449	9.20212	10.7624	4.66225	0.0103667	7.42626	5.23818	-0.117535	1.74677	2.35449	10.4242	0.228675	-0.115477	-1.03123	7.05528	7.78136	0	6.71425	3.99799	1.11548	1.8947	7.61471	7.94251	5.78136
TSC22D3	1831	-3.85853	-1.71464	-0.859286	-0.426033	0.753782	0.573673	-0.2402	-1.81792	-3.00294	-1.66741	-2.07276	-1.70236	-1.24423	-0.834036	-1.37239	-1.7205	0.736547	1.03298	2.60686	0.147021	0.114014	0.123328	2.23197	3.03892	0.100235	0.854615	0.344331
TSLP	85480	-0.543374	-2.30945	-2.38181	0.0509109	0.459035	-0.155752	-5.04439	-5.15139	0.056692	0.32636	0	-8.56224	6.06609	-7.05528	0.0324215	0	-0.508287	-1.13578	1.37093	-6.47573	-7.70736	-0.248679	-5.90689	-0.243557	-0.782693	-6.39232	-3.84583
TSPAN13	27075	3.03977	-1.14992	1.45494	0.532978	3.56949	3.99542	1.77626	0.833398	-1.06927	0.762368	1.07922	1.39272	1.09325	1.63631	0.929297	-0.14702	1.37021	2.79593	1.84759	1.02981	1.03522	1.24905	0.420299	-0.827684	0.41192	1.55215	0.688767
TSPAN7	7102	-2.58194	-4.21625	-4.36267	-2.03566	1.49333	-0.247317	-3.06854	-1.21794	-0.779858	-5.76848	2.02857	-2.123	-3.9542	-2.50241	0.383681	-3.17342	2.06932	-0.909409	-2.78116	-0.00980727	-0.931285	-2.79163	-1.81218	-5.51084	-1.70243	-1.18445	-1.31128
TSPAN8	7103	-0.522146	-10.021	0	-8.64024	0	9.51964	-7.90087	0.160992	-7.85175	-4.11437	5.52356	-8.79442	-7.18982	-0.238731	-2.003	-1.71912	0.736966	-3.53834	-7.66534	-9.52748	-8.56605	-8.3966	-1.2824	-2.40599	-9.87498	-6.00749	-9.61471
TTK	7272	0.0665977	3.74169	9.18982	2.32992	0.744743	9.19722	11.4471	-0.847997	-0.618129	4.45346	0	-1.30271	2.84214	5.26019	1.40449	0.7062	-0.78404	5.24793	7.5157	0	6.71425	6.24793	7.8009	10.0042	-0.691878	7.67948	5.20945
TTN	7273	-6.98868	-0.0238467	-8.65105	9.87805	1.75452	-5.75489	-1.97982	0.372554	-8.74483	-0.663818	-0.563901	-1.97514	-9.83605	0	-1.81762	-0.570187	-0.907732	0.633218	4.01582	0.287282	1.14439	0.188632	9.32418	1.60352	2.70612	8.02237	0.39776
TUBA1C	84790	1.05528	6.91886	7.10852	-1.00998	0	2.48072	1.82323	0	0	1.45337	1.25297	3.85916	2.68188	1.70344	1.36337	0.552381	1.1786	0.547488	6.52356	1.78469	5.97728	2.17708	0.5333	2.22365	-5.55459	-0.733215	0.229109
TUBB2B	347733	-6.98868	-6.52356	-2.78326	-1.44537	-1.52616	-3.43588	0.413995	-7.32193	-7.04439	-2.09637	0.189118	6.26459	2.22162	-1.7689	-0.12539	1.09177	3.0054	-1.59756	-9.69349	-11.5976	-5.10154	0.0425154	-3.0193	-3.10506	-2.87714	-7.02831	-2.377
UBD	10537	7.53916	2.17827	1.15865	2.78732	4.49272	9.61287	0.932402	-1.66173	-1.02323	2.79832	-1.89242	11.0681	1.7862	4.17447	-0.835067	-0.452852	2.06559	3.85179	4.50344	2.24704	-0.623475	4.18936	1.44408	1.05617	0.64024	5.14349	3.12885
UBE2T	29089	4.08746	1.0407	1.91293	2.29213	1.03043	2.69019	3.82344	0.691104	1.11159	2.38559	-0.599389	0.410974	2.98001	3.49512	0.268098	0.151155	0.304291	0.547488	1.11548	0.778422	2.14868	2.47278	0.378512	3.26483	0.85197	3.05477	-1.14202
UQCRH	7388	2.26833	1.70691	2.08117	0.534667	0.379247	1.53254	1.55136	0.804541	1.46714	0.845753	1.00968	1.86925	1.57943	1.20861	0.359412	0.40109	0.940618	0.393072	1.03885	-1.32745	0.211874	-3.19368	-1.82304	-1.7116	-1.74769	-1.43706	-1.45019
VIPR2	7434	-4.7202	-9.73978	-8.99718	-0.912537	0.561879	-9.35315	-8.82018	-3.39017	-7.62936	-9.07948	-5.49185	-2.47393	-7.77479	-4.40529	-7.18982	1.76755	-0.205675	-2.04363	6.52356	-6.47573	-6.83289	-6.06609	-8.48784	-1.82491	-6.55459	-5.80735	-8.39232
VLDLR	7436	-5.01607	-2.23367	0.587588	-9.82337	-2.87129	-5.12648	-1.67974	1.33092	6.10852	-2.81889	4.52356	-5.16477	-11.6188	-0.526069	-0.95109	-5.39232	-0.0461292	3.30071	8.65464	2.08822	2.43296	2.42672	1.08901	1.78803	-2.21184	2.42613	0.0160011
WDHD1	11169	2.16146	-0.209638	0.23644	-6.76818	0.339486	8.41785	9.80574	0.857981	6.6865	0.36257	0.727732	3.72643	5.08992	5.32681	2.17511	-0.892063	3.25214	6.56986	0	1.29727	0	7.04439	-1.09954	7.57743	-0.402759	8.68299	0.567685
WDR17	116966	-4.01523	-9.32643	-9.09803	-0.349217	-0.0080654	-2.73844	-1.40569	-1.40009	-1.02857	-3.68608	0	-0.138341	-3.51887	-7.34873	-0.736966	-0.44849	0.0293838	-1.18392	0.579013	-0.491114	-0.148313	-3.37662	-1.5743	-3.90024	0.220247	-1.29702	-1.18997
WDR67	93594	0.375404	-5.93074	6.10852	-8.49985	7.53916	8.51964	3.83498	2.01123	6.6865	-0.835881	1.28846	-0.598007	3.04539	2.56862	1.06285	-1.20309	1.90016	1.27218	0.123148	0.878908	6.71425	2.45066	2.59495	6.70044	-1.05063	1.13516	-0.39927
WDR76	79968	6.72792	0.988126	1.62753	7.98299	0.757799	8.41785	1.39158	-0.400087	-7.36632	-0.77444	-2.80863	-0.949854	1.8408	7.67948	0.285402	0.798685	0.469886	8.33539	8.19476	0.878908	0.831024	2.49615	0.355204	0.865983	8.37938	2.01282	-0.38109
WLS	79971	-5.61267	-2.09012	-1.95187	-0.577134	-0.898485	-3.39112	-1.43554	-0.680215	-5.9013	-1.45721	0.121991	-2.37003	-3.37742	-3.22809	-1.96039	0.820205	0.472524	0.667322	-1.58011	-1.3882	0.235089	-3.33234	-1.80619	-2.45612	-1.67134	-1.24585	-1.15263
WNT2B	7482	-7.79442	-7.93074	-3.16993	-0.543284	0.329705	-9.15987	-2.19931	-7	-7.62936	-8.60733	1.70908	2.98514	3.46123	2.8953	0.286319	0.112303	1.27332	6.24793	0	0	-5.24793	-5.49185	7.97154	0	1.12075	10.0042	0
YPEL4	219539	-8.15987	-5.93074	0	-7.49985	1.74474	-3.54516	-7.05528	-10.043	-8.50383	-1.64689	-3.8365	2.85843	2.09208	1.41093	-2.91329	-5.39232	-4.85798	6.56986	7.36632	8.49985	0	6.24793	8.26209	5.70044	9.61471	7.09803	3.34999
ZFHX4	79776	-11.1787	-8.633	-11.5488	0.0271052	-1.21391	-5.73042	-3.05346	-3.42852	-10.2923	-2.78775	0.130397	-2.16273	-10.3219	-2.64046	-0.95109	0.0168738	-1.0414	7.94837	2.91816	-0.305808	0	7.70044	2.55166	0.60812	3.04016	-0.449803	-4.95545
ZNF215	7762	1.05528	0.830075	0	8.17493	8.12412	1.33039	-5.72792	0.788835	0.142958	2.81368	0.577873	1.47865	0.23362	8.51175	0.210567	-0.0740006	0.253892	2.61321	7.19967	0.287282	2.8501	-0.974465	0.572081	2.86917	-0.680382	2.49185	-3.12146
ZNF25	219749	-2.56182	0.399208	-1.3355	-1.81871	0.19616	-0.130518	-0.503891	-1.94151	-1.52655	-1.37446	-0.974909	-2.40654	-2.71289	-0.296564	-1.14345	-0.911039	-0.263962	1.53139	3.11979	-0.0579582	0.106586	0.355422	2.85529	2.67875	0.253085	1.44163	-0.230895
ZNF623	9831	0.0299532	1.5639	1.02934	0.64794	1.33622	9.13699	3.00859	0.426265	-0.113657	0.547488	-0.376218	2.04089	10.3869	0.641465	1.45628	1.41071	0.77465	1.07185	2.15371	1.50726	1.99048	0.500385	1.98185	0.41673	0.604591	0.550197	-0.158262
ZNF682	91120	1.39093	1.41651	1.50017	0.191578	3.13706	4.83476	0.514573	1.01021	-0.594933	0.151429	-0.0691997	3.99465	3.76561	4.47573	0.63607	-1.41729	0.922198	1.50951	1.15934	2.50726	-1.11864	0.657894	-0.448712	1.75316	-0.68012	8.02237	-0.604415
a Log2 ratio value (tumor versus normal) of each gene in patient B12, the same as other patients.
