# Supplementary material for: Comparative mRNA and microRNA Expression Profiling of Three Genitourinary Cancers Reveals Common Hallmarks and Cancer-Specific Molecular Events
Source: PLoS One. 2011 Jul 25;6(7):e22570. doi: 10.1371/journal.pone.0022570 (PMC3143156; doi:10.1371/journal.pone.0022570)
Supplement: Table S6 — Target prediction of differentially expressed miRNA in TGCT, TCC and ccRCC. (XLS) [file pone.0022570.s007.xls]

## Sheet: TCC
Table S6. Target pridiction of differentailly expressed miRNA in TCC.
Pearson coefficient	P-value	miRNA	Target symbol	Target ID	mRNA expressiona																				miRNA expression
					B12N	B12T	B13N	B13T	B15N	B15T	B16N	B16T	B20N	B20T	B2N	B2T	B30N	B30T	B4N	B4T	B5N	B5T	B25N	B25T	B12N	B12T	B13N	B13T	B15N	B15T	B16N	B16T	B20N	B20T	B2N	B2T	B30N	B30T	B4N	B4T	B5N	B5T	B25N	B25T
-0.545128	0.01293	hsa-let-7b	COL24A1	255631	16.19	0.53	4.58	0.01	3.29	1.03	4.71	2.89	5.52	6.51	0	0	3.72	0.54	7.35	1.93	5.61	0.69	5.41	1.01	2806.44	5797.11	13250.4	17459.7	3289.01	9239.75	2326.63	5738.58	5309.34	6003.08	42196.1	44373.9	6313.26	29896.4	8057.49	11353.9	5411.32	33170.6	2720.62	10489.2
-0.496128	0.02609	hsa-let-7b	SCN11A	11280	13.97	6.37	15.27	5.14	15.34	2.06	5.44	3.62	19.5	40.01	4.09	1.22	14.63	4.34	21.1	9.35	18.81	5.49	26.86	10.14	2806.44	5797.11	13250.4	17459.7	3289.01	9239.75	2326.63	5738.58	5309.34	6003.08	42196.1	44373.9	6313.26	29896.4	8057.49	11353.9	5411.32	33170.6	2720.62	10489.2
-0.50308	0.02376	hsa-let-7b	LRIG1	26018	59.06	3.45	11	1.81	34.34	5.5	30.44	28.94	23.18	31.63	9.26	2.45	32.18	16.54	23.34	2.58	19.47	1.03	26.86	64.67	2806.44	5797.11	13250.4	17459.7	3289.01	9239.75	2326.63	5738.58	5309.34	6003.08	42196.1	44373.9	6313.26	29896.4	8057.49	11353.9	5411.32	33170.6	2720.62	10489.2
-0.481818	0.03146	hsa-let-7b	COL1A2	1278	1693.73	309.1	572.5	200.91	2885.29	333.48	2395.46	878.45	427.09	432.96	238.63	322.38	696.84	152.35	1202.66	235.75	821.57	191.17	917.91	29.67	2806.44	5797.11	13250.4	17459.7	3289.01	9239.75	2326.63	5738.58	5309.34	6003.08	42196.1	44373.9	6313.26	29896.4	8057.49	11353.9	5411.32	33170.6	2720.62	10489.2
-0.474933	0.03434	hsa-let-7b	ADAMTS5	11096	14.92	2.12	19.86	9.37	17.17	0.69	30.08	26.05	16.92	25.43	13.62	3.42	15.69	2.71	24.94	2.26	28.05	2.06	16.24	1.52	2806.44	5797.11	13250.4	17459.7	3289.01	9239.75	2326.63	5738.58	5309.34	6003.08	42196.1	44373.9	6313.26	29896.4	8057.49	11353.9	5411.32	33170.6	2720.62	10489.2
-0.500162	0.02472	hsa-let-7b	NOVA1	4857	4.13	0.01	2.75	0.01	3.65	0.01	1.81	1.45	0.01	1.86	0.54	0.01	1.86	0.01	1.28	0.01	2.64	0.01	1.95	0.01	2806.44	5797.11	13250.4	17459.7	3289.01	9239.75	2326.63	5738.58	5309.34	6003.08	42196.1	44373.9	6313.26	29896.4	8057.49	11353.9	5411.32	33170.6	2720.62	10489.2
-0.453343	0.0447	hsa-let-7b	SLC9A9	285195	20	2.65	25.66	4.23	70.87	2.41	38.05	74.89	23.54	41.25	23.43	6.6	40.43	6.51	65.54	20.96	49.16	5.15	19.49	19.53	2806.44	5797.11	13250.4	17459.7	3289.01	9239.75	2326.63	5738.58	5309.34	6003.08	42196.1	44373.9	6313.26	29896.4	8057.49	11353.9	5411.32	33170.6	2720.62	10489.2
-0.479964	0.03222	hsa-let-7b	ARHGAP20	57569	10.16	3.45	3.36	0.01	5.11	0.69	11.23	4.34	4.41	4.34	6.54	0.01	9.31	0.54	7.35	1.93	2.97	0.01	12.78	1.01	2806.44	5797.11	13250.4	17459.7	3289.01	9239.75	2326.63	5738.58	5309.34	6003.08	42196.1	44373.9	6313.26	29896.4	8057.49	11353.9	5411.32	33170.6	2720.62	10489.2
-0.577431	0.007675	hsa-let-7b	GAS7	8522	14.61	0.01	3.36	0.91	32.51	3.44	21.74	26.41	19.5	7.44	7.08	1.96	18.35	0.54	14.39	1.29	20.46	0.01	20.36	8.37	2806.44	5797.11	13250.4	17459.7	3289.01	9239.75	2326.63	5738.58	5309.34	6003.08	42196.1	44373.9	6313.26	29896.4	8057.49	11353.9	5411.32	33170.6	2720.62	10489.2
-0.535539	0.01495	hsa-let-7b	GHR	2690	12.7	0.53	17.41	0.91	4.38	0.69	19.21	3.98	21.34	14.58	4.9	0.73	11.17	0.54	13.43	4.19	9.9	0.01	20.79	9.13	2806.44	5797.11	13250.4	17459.7	3289.01	9239.75	2326.63	5738.58	5309.34	6003.08	42196.1	44373.9	6313.26	29896.4	8057.49	11353.9	5411.32	33170.6	2720.62	10489.2
-0.517299	0.0195	hsa-let-7b	BNC2	54796	24.77	3.71	11.3	9.06	23.75	4.13	16.31	14.11	32.37	14.27	13.35	1.47	26.07	6.23	12.79	1.29	27.39	2.06	30.32	1.01	2806.44	5797.11	13250.4	17459.7	3289.01	9239.75	2326.63	5738.58	5309.34	6003.08	42196.1	44373.9	6313.26	29896.4	8057.49	11353.9	5411.32	33170.6	2720.62	10489.2
-0.572735	0.008306	hsa-miR-1	TBP	6908	6.35	6.9	7.94	8.46	2.56	9.97	9.06	5.43	1.84	6.82	0.01	5.63	3.72	11.93	9.91	5.48	11.55	6.18	11.48	7.1	4908.13	149.487	1337.99	124.996	7616.2	156.151	6290.32	778.14	7194.69	1530.66	49711.8	2723.62	6864.91	82.7502	2597.84	342.115	912.948	118.2	6064.75	183.54
-0.494235	0.02676	hsa-miR-106b	FAM46C	54855	8.89	2.39	8.55	3.02	6.21	0.69	9.78	6.15	20.6	13.34	3.54	1.71	4.52	0.01	20.78	0.64	21.12	4.46	6.5	3.55	74.058	711.726	164.566	610.057	78.1861	177.402	84.1825	218.158	140.934	198.705	120.487	771.26	120.194	653.244	186.715	544.061	128.642	622.401	13.6807	195.208
-0.531833	0.0158	hsa-miR-106b	NR4A3	8013	47.63	1.06	128	11.48	131.88	5.16	95.31	92.98	110.73	58	52.03	35.71	205.06	1.63	78.96	12.58	3.63	3.09	47.43	4.06	74.058	711.726	164.566	610.057	78.1861	177.402	84.1825	218.158	140.934	198.705	120.487	771.26	120.194	653.244	186.715	544.061	128.642	622.401	13.6807	195.208
-0.599182	0.00524	hsa-miR-106b	HABP4	22927	19.69	2.65	9.16	0.91	27.03	2.75	15.22	10.49	28.69	10.85	25.61	8.81	34.84	3.52	19.82	1.61	7.59	5.83	14.51	2.28	74.058	711.726	164.566	610.057	78.1861	177.402	84.1825	218.158	140.934	198.705	120.487	771.26	120.194	653.244	186.715	544.061	128.642	622.401	13.6807	195.208
-0.665707	0.001356	hsa-miR-106b	SLC2A4	6517	65.73	0.01	9.16	1.81	30.69	0.01	43.85	3.98	35.68	23.57	29.15	0.98	18.62	2.44	8.95	3.22	16.17	0.69	39.85	4.06	74.058	711.726	164.566	610.057	78.1861	177.402	84.1825	218.158	140.934	198.705	120.487	771.26	120.194	653.244	186.715	544.061	128.642	622.401	13.6807	195.208
-0.489394	0.02852	hsa-miR-106b	SACS	26278	32.39	12.2	7.33	2.72	62.47	17.53	30.8	15.56	115.51	24.81	25.61	2.45	14.36	10.03	28.13	4.51	22.77	1.72	32.71	7.35	74.058	711.726	164.566	610.057	78.1861	177.402	84.1825	218.158	140.934	198.705	120.487	771.26	120.194	653.244	186.715	544.061	128.642	622.401	13.6807	195.208
-0.58496	0.006745	hsa-miR-106b	ZDHHC1	29800	10.16	0.8	7.33	2.11	4.75	2.41	5.44	2.53	5.52	4.34	15.25	3.18	2.66	0.81	7.99	4.19	10.89	1.03	7.15	13.19	74.058	711.726	164.566	610.057	78.1861	177.402	84.1825	218.158	140.934	198.705	120.487	771.26	120.194	653.244	186.715	544.061	128.642	622.401	13.6807	195.208
-0.450656	0.04614	hsa-miR-106b	RGL1	23179	19.69	7.43	41.24	10.57	76.35	8.59	72.48	108.18	13.61	63.58	29.69	18.34	35.11	12.47	51.47	34.18	53.12	11.67	31.62	9.89	74.058	711.726	164.566	610.057	78.1861	177.402	84.1825	218.158	140.934	198.705	120.487	771.26	120.194	653.244	186.715	544.061	128.642	622.401	13.6807	195.208
-0.569033	0.008833	hsa-miR-106b	PPARA	5465	5.72	4.78	7.64	4.53	13.52	2.75	15.22	17.73	5.89	6.82	25.61	3.42	15.96	3.8	11.83	5.48	10.23	3.78	10.83	10.4	74.058	711.726	164.566	610.057	78.1861	177.402	84.1825	218.158	140.934	198.705	120.487	771.26	120.194	653.244	186.715	544.061	128.642	622.401	13.6807	195.208
-0.491517	0.02774	hsa-miR-106b	KIAA0922	23240	4.13	1.06	0.61	0.01	2.92	1.03	5.07	2.89	2.58	1.86	6.81	1.71	4.26	4.88	2.56	0.01	0.99	0.01	8.01	2.79	74.058	711.726	164.566	610.057	78.1861	177.402	84.1825	218.158	140.934	198.705	120.487	771.26	120.194	653.244	186.715	544.061	128.642	622.401	13.6807	195.208
-0.470433	0.03632	hsa-miR-106b	ARL4A	10124	16.83	0.8	9.47	10.88	19.36	26.82	5.8	19.54	42.3	25.12	15.53	1.47	10.64	22.23	31.01	11.61	9.9	0.69	22.53	10.65	74.058	711.726	164.566	610.057	78.1861	177.402	84.1825	218.158	140.934	198.705	120.487	771.26	120.194	653.244	186.715	544.061	128.642	622.401	13.6807	195.208
-0.598472	0.005308	hsa-miR-106b	RRAGD	58528	14.61	0.8	15.27	1.51	21.19	2.06	13.77	18.81	30.53	12.41	48.22	0.73	17.29	14.91	17.9	1.61	13.2	1.37	16.68	9.38	74.058	711.726	164.566	610.057	78.1861	177.402	84.1825	218.158	140.934	198.705	120.487	771.26	120.194	653.244	186.715	544.061	128.642	622.401	13.6807	195.208
-0.717781	0.0003661	hsa-miR-106b	JAZF1	221895	74.62	1.59	20.47	3.93	52.24	16.85	61.25	23.16	76.88	26.36	46.31	8.32	18.62	12.74	33.25	2.9	18.48	3.78	64.98	16.23	74.058	711.726	164.566	610.057	78.1861	177.402	84.1825	218.158	140.934	198.705	120.487	771.26	120.194	653.244	186.715	544.061	128.642	622.401	13.6807	195.208
-0.546584	0.01264	hsa-miR-106b	BCL2L2	599	146.07	7.16	27.8	10.57	65.76	13.06	55.45	12.66	109.99	24.81	68.65	16.88	13.03	9.22	41.56	21.61	21.45	10.64	51.55	51.74	74.058	711.726	164.566	610.057	78.1861	177.402	84.1825	218.158	140.934	198.705	120.487	771.26	120.194	653.244	186.715	544.061	128.642	622.401	13.6807	195.208
-0.583644	0.0069	hsa-miR-106b	ATXN1	6310	73.67	0.53	14.97	17.22	37.99	9.28	43.85	13.75	19.5	17.99	54.75	5.87	17.55	6.23	26.85	21.28	19.14	20.59	35.95	25.87	74.058	711.726	164.566	610.057	78.1861	177.402	84.1825	218.158	140.934	198.705	120.487	771.26	120.194	653.244	186.715	544.061	128.642	622.401	13.6807	195.208
-0.621004	0.003476	hsa-miR-106b	IL17RD	54756	18.42	0.01	1.53	0.01	10.23	1.03	11.23	2.89	13.24	1.55	12.8	0.49	3.99	1.63	1.92	0.01	4.95	2.75	11.05	1.78	74.058	711.726	164.566	610.057	78.1861	177.402	84.1825	218.158	140.934	198.705	120.487	771.26	120.194	653.244	186.715	544.061	128.642	622.401	13.6807	195.208
-0.70837	0.0004734	hsa-miR-106b	EIF5A2	56648	12.38	1.59	14.66	1.51	13.52	8.25	12.32	7.96	19.13	8.37	11.17	2.69	8.25	10.84	5.43	1.61	9.24	0.69	13.65	3.8	74.058	711.726	164.566	610.057	78.1861	177.402	84.1825	218.158	140.934	198.705	120.487	771.26	120.194	653.244	186.715	544.061	128.642	622.401	13.6807	195.208
-0.573612	0.008185	hsa-miR-106b	CDC37L1	55664	33.02	8.76	36.35	27.19	47.86	22.69	25.73	28.94	66.95	39.39	35.96	10.76	17.55	18.16	48.59	8.71	17.16	12.7	38.34	7.86	74.058	711.726	164.566	610.057	78.1861	177.402	84.1825	218.158	140.934	198.705	120.487	771.26	120.194	653.244	186.715	544.061	128.642	622.401	13.6807	195.208
-0.620572	0.003505	hsa-miR-106b	NBL1	4681	317.22	173.25	230.34	87.31	641.5	189.43	375.81	390.02	230.65	265.17	215.48	91.48	238.58	137.17	338.87	140.61	269.9	93.01	303.44	49.2	74.058	711.726	164.566	610.057	78.1861	177.402	84.1825	218.158	140.934	198.705	120.487	771.26	120.194	653.244	186.715	544.061	128.642	622.401	13.6807	195.208
-0.532886	0.01555	hsa-miR-106b	PSD	5662	43.82	0.53	1.53	0.01	32.15	0.69	52.19	1.09	121.4	8.99	57.48	0.49	49.47	1.63	18.22	0.01	2.64	0.01	55.23	2.28	74.058	711.726	164.566	610.057	78.1861	177.402	84.1825	218.158	140.934	198.705	120.487	771.26	120.194	653.244	186.715	544.061	128.642	622.401	13.6807	195.208
-0.57316	0.008247	hsa-miR-106b	PKD1	5310	32.07	2.92	12.53	9.97	101.92	11.69	19.21	42.69	68.06	23.88	72.19	27.15	57.18	11.93	46.35	15.16	38.6	4.8	38.77	29.67	74.058	711.726	164.566	610.057	78.1861	177.402	84.1825	218.158	140.934	198.705	120.487	771.26	120.194	653.244	186.715	544.061	128.642	622.401	13.6807	195.208
-0.446986	0.04816	hsa-miR-106b	DNAJB9	4189	33.02	2.92	57.43	17.52	8.77	5.16	29.35	8.32	19.13	23.88	16.62	9.05	14.63	10.03	20.46	15.16	34.31	11.33	24.26	12.17	74.058	711.726	164.566	610.057	78.1861	177.402	84.1825	218.158	140.934	198.705	120.487	771.26	120.194	653.244	186.715	544.061	128.642	622.401	13.6807	195.208
-0.698671	0.0006107	hsa-miR-106b	PKD2	5311	33.66	3.71	15.58	11.48	31.05	12.03	28.99	15.92	26.85	16.75	41.95	19.08	28.99	8.67	28.77	14.83	28.71	7.55	30.11	9.64	74.058	711.726	164.566	610.057	78.1861	177.402	84.1825	218.158	140.934	198.705	120.487	771.26	120.194	653.244	186.715	544.061	128.642	622.401	13.6807	195.208
-0.642469	0.002253	hsa-miR-106b	EPHA7	2045	35.56	1.06	11	0.01	13.15	0.01	18.12	18.45	23.18	11.79	49.03	0.73	15.16	0.01	7.67	3.22	8.58	0.01	36.17	1.01	74.058	711.726	164.566	610.057	78.1861	177.402	84.1825	218.158	140.934	198.705	120.487	771.26	120.194	653.244	186.715	544.061	128.642	622.401	13.6807	195.208
-0.676745	0.00105	hsa-miR-106b	RGMA	56963	4.13	0.01	0.61	0.01	2.56	1.72	3.62	0.01	2.94	3.1	6.27	0.01	2.13	0.54	3.52	0.01	2.31	0.01	9.75	5.83	74.058	711.726	164.566	610.057	78.1861	177.402	84.1825	218.158	140.934	198.705	120.487	771.26	120.194	653.244	186.715	544.061	128.642	622.401	13.6807	195.208
-0.655392	0.001708	hsa-miR-106b	ATP1A2	477	122.89	2.12	7.33	0.6	77.81	0.69	80.82	10.85	68.79	27.29	78.18	0.49	46.28	0.81	27.81	2.26	14.85	0.01	62.16	3.04	74.058	711.726	164.566	610.057	78.1861	177.402	84.1825	218.158	140.934	198.705	120.487	771.26	120.194	653.244	186.715	544.061	128.642	622.401	13.6807	195.208
-0.697659	0.0006268	hsa-miR-106b	MGLL	11343	61.6	7.16	44.3	3.93	110.33	4.13	69.22	43.05	55.18	29.77	89.9	29.11	108.52	15.45	83.12	8.06	53.12	10.3	68.01	25.36	74.058	711.726	164.566	610.057	78.1861	177.402	84.1825	218.158	140.934	198.705	120.487	771.26	120.194	653.244	186.715	544.061	128.642	622.401	13.6807	195.208
-0.533291	0.01546	hsa-miR-106b	SMAD7	4092	28.58	1.86	42.46	16.62	28.86	10.31	36.24	17.37	11.04	14.58	5.99	8.07	13.03	3.25	22.7	14.51	19.8	9.61	19.49	7.1	74.058	711.726	164.566	610.057	78.1861	177.402	84.1825	218.158	140.934	198.705	120.487	771.26	120.194	653.244	186.715	544.061	128.642	622.401	13.6807	195.208
-0.487303	0.02931	hsa-miR-106b	ACTR1A	10121	100.98	11.41	38.8	40.48	38.72	32.32	38.78	15.2	86.08	20.47	38.14	18.59	18.35	14.64	34.85	10.64	29.37	35.69	62.38	35.25	74.058	711.726	164.566	610.057	78.1861	177.402	84.1825	218.158	140.934	198.705	120.487	771.26	120.194	653.244	186.715	544.061	128.642	622.401	13.6807	195.208
-0.613349	0.004028	hsa-miR-106b	LRIG1	26018	59.06	3.45	11	1.81	34.34	5.5	30.44	28.94	23.18	31.63	9.26	2.45	32.18	16.54	23.34	2.58	19.47	1.03	26.86	64.67	74.058	711.726	164.566	610.057	78.1861	177.402	84.1825	218.158	140.934	198.705	120.487	771.26	120.194	653.244	186.715	544.061	128.642	622.401	13.6807	195.208
-0.444421	0.04962	hsa-miR-106b	CYP26B1	56603	2.54	0.01	3.05	0.01	0.73	0.01	3.26	1.45	1.47	1.86	8.99	0.73	3.72	2.44	3.2	0.01	2.64	0.01	1.73	0.25	74.058	711.726	164.566	610.057	78.1861	177.402	84.1825	218.158	140.934	198.705	120.487	771.26	120.194	653.244	186.715	544.061	128.642	622.401	13.6807	195.208
-0.496915	0.02582	hsa-miR-106b	EGR2	1959	11.11	1.33	17.41	0.01	21.19	3.44	32.62	32.56	12.51	10.54	6.27	0.01	56.39	4.88	19.18	3.22	6.93	0.01	4.55	5.58	74.058	711.726	164.566	610.057	78.1861	177.402	84.1825	218.158	140.934	198.705	120.487	771.26	120.194	653.244	186.715	544.061	128.642	622.401	13.6807	195.208
-0.466379	0.03819	hsa-miR-106b	EGR3	1960	71.13	4.51	57.43	0.6	47.86	2.06	161.99	39.44	59.59	11.79	12.53	11.74	57.18	2.44	19.82	3.22	1.32	5.15	15.38	3.55	74.058	711.726	164.566	610.057	78.1861	177.402	84.1825	218.158	140.934	198.705	120.487	771.26	120.194	653.244	186.715	544.061	128.642	622.401	13.6807	195.208
-0.620193	0.003531	hsa-miR-106b	PRRG1	5638	6.03	0.01	11.61	2.11	3.65	6.19	8.34	6.51	11.4	8.06	4.09	4.65	9.57	5.15	7.35	1.93	5.94	0.69	5.2	5.33	74.058	711.726	164.566	610.057	78.1861	177.402	84.1825	218.158	140.934	198.705	120.487	771.26	120.194	653.244	186.715	544.061	128.642	622.401	13.6807	195.208
-0.524301	0.01764	hsa-miR-106b	NANOS1	340719	14.61	1.59	3.36	3.63	4.02	0.01	3.99	0.01	8.83	8.37	6.54	1.22	8.78	2.17	0.96	1.29	7.59	1.03	8.66	1.01	74.058	711.726	164.566	610.057	78.1861	177.402	84.1825	218.158	140.934	198.705	120.487	771.26	120.194	653.244	186.715	544.061	128.642	622.401	13.6807	195.208
-0.481809	0.03147	hsa-miR-106b	CORO2B	10391	0.64	0.01	2.75	0.01	1.1	0.01	3.99	2.17	0.74	1.55	0	0	3.19	0.01	1.92	0.01	1.98	0.69	0.22	0.01	74.058	711.726	164.566	610.057	78.1861	177.402	84.1825	218.158	140.934	198.705	120.487	771.26	120.194	653.244	186.715	544.061	128.642	622.401	13.6807	195.208
-0.45791	0.04233	hsa-miR-106b	HDAC4	9759	112.73	3.18	9.16	0.6	18.63	1.03	51.46	2.53	13.98	3.72	78.73	0.73	5.59	0.54	7.67	0.64	3.3	0.69	34.87	2.03	74.058	711.726	164.566	610.057	78.1861	177.402	84.1825	218.158	140.934	198.705	120.487	771.26	120.194	653.244	186.715	544.061	128.642	622.401	13.6807	195.208
-0.539524	0.01408	hsa-miR-106b	MAPK4	5596	20	0.01	1.53	0.91	11.69	0.01	14.5	0.01	15.08	0.93	23.15	0.01	3.46	0.01	6.71	0.97	1.98	0.69	6.71	0.01	74.058	711.726	164.566	610.057	78.1861	177.402	84.1825	218.158	140.934	198.705	120.487	771.26	120.194	653.244	186.715	544.061	128.642	622.401	13.6807	195.208
-0.468252	0.03732	hsa-miR-106b	FEM1C	56929	26.36	4.25	5.8	17.22	18.27	9.63	25.37	10.13	38.99	12.72	17.16	17.61	13.3	2.71	15.98	4.84	13.86	11.67	24.04	12.68	74.058	711.726	164.566	610.057	78.1861	177.402	84.1825	218.158	140.934	198.705	120.487	771.26	120.194	653.244	186.715	544.061	128.642	622.401	13.6807	195.208
-0.551643	0.01169	hsa-miR-106b	AKT3	10000	32.07	2.92	11	1.51	39.82	1.72	35.52	5.79	2.58	2.48	34.32	0.98	3.99	1.63	2.24	3.22	6.27	1.72	27.07	1.01	74.058	711.726	164.566	610.057	78.1861	177.402	84.1825	218.158	140.934	198.705	120.487	771.26	120.194	653.244	186.715	544.061	128.642	622.401	13.6807	195.208
-0.62063	0.003502	hsa-miR-106b	MAP3K3	4215	25.4	7.69	31.16	15.11	55.89	12.72	29.72	50.29	39.36	33.19	29.42	24.7	51.07	26.29	30.37	10.32	37.94	7.89	39.85	16.23	74.058	711.726	164.566	610.057	78.1861	177.402	84.1825	218.158	140.934	198.705	120.487	771.26	120.194	653.244	186.715	544.061	128.642	622.401	13.6807	195.208
-0.711247	0.0004381	hsa-miR-106b	BNC2	54796	24.77	3.71	11.3	9.06	23.75	4.13	16.31	14.11	32.37	14.27	13.35	1.47	26.07	6.23	12.79	1.29	27.39	2.06	30.32	1.01	74.058	711.726	164.566	610.057	78.1861	177.402	84.1825	218.158	140.934	198.705	120.487	771.26	120.194	653.244	186.715	544.061	128.642	622.401	13.6807	195.208
-0.646271	0.002079	hsa-miR-106b	HLF	3131	35.56	0.01	8.86	1.21	20.46	0.69	33.34	5.79	30.17	10.23	59.66	0.49	35.91	1.36	13.43	0.01	7.26	0.69	33.35	2.03	74.058	711.726	164.566	610.057	78.1861	177.402	84.1825	218.158	140.934	198.705	120.487	771.26	120.194	653.244	186.715	544.061	128.642	622.401	13.6807	195.208
-0.489627	0.02843	hsa-miR-106b	LMO3	55885	430.9	1.33	18.02	0.6	62.47	0.01	75.74	14.47	370.07	39.39	406.16	0.01	136.44	0.01	70.01	1.61	21.78	1.03	166.12	2.28	74.058	711.726	164.566	610.057	78.1861	177.402	84.1825	218.158	140.934	198.705	120.487	771.26	120.194	653.244	186.715	544.061	128.642	622.401	13.6807	195.208
-0.682714	0.0009098	hsa-miR-106b	DPYSL2	1808	186.08	33.7	70.87	6.65	165.49	26.47	170.33	108.54	83.14	93.97	162.36	36.93	97.88	42.02	89.19	17.09	52.79	25.74	118.04	15.98	74.058	711.726	164.566	610.057	78.1861	177.402	84.1825	218.158	140.934	198.705	120.487	771.26	120.194	653.244	186.715	544.061	128.642	622.401	13.6807	195.208
-0.577333	0.007688	hsa-miR-106b	CALD1	800	1362.86	29.45	167.72	62.84	2043.96	210.74	968.69	176.2	1082.63	330.61	635.53	123.03	275.81	44.19	340.15	51.6	247.13	25.05	756.12	29.17	74.058	711.726	164.566	610.057	78.1861	177.402	84.1825	218.158	140.934	198.705	120.487	771.26	120.194	653.244	186.715	544.061	128.642	622.401	13.6807	195.208
-0.655068	0.00172	hsa-miR-106b	ADAMTS5	11096	14.92	2.12	19.86	9.37	17.17	0.69	30.08	26.05	16.92	25.43	13.62	3.42	15.69	2.71	24.94	2.26	28.05	2.06	16.24	1.52	74.058	711.726	164.566	610.057	78.1861	177.402	84.1825	218.158	140.934	198.705	120.487	771.26	120.194	653.244	186.715	544.061	128.642	622.401	13.6807	195.208
-0.576326	0.00782	hsa-miR-106b	COL4A3	1285	10.16	0.53	1.53	0.01	5.11	0.01	6.89	1.81	1.47	3.1	3.54	0.01	2.13	0.54	1.6	0.01	12.21	1.37	6.28	0.76	74.058	711.726	164.566	610.057	78.1861	177.402	84.1825	218.158	140.934	198.705	120.487	771.26	120.194	653.244	186.715	544.061	128.642	622.401	13.6807	195.208
-0.515943	0.01988	hsa-miR-106b	CCND2	894	80.65	1.59	36.05	6.95	136.26	5.16	67.77	39.8	77.62	36.91	333.7	36.44	85.11	7.59	77.68	8.06	56.75	0.01	112.63	54.53	74.058	711.726	164.566	610.057	78.1861	177.402	84.1825	218.158	140.934	198.705	120.487	771.26	120.194	653.244	186.715	544.061	128.642	622.401	13.6807	195.208
-0.448352	0.0474	hsa-miR-125b	KIAA1598	57698	7.94	8.76	16.8	10.88	27.76	39.54	23.56	31.11	2.58	30.39	0.01	10.03	10.11	26.02	31.65	22.9	36.62	25.05	10.18	24.35	1166.57	18.5645	886.678	39.8102	1085.55	90.5795	612.943	451.474	1415.54	636.21	8009.47	604.755	1406.64	505.562	1163.83	55.7236	658.181	25.6712	363.833	48.4654
-0.488203	0.02897	hsa-miR-135b	PELI2	57161	63.19	15.65	23.83	3.93	58.45	0.69	47.47	35.46	34.21	24.5	23.43	0.49	31.92	3.52	60.74	13.87	29.37	9.27	48.73	22.57	0.2648	12.1607	1.8399	13.3312	0.1485	45.5539	0.1465	1.2631	0	0	5.3582	137.231	1.2391	74.294	5.869	34.5379	1.6985	76.7643	1.1092	193.413
-0.451226	0.04583	hsa-miR-135b	RGL1	23179	19.69	7.43	41.24	10.57	76.35	8.59	72.48	108.18	13.61	63.58	29.69	18.34	35.11	12.47	51.47	34.18	53.12	11.67	31.62	9.89	0.2648	12.1607	1.8399	13.3312	0.1485	45.5539	0.1465	1.2631	0	0	5.3582	137.231	1.2391	74.294	5.869	34.5379	1.6985	76.7643	1.1092	193.413
-0.604242	0.004777	hsa-miR-135b	PTPRD	5789	14.29	0.01	20.16	0.6	16.44	0.01	15.22	8.68	3.68	11.79	9.26	0.01	14.89	0.01	16.3	0.64	10.89	0.01	20.79	0.01	0.2648	12.1607	1.8399	13.3312	0.1485	45.5539	0.1465	1.2631	0	0	5.3582	137.231	1.2391	74.294	5.869	34.5379	1.6985	76.7643	1.1092	193.413
-0.460174	0.04119	hsa-miR-135b	PSIP1	11168	83.51	18.31	27.19	9.67	29.23	9.28	67.77	24.96	18.03	22.02	14.17	0.73	15.16	14.91	14.39	6.45	33.98	15.44	37.25	5.07	0.2648	12.1607	1.8399	13.3312	0.1485	45.5539	0.1465	1.2631	0	0	5.3582	137.231	1.2391	74.294	5.869	34.5379	1.6985	76.7643	1.1092	193.413
-0.478221	0.03294	hsa-miR-135b	BACE1	23621	19.69	5.04	7.64	3.02	17.17	6.88	32.25	12.3	14.35	9.3	26.97	6.11	15.43	11.39	12.79	6.77	13.53	5.83	14.08	3.3	0.2648	12.1607	1.8399	13.3312	0.1485	45.5539	0.1465	1.2631	0	0	5.3582	137.231	1.2391	74.294	5.869	34.5379	1.6985	76.7643	1.1092	193.413
-0.522749	0.01804	hsa-miR-135b	MEF2C	4208	75.26	4.25	25.66	3.32	25.94	2.41	35.52	31.84	29.06	31.63	17.71	10.03	28.72	2.71	30.05	5.8	42.56	2.06	31.84	5.58	0.2648	12.1607	1.8399	13.3312	0.1485	45.5539	0.1465	1.2631	0	0	5.3582	137.231	1.2391	74.294	5.869	34.5379	1.6985	76.7643	1.1092	193.413
-0.462573	0.04001	hsa-miR-141	PRKACB	5567	233.39	22.29	100.2	51.66	39.82	46.76	153.29	34.37	111.46	64.51	61.56	5.38	33.25	14.37	63.62	46.76	79.19	39.13	95.73	21.05	25.3333	1054.49	413.901	1643.04	87.1704	758.567	69.969	362.575	20.7075	147.699	34.9006	484.94	480.031	3844.26	590.105	2875.37	495.696	2965.77	51.5184	2244.66
-0.515046	0.02013	hsa-miR-141	KLF12	11278	22.23	32.37	11.3	2.42	19.73	24.07	26.46	9.77	18.39	19.23	14.44	0.73	6.65	3.8	14.71	6.13	21.12	7.89	15.38	6.09	25.3333	1054.49	413.901	1643.04	87.1704	758.567	69.969	362.575	20.7075	147.699	34.9006	484.94	480.031	3844.26	590.105	2875.37	495.696	2965.77	51.5184	2244.66
-0.527948	0.01673	hsa-miR-141	NRXN1	9378	5.4	0.01	1.83	0.01	2.92	0.01	6.89	1.81	13.98	2.79	1.36	1.96	3.72	0.54	5.75	0.01	7.59	0.01	14.29	0.01	25.3333	1054.49	413.901	1643.04	87.1704	758.567	69.969	362.575	20.7075	147.699	34.9006	484.94	480.031	3844.26	590.105	2875.37	495.696	2965.77	51.5184	2244.66
-0.606938	0.004544	hsa-miR-141	EPHA7	2045	35.56	1.06	11	0.01	13.15	0.01	18.12	18.45	23.18	11.79	49.03	0.73	15.16	0.01	7.67	3.22	8.58	0.01	36.17	1.01	25.3333	1054.49	413.901	1643.04	87.1704	758.567	69.969	362.575	20.7075	147.699	34.9006	484.94	480.031	3844.26	590.105	2875.37	495.696	2965.77	51.5184	2244.66
-0.647112	0.002042	hsa-miR-141	C1orf21	81563	82.88	6.37	90.73	28.4	86.22	20.63	110.17	55.72	97.12	43.11	105.15	34.49	96.28	19.52	66.18	50.31	67.64	2.75	88.15	53.77	25.3333	1054.49	413.901	1643.04	87.1704	758.567	69.969	362.575	20.7075	147.699	34.9006	484.94	480.031	3844.26	590.105	2875.37	495.696	2965.77	51.5184	2244.66
-0.637585	0.002493	hsa-miR-141	CXCL12	6387	47.63	1.86	60.18	0.91	73.79	2.06	110.17	128.8	60.7	51.48	76.82	7.09	112.77	2.71	103.58	11.61	63.02	0.01	59.13	1.01	25.3333	1054.49	413.901	1643.04	87.1704	758.567	69.969	362.575	20.7075	147.699	34.9006	484.94	480.031	3844.26	590.105	2875.37	495.696	2965.77	51.5184	2244.66
-0.4731	0.03514	hsa-miR-141	FAM46C	54855	8.89	2.39	8.55	3.02	6.21	0.69	9.78	6.15	20.6	13.34	3.54	1.71	4.52	0.01	20.78	0.64	21.12	4.46	6.5	3.55	25.3333	1054.49	413.901	1643.04	87.1704	758.567	69.969	362.575	20.7075	147.699	34.9006	484.94	480.031	3844.26	590.105	2875.37	495.696	2965.77	51.5184	2244.66
-0.492174	0.0275	hsa-miR-141	PITX2	5308	132.09	88.62	24.13	2.11	215.54	2.41	77.55	64.04	27.59	26.36	71.37	10.27	52.13	0.54	51.79	10.32	15.51	0.01	66.49	25.62	25.3333	1054.49	413.901	1643.04	87.1704	758.567	69.969	362.575	20.7075	147.699	34.9006	484.94	480.031	3844.26	590.105	2875.37	495.696	2965.77	51.5184	2244.66
-0.504014	0.02346	hsa-miR-141	BACE1	23621	19.69	5.04	7.64	3.02	17.17	6.88	32.25	12.3	14.35	9.3	26.97	6.11	15.43	11.39	12.79	6.77	13.53	5.83	14.08	3.3	25.3333	1054.49	413.901	1643.04	87.1704	758.567	69.969	362.575	20.7075	147.699	34.9006	484.94	480.031	3844.26	590.105	2875.37	495.696	2965.77	51.5184	2244.66
-0.471414	0.03588	hsa-miR-141	CPEB4	80315	104.79	7.69	60.49	52.87	27.76	18.91	61.97	24.6	82.03	39.08	149.28	22.99	23.14	3.8	57.22	23.86	41.9	38.1	69.74	35.25	25.3333	1054.49	413.901	1643.04	87.1704	758.567	69.969	362.575	20.7075	147.699	34.9006	484.94	480.031	3844.26	590.105	2875.37	495.696	2965.77	51.5184	2244.66
-0.471759	0.03573	hsa-miR-141	STAT5B	6777	69.86	13.27	77.6	31.42	63.2	22	92.05	47.03	141.26	59.55	265.87	27.64	51.33	29.28	96.87	33.86	66.32	32.26	108.51	34.49	25.3333	1054.49	413.901	1643.04	87.1704	758.567	69.969	362.575	20.7075	147.699	34.9006	484.94	480.031	3844.26	590.105	2875.37	495.696	2965.77	51.5184	2244.66
-0.447464	0.0479	hsa-miR-141	GATA6	2627	18.42	0.01	25.66	1.81	26.3	1.38	13.05	22.43	74.31	18.3	156.36	1.47	30.05	3.52	40.6	0.64	20.79	0.01	53.5	10.4	25.3333	1054.49	413.901	1643.04	87.1704	758.567	69.969	362.575	20.7075	147.699	34.9006	484.94	480.031	3844.26	590.105	2875.37	495.696	2965.77	51.5184	2244.66
-0.568313	0.008939	hsa-miR-141	DIXDC1	85458	47.95	0.8	16.19	0.6	29.23	0.69	32.25	15.2	85.34	18.61	57.75	0.73	78.73	2.44	22.38	1.93	25.08	4.12	42.24	2.28	25.3333	1054.49	413.901	1643.04	87.1704	758.567	69.969	362.575	20.7075	147.699	34.9006	484.94	480.031	3844.26	590.105	2875.37	495.696	2965.77	51.5184	2244.66
-0.498407	0.02531	hsa-miR-142-3p	TP53INP2	58476	57.16	5.04	7.94	19.34	84.02	7.56	52.91	25.33	61.07	17.68	124.49	35.71	68.09	7.32	27.81	4.19	9.9	12.7	63.03	62.14	22.7735	101.814	238.637	116.985	147.165	218.671	192.836	904.993	64.5691	521.379	5.7926	51.5079	110.776	1017.77	385.51	393.982	632.327	247.677	25.8825	302.909
-0.464101	0.03927	hsa-miR-142-3p	INPP5A	3632	105.42	7.16	30.86	16.01	40.19	4.81	98.21	5.43	6.99	6.51	108.42	26.91	9.31	5.42	9.27	4.51	11.55	33.63	54.15	4.06	22.7735	101.814	238.637	116.985	147.165	218.671	192.836	904.993	64.5691	521.379	5.7926	51.5079	110.776	1017.77	385.51	393.982	632.327	247.677	25.8825	302.909
-0.521546	0.01835	hsa-miR-143	PHF6	84295	15.24	16.45	12.83	43.2	12.42	28.19	16.31	30.75	5.89	12.72	4.09	54.06	10.9	34.97	11.19	15.16	18.81	24.37	16.89	38.04	406124	28574.7	143319	31617.2	298882	45417	277554	74716.9	329259	124184	181595	13433.1	765523	136018	248557	56227.6	108118	20582.7	472550	26209
-0.51047	0.02146	hsa-miR-149	AMOTL2	51421	36.2	6.9	10.69	5.14	108.13	36.79	42.76	90.81	46.72	10.23	39.77	51.12	64.9	21.14	34.85	4.51	9.24	6.18	62.81	78.11	12.446	23.7393	103.714	185.842	18.8597	117.172	22.9322	57.0207	35.9106	53.6653	8.6889	25.3216	14.8693	66.7438	113.967	102.546	26.9236	191.724	0.986	27.3739
-0.507536	0.02235	hsa-miR-149	PTGIS	5740	379.14	4.51	17.11	4.83	457.38	1.72	462.42	76.7	165.91	37.53	278.95	0.01	68.89	0.01	39.32	2.58	44.54	0.01	209.23	0.25	12.446	23.7393	103.714	185.842	18.8597	117.172	22.9322	57.0207	35.9106	53.6653	8.6889	25.3216	14.8693	66.7438	113.967	102.546	26.9236	191.724	0.986	27.3739
-0.560552	0.01014	hsa-miR-15a	PELI2	57161	63.19	15.65	23.83	3.93	58.45	0.69	47.47	35.46	34.21	24.5	23.43	0.49	31.92	3.52	60.74	13.87	29.37	9.27	48.73	22.57	33.2776	164.817	80.477	218.253	46.4067	209.748	27.6945	71.336	40.8908	97.4432	299.479	1228.65	56.2555	293.854	83.8036	346.566	71.8381	184.06	10.9692	163.795
-0.479717	0.03232	hsa-miR-15a	KCNAB1	7881	3.49	0.01	5.19	0.6	5.48	0.69	0.01	4.7	4.05	5.58	1.09	0.01	5.05	0.01	4.48	1.93	4.29	0.01	7.8	0.76	33.2776	164.817	80.477	218.253	46.4067	209.748	27.6945	71.336	40.8908	97.4432	299.479	1228.65	56.2555	293.854	83.8036	346.566	71.8381	184.06	10.9692	163.795
-0.484181	0.03052	hsa-miR-15a	GHR	2690	12.7	0.53	17.41	0.91	4.38	0.69	19.21	3.98	21.34	14.58	4.9	0.73	11.17	0.54	13.43	4.19	9.9	0.01	20.79	9.13	33.2776	164.817	80.477	218.253	46.4067	209.748	27.6945	71.336	40.8908	97.4432	299.479	1228.65	56.2555	293.854	83.8036	346.566	71.8381	184.06	10.9692	163.795
-0.473531	0.03495	hsa-miR-15a	ADAMTS5	11096	14.92	2.12	19.86	9.37	17.17	0.69	30.08	26.05	16.92	25.43	13.62	3.42	15.69	2.71	24.94	2.26	28.05	2.06	16.24	1.52	33.2776	164.817	80.477	218.253	46.4067	209.748	27.6945	71.336	40.8908	97.4432	299.479	1228.65	56.2555	293.854	83.8036	346.566	71.8381	184.06	10.9692	163.795
-0.476251	0.03377	hsa-miR-15a	ARHGAP20	57569	10.16	3.45	3.36	0.01	5.11	0.69	11.23	4.34	4.41	4.34	6.54	0.01	9.31	0.54	7.35	1.93	2.97	0.01	12.78	1.01	33.2776	164.817	80.477	218.253	46.4067	209.748	27.6945	71.336	40.8908	97.4432	299.479	1228.65	56.2555	293.854	83.8036	346.566	71.8381	184.06	10.9692	163.795
-0.489751	0.02839	hsa-miR-16	PELI2	57161	63.19	15.65	23.83	3.93	58.45	0.69	47.47	35.46	34.21	24.5	23.43	0.49	31.92	3.52	60.74	13.87	29.37	9.27	48.73	22.57	188.543	358.483	521.976	624.794	266.783	609.107	207.562	761.239	359.542	531.13	2048.56	4868.18	711.744	2261.14	379.846	689.216	377.433	364.63	298.018	2176.45
-0.449884	0.04656	hsa-miR-16	SMAD7	4092	28.58	1.86	42.46	16.62	28.86	10.31	36.24	17.37	11.04	14.58	5.99	8.07	13.03	3.25	22.7	14.51	19.8	9.61	19.49	7.1	188.543	358.483	521.976	624.794	266.783	609.107	207.562	761.239	359.542	531.13	2048.56	4868.18	711.744	2261.14	379.846	689.216	377.433	364.63	298.018	2176.45
-0.527331	0.01688	hsa-miR-182	LRCH2	57631	24.77	0.01	3.36	2.11	13.15	0.69	11.6	3.62	18.03	8.37	29.42	2.45	5.85	0.01	12.15	0.64	7.92	2.75	17.11	0.51	32.3949	7894.71	624.464	10860	55.3911	2220.4	101.62	1200.62	102.052	386.363	91.0891	1390.59	545.703	6168.82	1103.3	4597.7	398.758	9110.09	548.338	19589
-0.519211	0.01898	hsa-miR-182	JAZF1	221895	74.62	1.59	20.47	3.93	52.24	16.85	61.25	23.16	76.88	26.36	46.31	8.32	18.62	12.74	33.25	2.9	18.48	3.78	64.98	16.23	32.3949	7894.71	624.464	10860	55.3911	2220.4	101.62	1200.62	102.052	386.363	91.0891	1390.59	545.703	6168.82	1103.3	4597.7	398.758	9110.09	548.338	19589
-0.481946	0.03141	hsa-miR-182	STARD13	90627	35.25	5.84	33.91	10.27	49.68	9.97	42.76	47.76	47.09	39.08	120.95	16.63	13.3	8.13	42.52	7.74	30.69	5.83	29.67	13.7	32.3949	7894.71	624.464	10860	55.3911	2220.4	101.62	1200.62	102.052	386.363	91.0891	1390.59	545.703	6168.82	1103.3	4597.7	398.758	9110.09	548.338	19589
-0.497841	0.0255	hsa-miR-182	LAMC1	3915	256.89	22.55	69.96	85.2	99	42.63	181.56	49.57	163.33	70.71	276.77	46.23	69.15	48.52	125.64	26.44	128.68	28.14	164.61	28.15	32.3949	7894.71	624.464	10860	55.3911	2220.4	101.62	1200.62	102.052	386.363	91.0891	1390.59	545.703	6168.82	1103.3	4597.7	398.758	9110.09	548.338	19589
-0.498299	0.02534	hsa-miR-182	F13A1	2162	23.5	1.06	99.9	9.67	38.36	3.78	97.49	70.55	36.79	80.95	1.91	27.64	35.64	20.6	56.58	11.29	63.35	22.31	33.57	5.83	32.3949	7894.71	624.464	10860	55.3911	2220.4	101.62	1200.62	102.052	386.363	91.0891	1390.59	545.703	6168.82	1103.3	4597.7	398.758	9110.09	548.338	19589
-0.602574	0.004926	hsa-miR-182	BNC2	54796	24.77	3.71	11.3	9.06	23.75	4.13	16.31	14.11	32.37	14.27	13.35	1.47	26.07	6.23	12.79	1.29	27.39	2.06	30.32	1.01	32.3949	7894.71	624.464	10860	55.3911	2220.4	101.62	1200.62	102.052	386.363	91.0891	1390.59	545.703	6168.82	1103.3	4597.7	398.758	9110.09	548.338	19589
-0.594056	0.005747	hsa-miR-182	PDGFRA	5156	21.27	21.23	72.4	2.42	44.2	12.72	84.8	48.48	4.05	63.58	70.01	31.55	38.3	43.1	33.25	10	37.94	1.03	51.33	1.01	32.3949	7894.71	624.464	10860	55.3911	2220.4	101.62	1200.62	102.052	386.363	91.0891	1390.59	545.703	6168.82	1103.3	4597.7	398.758	9110.09	548.338	19589
-0.530567	0.0161	hsa-miR-182	DIXDC1	85458	47.95	0.8	16.19	0.6	29.23	0.69	32.25	15.2	85.34	18.61	57.75	0.73	78.73	2.44	22.38	1.93	25.08	4.12	42.24	2.28	32.3949	7894.71	624.464	10860	55.3911	2220.4	101.62	1200.62	102.052	386.363	91.0891	1390.59	545.703	6168.82	1103.3	4597.7	398.758	9110.09	548.338	19589
-0.522431	0.01812	hsa-miR-182	RAB23	51715	155.59	2.65	18.94	7.25	84.39	7.56	91.32	19.9	184.3	26.67	96.98	14.19	104.26	26.57	70.97	5.8	26.4	3.78	81.22	4.57	32.3949	7894.71	624.464	10860	55.3911	2220.4	101.62	1200.62	102.052	386.363	91.0891	1390.59	545.703	6168.82	1103.3	4597.7	398.758	9110.09	548.338	19589
-0.501646	0.02422	hsa-miR-182	MYADM	91663	540.13	54.13	312.83	36.86	902.7	387.45	945.5	375.19	288.41	237.57	157.18	36.93	186.18	68.04	490.72	41.92	140.89	127.67	330.73	38.8	32.3949	7894.71	624.464	10860	55.3911	2220.4	101.62	1200.62	102.052	386.363	91.0891	1390.59	545.703	6168.82	1103.3	4597.7	398.758	9110.09	548.338	19589
-0.60184	0.004992	hsa-miR-182	MAP3K3	4215	25.4	7.69	31.16	15.11	55.89	12.72	29.72	50.29	39.36	33.19	29.42	24.7	51.07	26.29	30.37	10.32	37.94	7.89	39.85	16.23	32.3949	7894.71	624.464	10860	55.3911	2220.4	101.62	1200.62	102.052	386.363	91.0891	1390.59	545.703	6168.82	1103.3	4597.7	398.758	9110.09	548.338	19589
-0.471506	0.03584	hsa-miR-182	L1CAM	3897	2.22	0.01	0.61	0.01	3.29	0.01	1.09	0.72	6.25	1.55	5.45	0.01	2.66	1.9	1.92	0.01	1.65	0.01	1.08	0.01	32.3949	7894.71	624.464	10860	55.3911	2220.4	101.62	1200.62	102.052	386.363	91.0891	1390.59	545.703	6168.82	1103.3	4597.7	398.758	9110.09	548.338	19589
-0.507444	0.02238	hsa-miR-182	FYCO1	79443	61.92	6.63	22	57.1	191.06	58.44	50.74	101.67	114.41	81.57	149.01	75.58	72.08	18.7	66.18	54.5	99.97	9.27	97.47	38.04	32.3949	7894.71	624.464	10860	55.3911	2220.4	101.62	1200.62	102.052	386.363	91.0891	1390.59	545.703	6168.82	1103.3	4597.7	398.758	9110.09	548.338	19589
-0.570776	0.008582	hsa-miR-182	GPR124	25960	73.67	14.06	46.13	5.44	97.17	14.44	147.13	35.09	37.89	35.67	84.72	12.96	39.9	6.23	48.27	10.64	37.61	5.49	79.92	5.58	32.3949	7894.71	624.464	10860	55.3911	2220.4	101.62	1200.62	102.052	386.363	91.0891	1390.59	545.703	6168.82	1103.3	4597.7	398.758	9110.09	548.338	19589
-0.446749	0.0483	hsa-miR-182	VCL	7414	165.75	14.06	30.55	84.29	173.16	82.17	220.34	41.25	261.19	76.3	143.29	65.55	142.56	91.9	108.05	24.19	71.6	11.67	276.8	57.83	32.3949	7894.71	624.464	10860	55.3911	2220.4	101.62	1200.62	102.052	386.363	91.0891	1390.59	545.703	6168.82	1103.3	4597.7	398.758	9110.09	548.338	19589
-0.460061	0.04125	hsa-miR-182	FAM43A	131583	19.69	7.16	87.07	7.25	67.95	9.97	18.48	51.01	19.13	43.42	38.68	19.81	26.33	12.2	42.2	9.67	74.9	1.03	30.32	19.78	32.3949	7894.71	624.464	10860	55.3911	2220.4	101.62	1200.62	102.052	386.363	91.0891	1390.59	545.703	6168.82	1103.3	4597.7	398.758	9110.09	548.338	19589
-0.446884	0.04822	hsa-miR-182	PTGER3	5733	27.63	0.01	2.75	0.01	13.52	0.01	11.23	0.01	12.51	2.79	25.88	0.01	6.38	0.01	0.64	0.01	2.64	0.01	20.36	0.25	32.3949	7894.71	624.464	10860	55.3911	2220.4	101.62	1200.62	102.052	386.363	91.0891	1390.59	545.703	6168.82	1103.3	4597.7	398.758	9110.09	548.338	19589
-0.485861	0.02986	hsa-miR-182	PCDH18	54510	7.94	2.39	9.78	6.04	24.48	12.03	9.42	10.49	7.73	12.1	27.79	13.94	44.68	5.96	9.27	2.26	18.81	1.72	15.81	3.3	32.3949	7894.71	624.464	10860	55.3911	2220.4	101.62	1200.62	102.052	386.363	91.0891	1390.59	545.703	6168.82	1103.3	4597.7	398.758	9110.09	548.338	19589
-0.604859	0.004723	hsa-miR-182	EIF5A2	56648	12.38	1.59	14.66	1.51	13.52	8.25	12.32	7.96	19.13	8.37	11.17	2.69	8.25	10.84	5.43	1.61	9.24	0.69	13.65	3.8	32.3949	7894.71	624.464	10860	55.3911	2220.4	101.62	1200.62	102.052	386.363	91.0891	1390.59	545.703	6168.82	1103.3	4597.7	398.758	9110.09	548.338	19589
-0.600428	0.005123	hsa-miR-182	RECK	8434	12.7	0.53	16.8	0.91	31.78	2.06	13.77	22.07	14.35	18.61	14.98	6.85	43.62	3.8	28.45	2.58	28.38	0.01	30.76	2.79	32.3949	7894.71	624.464	10860	55.3911	2220.4	101.62	1200.62	102.052	386.363	91.0891	1390.59	545.703	6168.82	1103.3	4597.7	398.758	9110.09	548.338	19589
-0.473361	0.03502	hsa-miR-182	CORO1C	23603	207.35	33.43	45.52	27.49	279.1	66.35	142.79	70.19	225.13	81.26	220.11	74.6	129	155.33	140.34	36.76	49.16	15.79	78.62	52.25	32.3949	7894.71	624.464	10860	55.3911	2220.4	101.62	1200.62	102.052	386.363	91.0891	1390.59	545.703	6168.82	1103.3	4597.7	398.758	9110.09	548.338	19589
-0.530476	0.01612	hsa-miR-182	EPHA7	2045	35.56	1.06	11	0.01	13.15	0.01	18.12	18.45	23.18	11.79	49.03	0.73	15.16	0.01	7.67	3.22	8.58	0.01	36.17	1.01	32.3949	7894.71	624.464	10860	55.3911	2220.4	101.62	1200.62	102.052	386.363	91.0891	1390.59	545.703	6168.82	1103.3	4597.7	398.758	9110.09	548.338	19589
-0.595127	0.005638	hsa-miR-182	MEF2C	4208	75.26	4.25	25.66	3.32	25.94	2.41	35.52	31.84	29.06	31.63	17.71	10.03	28.72	2.71	30.05	5.8	42.56	2.06	31.84	5.58	32.3949	7894.71	624.464	10860	55.3911	2220.4	101.62	1200.62	102.052	386.363	91.0891	1390.59	545.703	6168.82	1103.3	4597.7	398.758	9110.09	548.338	19589
-0.521042	0.01849	hsa-miR-182	MEF2D	4209	56.84	1.33	31.77	14.5	36.9	7.22	32.98	25.69	46.72	25.12	25.61	30.09	56.39	10.84	55.63	14.19	36.29	16.13	42.02	22.32	32.3949	7894.71	624.464	10860	55.3911	2220.4	101.62	1200.62	102.052	386.363	91.0891	1390.59	545.703	6168.82	1103.3	4597.7	398.758	9110.09	548.338	19589
-0.555912	0.01092	hsa-miR-182	ADAM19	8728	24.45	5.31	7.64	1.81	33.61	23.38	32.98	4.34	25.01	17.06	19.89	1.96	6.92	11.93	9.59	1.29	7.59	2.75	21.23	0.51	32.3949	7894.71	624.464	10860	55.3911	2220.4	101.62	1200.62	102.052	386.363	91.0891	1390.59	545.703	6168.82	1103.3	4597.7	398.758	9110.09	548.338	19589
-0.473147	0.03512	hsa-miR-182	MRAS	22808	11.11	0.53	5.8	3.63	29.23	0.69	20.66	6.87	24.65	7.44	29.42	11.25	26.86	18.43	9.59	0.97	7.26	1.03	29.89	4.82	32.3949	7894.71	624.464	10860	55.3911	2220.4	101.62	1200.62	102.052	386.363	91.0891	1390.59	545.703	6168.82	1103.3	4597.7	398.758	9110.09	548.338	19589
-0.575414	0.007941	hsa-miR-183	PDE4D	5144	49.85	8.49	22	36.25	40.19	19.6	36.24	19.18	60.33	49	30.51	26.17	39.1	3.25	50.19	26.44	21.12	3.43	22.74	9.89	28.2462	5060.68	498.535	6037.34	34.6009	954.695	82.5707	885.746	95.4994	343.131	67.4841	827.091	254.761	3171.39	1148.61	2954.36	268.229	6636.06	293.827	6606.1
-0.657582	0.001627	hsa-miR-183	BNC2	54796	24.77	3.71	11.3	9.06	23.75	4.13	16.31	14.11	32.37	14.27	13.35	1.47	26.07	6.23	12.79	1.29	27.39	2.06	30.32	1.01	28.2462	5060.68	498.535	6037.34	34.6009	954.695	82.5707	885.746	95.4994	343.131	67.4841	827.091	254.761	3171.39	1148.61	2954.36	268.229	6636.06	293.827	6606.1
-0.486896	0.02947	hsa-miR-183	CPEB1	64506	5.72	0.01	0	0	2.56	0.01	1.09	0.72	2.21	0.62	0.82	0.01	1.6	0.01	1.28	0.01	0.99	0.01	3.03	0.25	28.2462	5060.68	498.535	6037.34	34.6009	954.695	82.5707	885.746	95.4994	343.131	67.4841	827.091	254.761	3171.39	1148.61	2954.36	268.229	6636.06	293.827	6606.1
-0.47159	0.03581	hsa-miR-183	SACS	26278	32.39	12.2	7.33	2.72	62.47	17.53	30.8	15.56	115.51	24.81	25.61	2.45	14.36	10.03	28.13	4.51	22.77	1.72	32.71	7.35	28.2462	5060.68	498.535	6037.34	34.6009	954.695	82.5707	885.746	95.4994	343.131	67.4841	827.091	254.761	3171.39	1148.61	2954.36	268.229	6636.06	293.827	6606.1
-0.462145	0.04022	hsa-miR-183	LMO3	55885	430.9	1.33	18.02	0.6	62.47	0.01	75.74	14.47	370.07	39.39	406.16	0.01	136.44	0.01	70.01	1.61	21.78	1.03	166.12	2.28	28.2462	5060.68	498.535	6037.34	34.6009	954.695	82.5707	885.746	95.4994	343.131	67.4841	827.091	254.761	3171.39	1148.61	2954.36	268.229	6636.06	293.827	6606.1
-0.537128	0.0146	hsa-miR-183	PKNOX2	63876	6.03	1.59	4.28	0.01	2.92	0.01	3.62	2.53	4.05	0.62	3	9.54	5.32	0.01	3.2	0.01	2.31	1.37	3.03	0.01	28.2462	5060.68	498.535	6037.34	34.6009	954.695	82.5707	885.746	95.4994	343.131	67.4841	827.091	254.761	3171.39	1148.61	2954.36	268.229	6636.06	293.827	6606.1
-0.660606	0.001521	hsa-miR-183	MEF2C	4208	75.26	4.25	25.66	3.32	25.94	2.41	35.52	31.84	29.06	31.63	17.71	10.03	28.72	2.71	30.05	5.8	42.56	2.06	31.84	5.58	28.2462	5060.68	498.535	6037.34	34.6009	954.695	82.5707	885.746	95.4994	343.131	67.4841	827.091	254.761	3171.39	1148.61	2954.36	268.229	6636.06	293.827	6606.1
-0.467826	0.03752	hsa-miR-183	BACH2	60468	2.22	0.53	0.61	0.01	3.29	0.01	2.54	0.01	0.74	0.62	7.36	0.01	1.6	0.01	1.6	1.61	5.61	0.01	3.47	0.25	28.2462	5060.68	498.535	6037.34	34.6009	954.695	82.5707	885.746	95.4994	343.131	67.4841	827.091	254.761	3171.39	1148.61	2954.36	268.229	6636.06	293.827	6606.1
-0.670215	0.001223	hsa-miR-183	NR3C1	2908	45.09	3.45	42.77	12.08	50.41	23.03	46.39	32.56	20.23	37.53	29.97	11.25	52.13	41.48	45.72	10.32	37.61	17.5	56.1	10.91	28.2462	5060.68	498.535	6037.34	34.6009	954.695	82.5707	885.746	95.4994	343.131	67.4841	827.091	254.761	3171.39	1148.61	2954.36	268.229	6636.06	293.827	6606.1
-0.524011	0.01771	hsa-miR-183	MBNL1	4154	197.51	6.1	73.01	70.39	193.62	28.19	75.02	58.97	294.66	114.44	279.77	29.35	151.6	150.99	111.57	35.15	112.51	12.36	108.73	55.29	28.2462	5060.68	498.535	6037.34	34.6009	954.695	82.5707	885.746	95.4994	343.131	67.4841	827.091	254.761	3171.39	1148.61	2954.36	268.229	6636.06	293.827	6606.1
-0.490195	0.02822	hsa-miR-183	CPEB2	132864	39.06	3.71	20.77	6.65	46.4	21.31	32.25	24.24	55.55	22.33	46.04	10.52	27.93	17.89	46.03	10.64	22.77	5.83	45.92	44.64	28.2462	5060.68	498.535	6037.34	34.6009	954.695	82.5707	885.746	95.4994	343.131	67.4841	827.091	254.761	3171.39	1148.61	2954.36	268.229	6636.06	293.827	6606.1
-0.477417	0.03328	hsa-miR-183	PLCXD3	345557	0.95	0.53	0.61	0.01	0	0	2.54	0.01	1.84	0.62	3	1.22	2.66	0.01	0	0	0.66	0.01	4.33	0.01	28.2462	5060.68	498.535	6037.34	34.6009	954.695	82.5707	885.746	95.4994	343.131	67.4841	827.091	254.761	3171.39	1148.61	2954.36	268.229	6636.06	293.827	6606.1
-0.508461	0.02207	hsa-miR-183	DTNA	1837	196.24	0.01	4.28	0.01	164.76	0.01	103.28	2.89	132.06	24.19	281.94	0.49	38.57	0.54	34.53	1.29	18.48	0.01	137.1	0.01	28.2462	5060.68	498.535	6037.34	34.6009	954.695	82.5707	885.746	95.4994	343.131	67.4841	827.091	254.761	3171.39	1148.61	2954.36	268.229	6636.06	293.827	6606.1
-0.497382	0.02566	hsa-miR-194	ITPKB	3707	94.31	12.2	7.03	12.08	76.72	21.66	68.49	41.61	105.95	53.34	126.4	17.86	41.76	9.49	57.86	27.41	24.42	3.78	66.93	25.11	3.0012	107.894	8.9268	40.7275	3.4155	7.3379	4.9821	15.0973	7.252	15.8882	19.4053	81.7703	18.8344	48.9253	9.0082	19.8801	7.9261	40.3137	1.972	27.8227
-0.645444	0.002116	hsa-miR-194	TLN2	83660	6.03	0.53	4.89	1.21	5.11	1.38	9.78	4.34	7.36	1.86	3.81	2.2	5.05	0.54	5.75	2.9	6.6	1.72	9.75	3.3	3.0012	107.894	8.9268	40.7275	3.4155	7.3379	4.9821	15.0973	7.252	15.8882	19.4053	81.7703	18.8344	48.9253	9.0082	19.8801	7.9261	40.3137	1.972	27.8227
-0.508862	0.02194	hsa-miR-194	SOCS2	8835	41.91	2.65	27.19	5.74	53.34	21.31	19.21	49.2	65.85	58.62	53.12	16.39	68.09	21.69	39.96	8.06	28.38	1.03	23.61	10.4	3.0012	107.894	8.9268	40.7275	3.4155	7.3379	4.9821	15.0973	7.252	15.8882	19.4053	81.7703	18.8344	48.9253	9.0082	19.8801	7.9261	40.3137	1.972	27.8227
-0.564164	0.009567	hsa-miR-194	EYA4	2070	1.59	0.01	6.42	0.01	9.5	0.01	3.62	4.7	4.41	5.27	3	0.73	5.32	0.01	9.59	0.64	10.89	0.01	7.15	2.03	3.0012	107.894	8.9268	40.7275	3.4155	7.3379	4.9821	15.0973	7.252	15.8882	19.4053	81.7703	18.8344	48.9253	9.0082	19.8801	7.9261	40.3137	1.972	27.8227
-0.600115	0.005152	hsa-miR-194	REV3L	5980	46.68	2.12	43.38	13.29	28.86	2.06	56.9	13.75	22.44	11.48	40.04	1.47	14.36	2.44	29.09	6.13	28.38	9.27	36.17	5.83	3.0012	107.894	8.9268	40.7275	3.4155	7.3379	4.9821	15.0973	7.252	15.8882	19.4053	81.7703	18.8344	48.9253	9.0082	19.8801	7.9261	40.3137	1.972	27.8227
-0.453592	0.04457	hsa-miR-194	ZFHX4	79776	23.18	0.01	3.97	0.01	29.96	0.01	17.4	17.73	15.82	6.82	52.03	0.98	24.74	2.98	20.78	1.93	12.54	0.01	17.54	2.54	3.0012	107.894	8.9268	40.7275	3.4155	7.3379	4.9821	15.0973	7.252	15.8882	19.4053	81.7703	18.8344	48.9253	9.0082	19.8801	7.9261	40.3137	1.972	27.8227
-0.525932	0.01723	hsa-miR-194	ARHGAP24	83478	20	0.01	6.11	3.32	12.06	2.75	24.64	5.07	7.36	6.82	8.72	5.38	3.99	1.08	8.95	2.9	6.27	0.69	21.88	9.13	3.0012	107.894	8.9268	40.7275	3.4155	7.3379	4.9821	15.0973	7.252	15.8882	19.4053	81.7703	18.8344	48.9253	9.0082	19.8801	7.9261	40.3137	1.972	27.8227
-0.66445	0.001395	hsa-miR-194	C1orf21	81563	82.88	6.37	90.73	28.4	86.22	20.63	110.17	55.72	97.12	43.11	105.15	34.49	96.28	19.52	66.18	50.31	67.64	2.75	88.15	53.77	3.0012	107.894	8.9268	40.7275	3.4155	7.3379	4.9821	15.0973	7.252	15.8882	19.4053	81.7703	18.8344	48.9253	9.0082	19.8801	7.9261	40.3137	1.972	27.8227
-0.572412	0.008351	hsa-miR-194	C14orf43	91748	62.87	3.18	48.57	6.34	14.25	6.88	52.19	9.77	48.19	26.36	63.47	8.56	31.12	11.11	54.99	26.12	23.76	18.53	68.44	17.75	3.0012	107.894	8.9268	40.7275	3.4155	7.3379	4.9821	15.0973	7.252	15.8882	19.4053	81.7703	18.8344	48.9253	9.0082	19.8801	7.9261	40.3137	1.972	27.8227
-0.559697	0.01028	hsa-miR-194	MEF2C	4208	75.26	4.25	25.66	3.32	25.94	2.41	35.52	31.84	29.06	31.63	17.71	10.03	28.72	2.71	30.05	5.8	42.56	2.06	31.84	5.58	3.0012	107.894	8.9268	40.7275	3.4155	7.3379	4.9821	15.0973	7.252	15.8882	19.4053	81.7703	18.8344	48.9253	9.0082	19.8801	7.9261	40.3137	1.972	27.8227
-0.548725	0.01223	hsa-miR-194	TRPS1	7227	27.31	2.92	8.55	1.81	20.82	2.06	11.96	16.64	21.7	13.34	35.69	0.98	10.64	1.36	13.11	9.03	22.44	4.12	38.55	24.35	3.0012	107.894	8.9268	40.7275	3.4155	7.3379	4.9821	15.0973	7.252	15.8882	19.4053	81.7703	18.8344	48.9253	9.0082	19.8801	7.9261	40.3137	1.972	27.8227
-0.482994	0.03099	hsa-miR-195	MAP7	9053	2.54	70.31	25.97	50.45	5.85	41.6	16.67	23.52	1.84	20.47	0.54	61.15	13.03	15.45	38.36	153.83	28.05	39.47	10.4	24.35	215.024	18.9526	184.532	25.9286	245.176	38.3921	320.758	251.781	293.313	150.29	867.301	327.946	609.889	103.287	171.156	31.096	102.284	20.9357	352.741	265.213
-0.558025	0.01056	hsa-miR-195	TBP	6908	6.35	6.9	7.94	8.46	2.56	9.97	9.06	5.43	1.84	6.82	0.01	5.63	3.72	11.93	9.91	5.48	11.55	6.18	11.48	7.1	215.024	18.9526	184.532	25.9286	245.176	38.3921	320.758	251.781	293.313	150.29	867.301	327.946	609.889	103.287	171.156	31.096	102.284	20.9357	352.741	265.213
-0.511731	0.02109	hsa-miR-195	VAMP8	8673	6.35	261.6	219.96	493.67	87.68	483.02	51.82	346.96	19.86	176.78	20.98	645.73	121.55	264.3	318.41	616.62	243.5	425.23	40.29	392.86	215.024	18.9526	184.532	25.9286	245.176	38.3921	320.758	251.781	293.313	150.29	867.301	327.946	609.889	103.287	171.156	31.096	102.284	20.9357	352.741	265.213
-0.50745	0.02238	hsa-miR-19a	LPHN2	23266	24.77	2.39	17.41	3.32	19	1.38	22.83	18.09	14.71	16.13	49.58	20.79	19.42	2.17	18.22	12.9	16.83	1.72	25.12	23.84	2.4715	16.818	2.862	14.9212	2.5988	23.1292	2.7841	8.9621	2.4465	4.6369	2.0274	2.841	6.1955	85.7703	4.5041	17.9217	7.297	18.0072	1.6022	19.7451
-0.447899	0.04765	hsa-miR-19a	CBX7	23492	40.33	5.04	17.41	1.81	17.54	0.69	45.66	6.15	32.37	12.41	73.82	11.74	19.68	1.08	22.7	7.74	6.93	1.72	50.03	5.33	2.4715	16.818	2.862	14.9212	2.5988	23.1292	2.7841	8.9621	2.4465	4.6369	2.0274	2.841	6.1955	85.7703	4.5041	17.9217	7.297	18.0072	1.6022	19.7451
-0.493906	0.02687	hsa-miR-19a	ENPP5	59084	12.07	3.18	3.67	3.32	4.75	0.01	10.15	4.34	6.99	2.48	8.72	7.83	7.18	0.01	1.6	0.01	2.64	6.18	4.76	5.58	2.4715	16.818	2.862	14.9212	2.5988	23.1292	2.7841	8.9621	2.4465	4.6369	2.0274	2.841	6.1955	85.7703	4.5041	17.9217	7.297	18.0072	1.6022	19.7451
-0.523569	0.01783	hsa-miR-19a	TLN2	83660	6.03	0.53	4.89	1.21	5.11	1.38	9.78	4.34	7.36	1.86	3.81	2.2	5.05	0.54	5.75	2.9	6.6	1.72	9.75	3.3	2.4715	16.818	2.862	14.9212	2.5988	23.1292	2.7841	8.9621	2.4465	4.6369	2.0274	2.841	6.1955	85.7703	4.5041	17.9217	7.297	18.0072	1.6022	19.7451
-0.449889	0.04656	hsa-miR-19a	ITPKB	3707	94.31	12.2	7.03	12.08	76.72	21.66	68.49	41.61	105.95	53.34	126.4	17.86	41.76	9.49	57.86	27.41	24.42	3.78	66.93	25.11	2.4715	16.818	2.862	14.9212	2.5988	23.1292	2.7841	8.9621	2.4465	4.6369	2.0274	2.841	6.1955	85.7703	4.5041	17.9217	7.297	18.0072	1.6022	19.7451
-0.463896	0.03937	hsa-miR-19a	GULP1	51454	35.88	3.98	46.44	3.02	28.13	6.19	53.27	19.9	35.32	26.36	13.35	3.42	23.41	4.61	37.4	0.97	35.63	0.01	19.71	9.89	2.4715	16.818	2.862	14.9212	2.5988	23.1292	2.7841	8.9621	2.4465	4.6369	2.0274	2.841	6.1955	85.7703	4.5041	17.9217	7.297	18.0072	1.6022	19.7451
-0.549495	0.01208	hsa-miR-19a	SPG20	23111	96.21	22.82	62.02	22.66	50.78	17.53	92.05	32.92	63.64	53.65	73.28	35.22	53.46	18.43	47.31	36.44	51.8	30.89	61.51	12.43	2.4715	16.818	2.862	14.9212	2.5988	23.1292	2.7841	8.9621	2.4465	4.6369	2.0274	2.841	6.1955	85.7703	4.5041	17.9217	7.297	18.0072	1.6022	19.7451
-0.492582	0.02735	hsa-miR-19a	SBF2	81846	54.93	7.43	23.52	25.68	14.61	11.35	41.68	23.52	31.27	11.79	40.59	12.96	11.7	3.25	30.69	13.54	19.8	17.16	22.96	14.71	2.4715	16.818	2.862	14.9212	2.5988	23.1292	2.7841	8.9621	2.4465	4.6369	2.0274	2.841	6.1955	85.7703	4.5041	17.9217	7.297	18.0072	1.6022	19.7451
-0.46492	0.03888	hsa-miR-19a	LRCH2	57631	24.77	0.01	3.36	2.11	13.15	0.69	11.6	3.62	18.03	8.37	29.42	2.45	5.85	0.01	12.15	0.64	7.92	2.75	17.11	0.51	2.4715	16.818	2.862	14.9212	2.5988	23.1292	2.7841	8.9621	2.4465	4.6369	2.0274	2.841	6.1955	85.7703	4.5041	17.9217	7.297	18.0072	1.6022	19.7451
-0.468375	0.03726	hsa-miR-19a	ARRDC3	57561	78.43	14.06	121.28	85.8	57.72	39.19	102.92	83.58	58.49	91.8	93.16	42.31	102.4	28.19	96.87	16.45	139.9	41.87	81.87	80.65	2.4715	16.818	2.862	14.9212	2.5988	23.1292	2.7841	8.9621	2.4465	4.6369	2.0274	2.841	6.1955	85.7703	4.5041	17.9217	7.297	18.0072	1.6022	19.7451
-0.46857	0.03717	hsa-miR-19a	NR3C2	4306	16.83	0.53	6.42	0.01	12.06	0.01	12.68	7.96	30.53	5.27	22.34	3.18	15.16	0.01	13.75	1.61	6.6	0.01	22.74	12.68	2.4715	16.818	2.862	14.9212	2.5988	23.1292	2.7841	8.9621	2.4465	4.6369	2.0274	2.841	6.1955	85.7703	4.5041	17.9217	7.297	18.0072	1.6022	19.7451
-0.468771	0.03708	hsa-miR-19a	NRK	203447	4.76	0.53	2.44	0.01	5.11	0.01	2.54	2.53	3.31	0.93	4.9	0.49	2.93	0.01	6.07	0.01	2.64	0.69	6.93	4.06	2.4715	16.818	2.862	14.9212	2.5988	23.1292	2.7841	8.9621	2.4465	4.6369	2.0274	2.841	6.1955	85.7703	4.5041	17.9217	7.297	18.0072	1.6022	19.7451
-0.4637	0.03946	hsa-miR-19a	CPEB4	80315	104.79	7.69	60.49	52.87	27.76	18.91	61.97	24.6	82.03	39.08	149.28	22.99	23.14	3.8	57.22	23.86	41.9	38.1	69.74	35.25	2.4715	16.818	2.862	14.9212	2.5988	23.1292	2.7841	8.9621	2.4465	4.6369	2.0274	2.841	6.1955	85.7703	4.5041	17.9217	7.297	18.0072	1.6022	19.7451
-0.528896	0.0165	hsa-miR-19b	ATXN1	6310	73.67	0.53	14.97	17.22	37.99	9.28	43.85	13.75	19.5	17.99	54.75	5.87	17.55	6.23	26.85	21.28	19.14	20.59	35.95	25.87	7.3264	50.9069	14.2419	53.0192	6.8311	53.9485	7.4731	33.5027	11.7954	19.6386	35.335	133.649	22.5518	118.085	13.3076	74.0607	20.1298	50.4077	5.0532	42.6316
-0.461169	0.0407	hsa-miR-19b	DTNA	1837	196.24	0.01	4.28	0.01	164.76	0.01	103.28	2.89	132.06	24.19	281.94	0.49	38.57	0.54	34.53	1.29	18.48	0.01	137.1	0.01	7.3264	50.9069	14.2419	53.0192	6.8311	53.9485	7.4731	33.5027	11.7954	19.6386	35.335	133.649	22.5518	118.085	13.3076	74.0607	20.1298	50.4077	5.0532	42.6316
-0.5429	0.01338	hsa-miR-19b	SLC24A3	57419	6.99	0.01	7.03	2.72	15.34	5.84	33.34	5.07	11.77	6.2	25.61	2.2	11.7	0.81	9.27	4.19	10.89	0.01	24.91	4.57	7.3264	50.9069	14.2419	53.0192	6.8311	53.9485	7.4731	33.5027	11.7954	19.6386	35.335	133.649	22.5518	118.085	13.3076	74.0607	20.1298	50.4077	5.0532	42.6316
-0.575387	0.007945	hsa-miR-19b	NAV3	89795	5.08	0.01	2.14	0.01	8.77	0.01	8.34	7.24	3.68	4.03	4.09	0.01	7.18	3.8	9.91	0.64	3.63	0.01	6.71	0.25	7.3264	50.9069	14.2419	53.0192	6.8311	53.9485	7.4731	33.5027	11.7954	19.6386	35.335	133.649	22.5518	118.085	13.3076	74.0607	20.1298	50.4077	5.0532	42.6316
-0.455365	0.04364	hsa-miR-19b	FAM43A	131583	19.69	7.16	87.07	7.25	67.95	9.97	18.48	51.01	19.13	43.42	38.68	19.81	26.33	12.2	42.2	9.67	74.9	1.03	30.32	19.78	7.3264	50.9069	14.2419	53.0192	6.8311	53.9485	7.4731	33.5027	11.7954	19.6386	35.335	133.649	22.5518	118.085	13.3076	74.0607	20.1298	50.4077	5.0532	42.6316
-0.455169	0.04374	hsa-miR-19b	CBX7	23492	40.33	5.04	17.41	1.81	17.54	0.69	45.66	6.15	32.37	12.41	73.82	11.74	19.68	1.08	22.7	7.74	6.93	1.72	50.03	5.33	7.3264	50.9069	14.2419	53.0192	6.8311	53.9485	7.4731	33.5027	11.7954	19.6386	35.335	133.649	22.5518	118.085	13.3076	74.0607	20.1298	50.4077	5.0532	42.6316
-0.478725	0.03273	hsa-miR-19b	FLNC	2318	494.4	0.53	8.25	0.91	646.98	1.72	376.9	12.3	1260.31	75.05	551.36	2.69	154	5.15	181.58	4.84	27.72	1.37	451.37	2.54	7.3264	50.9069	14.2419	53.0192	6.8311	53.9485	7.4731	33.5027	11.7954	19.6386	35.335	133.649	22.5518	118.085	13.3076	74.0607	20.1298	50.4077	5.0532	42.6316
-0.563914	0.009606	hsa-miR-19b	CACNA1C	775	25.4	4.25	2.14	3.32	37.63	2.75	36.6	2.17	31.64	17.37	23.7	3.91	6.38	0.54	9.91	3.55	6.27	0.69	55.66	2.03	7.3264	50.9069	14.2419	53.0192	6.8311	53.9485	7.4731	33.5027	11.7954	19.6386	35.335	133.649	22.5518	118.085	13.3076	74.0607	20.1298	50.4077	5.0532	42.6316
-0.549535	0.01208	hsa-miR-19b	SULF1	23213	49.22	9.02	21.69	2.11	89.14	35.07	69.94	30.75	16.55	33.81	35.69	10.03	21.81	2.17	13.11	8.06	19.47	7.89	36.39	5.83	7.3264	50.9069	14.2419	53.0192	6.8311	53.9485	7.4731	33.5027	11.7954	19.6386	35.335	133.649	22.5518	118.085	13.3076	74.0607	20.1298	50.4077	5.0532	42.6316
-0.595968	0.005553	hsa-miR-19b	TRPS1	7227	27.31	2.92	8.55	1.81	20.82	2.06	11.96	16.64	21.7	13.34	35.69	0.98	10.64	1.36	13.11	9.03	22.44	4.12	38.55	24.35	7.3264	50.9069	14.2419	53.0192	6.8311	53.9485	7.4731	33.5027	11.7954	19.6386	35.335	133.649	22.5518	118.085	13.3076	74.0607	20.1298	50.4077	5.0532	42.6316
-0.680831	0.000952	hsa-miR-19b	TLN2	83660	6.03	0.53	4.89	1.21	5.11	1.38	9.78	4.34	7.36	1.86	3.81	2.2	5.05	0.54	5.75	2.9	6.6	1.72	9.75	3.3	7.3264	50.9069	14.2419	53.0192	6.8311	53.9485	7.4731	33.5027	11.7954	19.6386	35.335	133.649	22.5518	118.085	13.3076	74.0607	20.1298	50.4077	5.0532	42.6316
-0.530894	0.01602	hsa-miR-19b	ITPKB	3707	94.31	12.2	7.03	12.08	76.72	21.66	68.49	41.61	105.95	53.34	126.4	17.86	41.76	9.49	57.86	27.41	24.42	3.78	66.93	25.11	7.3264	50.9069	14.2419	53.0192	6.8311	53.9485	7.4731	33.5027	11.7954	19.6386	35.335	133.649	22.5518	118.085	13.3076	74.0607	20.1298	50.4077	5.0532	42.6316
-0.478498	0.03282	hsa-miR-19b	LRIG1	26018	59.06	3.45	11	1.81	34.34	5.5	30.44	28.94	23.18	31.63	9.26	2.45	32.18	16.54	23.34	2.58	19.47	1.03	26.86	64.67	7.3264	50.9069	14.2419	53.0192	6.8311	53.9485	7.4731	33.5027	11.7954	19.6386	35.335	133.649	22.5518	118.085	13.3076	74.0607	20.1298	50.4077	5.0532	42.6316
-0.487881	0.02909	hsa-miR-19b	ESR1	2099	5.08	0.01	7.94	0.91	15.71	0.01	4.71	3.98	2.94	4.34	6.27	0.73	9.04	0.54	11.51	2.9	19.8	0.69	12.78	20.04	7.3264	50.9069	14.2419	53.0192	6.8311	53.9485	7.4731	33.5027	11.7954	19.6386	35.335	133.649	22.5518	118.085	13.3076	74.0607	20.1298	50.4077	5.0532	42.6316
-0.488769	0.02875	hsa-miR-19b	PSD	5662	43.82	0.53	1.53	0.01	32.15	0.69	52.19	1.09	121.4	8.99	57.48	0.49	49.47	1.63	18.22	0.01	2.64	0.01	55.23	2.28	7.3264	50.9069	14.2419	53.0192	6.8311	53.9485	7.4731	33.5027	11.7954	19.6386	35.335	133.649	22.5518	118.085	13.3076	74.0607	20.1298	50.4077	5.0532	42.6316
-0.462786	0.03991	hsa-miR-19b	PRICKLE2	166336	53.35	1.06	6.72	2.11	12.06	1.03	52.55	15.2	16.92	12.1	44.4	2.69	10.64	5.42	23.66	3.22	8.58	1.37	11.48	7.61	7.3264	50.9069	14.2419	53.0192	6.8311	53.9485	7.4731	33.5027	11.7954	19.6386	35.335	133.649	22.5518	118.085	13.3076	74.0607	20.1298	50.4077	5.0532	42.6316
-0.496826	0.02585	hsa-miR-19b	FAM46B	115572	82.88	0.01	0.61	0.01	29.96	0.01	29.35	8.32	64.38	10.85	18.25	2.45	17.02	1.63	32.93	1.61	0.99	0.01	14.94	24.85	7.3264	50.9069	14.2419	53.0192	6.8311	53.9485	7.4731	33.5027	11.7954	19.6386	35.335	133.649	22.5518	118.085	13.3076	74.0607	20.1298	50.4077	5.0532	42.6316
-0.530451	0.01612	hsa-miR-19b	RBMS3	27303	8.26	0.01	2.14	0.01	1.83	0.69	1.81	5.43	5.89	3.1	2.72	0.49	6.12	0.01	5.43	0.01	1.98	0.01	7.15	9.38	7.3264	50.9069	14.2419	53.0192	6.8311	53.9485	7.4731	33.5027	11.7954	19.6386	35.335	133.649	22.5518	118.085	13.3076	74.0607	20.1298	50.4077	5.0532	42.6316
-0.492562	0.02736	hsa-miR-19b	CTGF	1490	473.13	37.68	589.91	107.56	1163.54	245.81	240.27	1200.45	3332.87	1262.9	172.16	149.94	2237.61	55.84	1738.78	139.96	320.71	12.7	1502.49	62.64	7.3264	50.9069	14.2419	53.0192	6.8311	53.9485	7.4731	33.5027	11.7954	19.6386	35.335	133.649	22.5518	118.085	13.3076	74.0607	20.1298	50.4077	5.0532	42.6316
-0.558113	0.01055	hsa-miR-19b	ADAMTSL3	57188	16.19	0.8	11.91	0.6	37.26	0.01	44.58	44.5	41.2	20.47	84.45	0.01	44.68	1.36	35.8	3.55	21.45	0.69	55.01	12.43	7.3264	50.9069	14.2419	53.0192	6.8311	53.9485	7.4731	33.5027	11.7954	19.6386	35.335	133.649	22.5518	118.085	13.3076	74.0607	20.1298	50.4077	5.0532	42.6316
-0.448062	0.04756	hsa-miR-19b	PDE7B	27115	19.37	13	22.3	14.8	29.96	0.01	44.94	20.62	2.21	13.34	5.45	8.32	4.79	0.81	6.71	3.87	10.89	13.04	14.94	1.52	7.3264	50.9069	14.2419	53.0192	6.8311	53.9485	7.4731	33.5027	11.7954	19.6386	35.335	133.649	22.5518	118.085	13.3076	74.0607	20.1298	50.4077	5.0532	42.6316
-0.594606	0.005691	hsa-miR-19b	PRKACB	5567	233.39	22.29	100.2	51.66	39.82	46.76	153.29	34.37	111.46	64.51	61.56	5.38	33.25	14.37	63.62	46.76	79.19	39.13	95.73	21.05	7.3264	50.9069	14.2419	53.0192	6.8311	53.9485	7.4731	33.5027	11.7954	19.6386	35.335	133.649	22.5518	118.085	13.3076	74.0607	20.1298	50.4077	5.0532	42.6316
-0.727518	0.0002777	hsa-miR-19b	GULP1	51454	35.88	3.98	46.44	3.02	28.13	6.19	53.27	19.9	35.32	26.36	13.35	3.42	23.41	4.61	37.4	0.97	35.63	0.01	19.71	9.89	7.3264	50.9069	14.2419	53.0192	6.8311	53.9485	7.4731	33.5027	11.7954	19.6386	35.335	133.649	22.5518	118.085	13.3076	74.0607	20.1298	50.4077	5.0532	42.6316
-0.467932	0.03747	hsa-miR-19b	PPP1R12A	4659	607.76	72.96	51.32	53.48	203.85	42.97	360.22	97.32	275.9	101.42	304.83	67.51	91.49	58.28	117.64	58.69	70.94	56.29	232.62	29.67	7.3264	50.9069	14.2419	53.0192	6.8311	53.9485	7.4731	33.5027	11.7954	19.6386	35.335	133.649	22.5518	118.085	13.3076	74.0607	20.1298	50.4077	5.0532	42.6316
-0.611363	0.004182	hsa-miR-19b	SPG20	23111	96.21	22.82	62.02	22.66	50.78	17.53	92.05	32.92	63.64	53.65	73.28	35.22	53.46	18.43	47.31	36.44	51.8	30.89	61.51	12.43	7.3264	50.9069	14.2419	53.0192	6.8311	53.9485	7.4731	33.5027	11.7954	19.6386	35.335	133.649	22.5518	118.085	13.3076	74.0607	20.1298	50.4077	5.0532	42.6316
-0.527432	0.01685	hsa-miR-19b	SBF2	81846	54.93	7.43	23.52	25.68	14.61	11.35	41.68	23.52	31.27	11.79	40.59	12.96	11.7	3.25	30.69	13.54	19.8	17.16	22.96	14.71	7.3264	50.9069	14.2419	53.0192	6.8311	53.9485	7.4731	33.5027	11.7954	19.6386	35.335	133.649	22.5518	118.085	13.3076	74.0607	20.1298	50.4077	5.0532	42.6316
-0.450419	0.04627	hsa-miR-19b	ZHX3	23051	33.98	1.59	6.72	2.42	27.4	4.81	15.58	13.02	20.6	16.13	45.22	9.78	17.55	5.96	28.13	7.74	10.89	1.37	15.81	11.92	7.3264	50.9069	14.2419	53.0192	6.8311	53.9485	7.4731	33.5027	11.7954	19.6386	35.335	133.649	22.5518	118.085	13.3076	74.0607	20.1298	50.4077	5.0532	42.6316
-0.545305	0.01289	hsa-miR-19b	LRCH2	57631	24.77	0.01	3.36	2.11	13.15	0.69	11.6	3.62	18.03	8.37	29.42	2.45	5.85	0.01	12.15	0.64	7.92	2.75	17.11	0.51	7.3264	50.9069	14.2419	53.0192	6.8311	53.9485	7.4731	33.5027	11.7954	19.6386	35.335	133.649	22.5518	118.085	13.3076	74.0607	20.1298	50.4077	5.0532	42.6316
-0.61315	0.004043	hsa-miR-19b	ARRDC3	57561	78.43	14.06	121.28	85.8	57.72	39.19	102.92	83.58	58.49	91.8	93.16	42.31	102.4	28.19	96.87	16.45	139.9	41.87	81.87	80.65	7.3264	50.9069	14.2419	53.0192	6.8311	53.9485	7.4731	33.5027	11.7954	19.6386	35.335	133.649	22.5518	118.085	13.3076	74.0607	20.1298	50.4077	5.0532	42.6316
-0.690542	0.0007504	hsa-miR-19b	BNC2	54796	24.77	3.71	11.3	9.06	23.75	4.13	16.31	14.11	32.37	14.27	13.35	1.47	26.07	6.23	12.79	1.29	27.39	2.06	30.32	1.01	7.3264	50.9069	14.2419	53.0192	6.8311	53.9485	7.4731	33.5027	11.7954	19.6386	35.335	133.649	22.5518	118.085	13.3076	74.0607	20.1298	50.4077	5.0532	42.6316
-0.591081	0.006059	hsa-miR-19b	NR3C2	4306	16.83	0.53	6.42	0.01	12.06	0.01	12.68	7.96	30.53	5.27	22.34	3.18	15.16	0.01	13.75	1.61	6.6	0.01	22.74	12.68	7.3264	50.9069	14.2419	53.0192	6.8311	53.9485	7.4731	33.5027	11.7954	19.6386	35.335	133.649	22.5518	118.085	13.3076	74.0607	20.1298	50.4077	5.0532	42.6316
-0.663419	0.001428	hsa-miR-19b	NRK	203447	4.76	0.53	2.44	0.01	5.11	0.01	2.54	2.53	3.31	0.93	4.9	0.49	2.93	0.01	6.07	0.01	2.64	0.69	6.93	4.06	7.3264	50.9069	14.2419	53.0192	6.8311	53.9485	7.4731	33.5027	11.7954	19.6386	35.335	133.649	22.5518	118.085	13.3076	74.0607	20.1298	50.4077	5.0532	42.6316
-0.533559	0.0154	hsa-miR-19b	HLF	3131	35.56	0.01	8.86	1.21	20.46	0.69	33.34	5.79	30.17	10.23	59.66	0.49	35.91	1.36	13.43	0.01	7.26	0.69	33.35	2.03	7.3264	50.9069	14.2419	53.0192	6.8311	53.9485	7.4731	33.5027	11.7954	19.6386	35.335	133.649	22.5518	118.085	13.3076	74.0607	20.1298	50.4077	5.0532	42.6316
-0.523215	0.01792	hsa-miR-19b	LPP	4026	94.63	4.25	7.33	18.73	37.99	18.56	63.06	13.02	58.86	16.44	56.39	9.78	38.83	17.08	28.77	15.8	21.12	11.67	86.64	10.91	7.3264	50.9069	14.2419	53.0192	6.8311	53.9485	7.4731	33.5027	11.7954	19.6386	35.335	133.649	22.5518	118.085	13.3076	74.0607	20.1298	50.4077	5.0532	42.6316
-0.594421	0.00571	hsa-miR-19b	FAM46C	54855	8.89	2.39	8.55	3.02	6.21	0.69	9.78	6.15	20.6	13.34	3.54	1.71	4.52	0.01	20.78	0.64	21.12	4.46	6.5	3.55	7.3264	50.9069	14.2419	53.0192	6.8311	53.9485	7.4731	33.5027	11.7954	19.6386	35.335	133.649	22.5518	118.085	13.3076	74.0607	20.1298	50.4077	5.0532	42.6316
-0.455272	0.04368	hsa-miR-19b	BACE1	23621	19.69	5.04	7.64	3.02	17.17	6.88	32.25	12.3	14.35	9.3	26.97	6.11	15.43	11.39	12.79	6.77	13.53	5.83	14.08	3.3	7.3264	50.9069	14.2419	53.0192	6.8311	53.9485	7.4731	33.5027	11.7954	19.6386	35.335	133.649	22.5518	118.085	13.3076	74.0607	20.1298	50.4077	5.0532	42.6316
-0.465618	0.03855	hsa-miR-19b	CPEB4	80315	104.79	7.69	60.49	52.87	27.76	18.91	61.97	24.6	82.03	39.08	149.28	22.99	23.14	3.8	57.22	23.86	41.9	38.1	69.74	35.25	7.3264	50.9069	14.2419	53.0192	6.8311	53.9485	7.4731	33.5027	11.7954	19.6386	35.335	133.649	22.5518	118.085	13.3076	74.0607	20.1298	50.4077	5.0532	42.6316
-0.520065	0.01875	hsa-miR-19b	KIF1B	23095	88.91	7.43	19.25	19.03	39.09	20.63	56.53	22.07	62.17	32.56	89.62	17.61	38.3	22.5	45.72	11.61	24.75	13.73	72.56	28.15	7.3264	50.9069	14.2419	53.0192	6.8311	53.9485	7.4731	33.5027	11.7954	19.6386	35.335	133.649	22.5518	118.085	13.3076	74.0607	20.1298	50.4077	5.0532	42.6316
a Standardized mRNA expression level in match tumor-normal tissues, ‘T’ represents tumor while ‘N’ represents normal. The same as those in miRNA expression panel.

## Sheet: TGCT
Table S5.Target pridiction of differentailly expressed miRNA in TGCT.
Pearson coefficient	P-value	miRNA	Target symbol	Target ID	mRNA expressiona														miRNA expression
					T17N	T17T	T18N	T18T	T26N	T26T	T27N	T27T	T3N	T3T	T45N	T45T	T4N	T4T	T17N	T17T	T18N	T18T	T26N	T26T	T27N	T27T	T3N	T3T	T45N	T45T	T4N	T4T
-0.568084	0.03406	hsa-miR-125b	ADD2	119	39.06	11.94	1.04	20.61	8.6	14.26	26.32	26.66	0.01	65.3	3.43	4.52	4.67	56.36	88.5311	78.5897	1852.22	404.661	1538.1	245.112	434.825	577.313	803.957	172.86	772.143	733.766	457.959	175.392
-0.622656	0.01739	hsa-miR-135b	PTPRD	5789	0.45	1.16	9.03	0.88	0.73	0.01	0.42	0.43	12.07	0.01	7.15	10.36	7.55	0.01	9.3391	27.3193	0.0571	1.006	53.831	72.638	27.4386	51.2474	4.1384	65.6376	0	0	9.9365	11.1266
-0.572527	0.03238	hsa-miR-135b	SLITRK6	84189	0	0	4	0.58	0	0	0.99	0.01	3.29	0.01	0.29	3.79	1.11	0.72	9.3391	27.3193	0.0571	1.006	53.831	72.638	27.4386	51.2474	4.1384	65.6376	0	0	9.9365	11.1266
-0.545931	0.04343	hsa-miR-135b	PDE7B	27115	0.23	1.04	11.55	1.61	4.67	0.75	2.97	0.72	5.85	0.67	12.73	14.88	5.11	0.89	9.3391	27.3193	0.0571	1.006	53.831	72.638	27.4386	51.2474	4.1384	65.6376	0	0	9.9365	11.1266
-0.590212	0.02629	hsa-miR-135b	KCTD1	284252	5.34	0.7	8.44	3.36	2.48	1.65	1.98	2.72	10.97	1.67	3.43	6.27	12.44	5.01	9.3391	27.3193	0.0571	1.006	53.831	72.638	27.4386	51.2474	4.1384	65.6376	0	0	9.9365	11.1266
-0.559326	0.03756	hsa-miR-135b	IRS2	8660	9.08	5.33	44.55	6.87	9.77	4.2	4.81	5.73	17.19	6.7	74.09	52.1	39.77	4.29	9.3391	27.3193	0.0571	1.006	53.831	72.638	27.4386	51.2474	4.1384	65.6376	0	0	9.9365	11.1266
-0.532444	0.04998	hsa-miR-135b	NAALADL2	254827	0.23	0.01	8.14	0.29	0.44	0.01	0	0	3.66	0.01	1.86	2.92	4.89	0.36	9.3391	27.3193	0.0571	1.006	53.831	72.638	27.4386	51.2474	4.1384	65.6376	0	0	9.9365	11.1266
-0.610133	0.0205	hsa-miR-135b	BACE1	23621	1.93	1.74	31.53	14.03	8.46	3.75	6.79	4.59	25.96	4.02	19.02	23.49	25.33	1.25	9.3391	27.3193	0.0571	1.006	53.831	72.638	27.4386	51.2474	4.1384	65.6376	0	0	9.9365	11.1266
-0.567944	0.03411	hsa-miR-135b	ZNF385B	151126	0.01	0.46	10.81	0.01	0	0	0.01	0.29	2.93	0.01	9.73	13.86	10.67	0.01	9.3391	27.3193	0.0571	1.006	53.831	72.638	27.4386	51.2474	4.1384	65.6376	0	0	9.9365	11.1266
-0.538757	0.04683	hsa-miR-135b	MTUS1	57509	7.61	4.75	99.62	17.69	18.08	14.11	19.11	5.02	107.14	10.38	25.75	51.51	63.32	33.1	9.3391	27.3193	0.0571	1.006	53.831	72.638	27.4386	51.2474	4.1384	65.6376	0	0	9.9365	11.1266
-0.580923	0.02937	hsa-miR-135b	DTNA	1837	1.14	0.01	25.76	4.39	0.44	0.3	0.99	0.57	51.56	3.01	28.89	35.9	8.44	5.19	9.3391	27.3193	0.0571	1.006	53.831	72.638	27.4386	51.2474	4.1384	65.6376	0	0	9.9365	11.1266
-0.607948	0.02108	hsa-miR-135b	SETD7	80854	0.34	1.04	61.87	20.76	12.25	7.95	8.07	4.16	41.32	4.69	71.23	88.87	43.99	4.29	9.3391	27.3193	0.0571	1.006	53.831	72.638	27.4386	51.2474	4.1384	65.6376	0	0	9.9365	11.1266
-0.557397	0.03837	hsa-miR-135b	THRB	7068	0	0	6.51	2.63	0.58	0.3	0.99	0.29	4.39	0.01	1	2.04	2.22	0.36	9.3391	27.3193	0.0571	1.006	53.831	72.638	27.4386	51.2474	4.1384	65.6376	0	0	9.9365	11.1266
-0.553426	0.04007	hsa-miR-135b	C3orf70	285382	0.23	0.58	10.21	2.34	0.44	1.95	2.97	1	7.31	0.01	12.16	16.93	19.55	0.36	9.3391	27.3193	0.0571	1.006	53.831	72.638	27.4386	51.2474	4.1384	65.6376	0	0	9.9365	11.1266
-0.562401	0.0363	hsa-miR-135b	GJA1	2697	11.47	32.92	111.02	14.47	17.35	0.6	45.71	41.28	111.16	11.72	330.99	324.54	189.31	40.97	9.3391	27.3193	0.0571	1.006	53.831	72.638	27.4386	51.2474	4.1384	65.6376	0	0	9.9365	11.1266
-0.540476	0.046	hsa-miR-138	ARNT2	9915	0.68	0.81	21.46	1.02	1.02	0.75	0.57	0.43	11.34	0.01	22.31	20.72	17.78	0.89	0.4765	4.1166	0	0	7.4369	7.1638	1.6514	9.3081	1.0135	2.9643	0	0	0.7212	1.0192
-0.539053	0.04669	hsa-miR-142-3p	LIFR	3977	23.62	4.52	61.58	14.62	29.45	17.11	27.31	15.19	86.3	25.11	61.36	65.38	57.55	50.27	276.076	489.408	0.01	1.3414	182.333	55.9362	27.0575	53.786	27.8712	52.5947	0	0	0.4808	10.2772
-0.55553	0.03916	hsa-miR-155	DYNC1I1	1780	0.68	0.01	4.29	1.75	0.73	1.8	1.56	2.15	6.95	0.67	5.01	3.65	8	0.54	283.986	464.428	65.2059	296.01	916.381	439.202	166.283	301.614	18.7497	101.802	2.977	8.0969	2.6444	20.6394
-0.6121	0.01999	hsa-miR-155	COL21A1	81578	1.14	1.85	10.51	1.61	0.87	0.3	4.25	0.57	19.01	0.01	8.01	11.97	12.89	4.29	283.986	464.428	65.2059	296.01	916.381	439.202	166.283	301.614	18.7497	101.802	2.977	8.0969	2.6444	20.6394
-0.579688	0.0298	hsa-miR-200a	GPC2	221914	20.32	20.4	1.04	24.12	14.87	25.36	22.64	23.94	0.01	10.72	25.46	14.3	30	19.5	2.3824	0.842	1.7716	0.1437	1.2539	4.3733	0.5928	1.2164	46.1986	0.5929	0	0	0	0
-0.534766	0.04881	hsa-miR-204	RPS6KA5	9252	9.42	11.36	1.78	3.51	2.92	11.41	2.55	3.44	9.87	11.39	1.14	2.48	4.89	29.16	0	0	36.4033	2.06	44.2322	0.4582	3.8956	17.6113	20.2699	0.01	46.3195	18.3982	14.0232	1.0192
-0.56317	0.03599	hsa-miR-204	ALPL	249	68.92	101.54	5.92	127.48	38.78	78.19	69.21	145.63	3.66	91.42	5.72	12.11	2.67	47.23	0	0	36.4033	2.06	44.2322	0.4582	3.8956	17.6113	20.2699	0.01	46.3195	18.3982	14.0232	1.0192
-0.713754	0.004145	hsa-miR-204	SOX4	6659	294.07	204.46	43.07	172.94	89.81	131.16	236.77	250.98	44.25	305.73	43.63	88.43	63.99	219.71	0	0	36.4033	2.06	44.2322	0.4582	3.8956	17.6113	20.2699	0.01	46.3195	18.3982	14.0232	1.0192
-0.551069	0.04111	hsa-miR-205	CPEB2	132864	6.81	2.2	8.44	10.67	15.31	12.31	14.58	6.88	31.08	9.71	90.26	73.11	128.2	14.31	4.3837	8.8881	0.1714	1.6288	2.8537	6.8306	1.0586	2.1155	0.5912	6.1826	0	0	0.0801	3.3125
-0.659971	0.01022	hsa-miR-205	C21orf63	59271	0.91	1.16	24.72	3.07	4.23	0.9	5.38	1.86	12.07	0.67	8.87	12.4	26.66	1.97	4.3837	8.8881	0.1714	1.6288	2.8537	6.8306	1.0586	2.1155	0.5912	6.1826	0	0	0.0801	3.3125
-0.601063	0.023	hsa-miR-205	DLG2	1740	0.23	0.46	5.48	0.44	0.29	0.01	0.28	0.29	5.12	0.01	3.58	4.09	10.89	0.36	4.3837	8.8881	0.1714	1.6288	2.8537	6.8306	1.0586	2.1155	0.5912	6.1826	0	0	0.0801	3.3125
-0.565352	0.03513	hsa-miR-205	HS3ST1	9957	0.01	0.35	34.04	1.61	2.62	0.6	2.12	0.72	14.26	0.01	9.3	17.07	5.78	0.72	4.3837	8.8881	0.1714	1.6288	2.8537	6.8306	1.0586	2.1155	0.5912	6.1826	0	0	0.0801	3.3125
-0.62824	0.01613	hsa-miR-205	PHC2	1912	3.52	0.93	22.35	17.98	20.85	13.96	5.09	4.59	21.94	13.73	29.18	25.54	31.33	2.15	4.3837	8.8881	0.1714	1.6288	2.8537	6.8306	1.0586	2.1155	0.5912	6.1826	0	0	0.0801	3.3125
-0.57321	0.03212	hsa-miR-205	SMAD1	4086	5.56	3.94	41.15	5.41	6.56	13.21	10.76	5.88	34.01	4.69	18.74	20.72	17.78	2.68	4.3837	8.8881	0.1714	1.6288	2.8537	6.8306	1.0586	2.1155	0.5912	6.1826	0	0	0.0801	3.3125
-0.776606	0.001087	hsa-miR-205	ANK2	287	0.34	2.55	25.61	5.26	9.33	2.55	8.35	5.73	23.04	1.34	21.03	23.93	22.22	1.97	4.3837	8.8881	0.1714	1.6288	2.8537	6.8306	1.0586	2.1155	0.5912	6.1826	0	0	0.0801	3.3125
-0.60951	0.02067	hsa-miR-205	MAGI2	9863	1.36	2.2	9.03	2.19	3.06	5.7	4.1	5.45	2.56	0.01	10.44	9.49	8.67	3.58	4.3837	8.8881	0.1714	1.6288	2.8537	6.8306	1.0586	2.1155	0.5912	6.1826	0	0	0.0801	3.3125
-0.650996	0.01168	hsa-miR-205	VASN	114990	1.7	0.81	40.41	7.02	5.1	4.05	4.95	0.86	17.55	4.02	31.75	50.64	20.44	4.47	4.3837	8.8881	0.1714	1.6288	2.8537	6.8306	1.0586	2.1155	0.5912	6.1826	0	0	0.0801	3.3125
-0.552165	0.04062	hsa-miR-205	CDON	50937	1.48	1.62	30.34	4.09	4.37	4.35	3.96	2.44	31.45	7.37	10.3	10.8	21.77	4.65	4.3837	8.8881	0.1714	1.6288	2.8537	6.8306	1.0586	2.1155	0.5912	6.1826	0	0	0.0801	3.3125
-0.686793	0.006664	hsa-miR-205	NR3C2	4306	0	0	7.99	2.63	4.37	0.6	1.7	1.29	8.04	1.67	18.88	10.36	15.55	1.07	4.3837	8.8881	0.1714	1.6288	2.8537	6.8306	1.0586	2.1155	0.5912	6.1826	0	0	0.0801	3.3125
-0.745191	0.002224	hsa-miR-205	BCL6	604	0.68	0.23	15.25	6.29	9.62	4.35	5.38	4.44	23.77	5.69	21.17	23.35	24.22	5.01	4.3837	8.8881	0.1714	1.6288	2.8537	6.8306	1.0586	2.1155	0.5912	6.1826	0	0	0.0801	3.3125
-0.57369	0.03195	hsa-miR-205	C4orf34	201895	0.45	3.36	20.43	3.51	3.94	2.1	1.27	0.72	13.16	4.69	22.31	7.59	26.89	3.22	4.3837	8.8881	0.1714	1.6288	2.8537	6.8306	1.0586	2.1155	0.5912	6.1826	0	0	0.0801	3.3125
-0.75031	0.001993	hsa-miR-205	HDAC4	9759	1.7	3.94	24.13	14.62	9.77	7.5	9.2	9.6	7.68	0.01	23.89	26.85	26.66	11.63	4.3837	8.8881	0.1714	1.6288	2.8537	6.8306	1.0586	2.1155	0.5912	6.1826	0	0	0.0801	3.3125
-0.695833	0.005714	hsa-miR-205	LMNA	4000	6.47	8	189.32	51.75	23.04	10.2	33.12	18.06	124.33	16.41	82.1	128.42	79.32	10.73	4.3837	8.8881	0.1714	1.6288	2.8537	6.8306	1.0586	2.1155	0.5912	6.1826	0	0	0.0801	3.3125
-0.580058	0.02967	hsa-miR-20a	P2RX4	5025	9.2	0.81	8.73	13.6	19.68	11.41	12.03	5.59	22.67	6.03	11.73	10.21	12	5.9	214.8	758.017	0.9715	1.3893	33.0769	39.2345	54.4961	199.754	5.9121	47.5131	0	0	4.808	10.1923
-0.56583	0.03494	hsa-miR-21	MATN2	4147	5.11	3.94	90.29	23.39	4.96	3.75	22.22	4.16	88.49	5.36	25.46	70.92	43.11	12.7	12959	20228.2	121.268	1125.88	40203.2	36619.4	8113.27	26299.3	10905.7	17604.3	31.7374	43.2824	986.434	4336.31
-0.565513	0.03506	hsa-miR-21	ITGB8	3696	1.25	1.04	41.15	0.01	1.9	0.45	2.83	1	13.53	0.01	30.9	47.72	15.78	0.36	12959	20228.2	121.268	1125.88	40203.2	36619.4	8113.27	26299.3	10905.7	17604.3	31.7374	43.2824	986.434	4336.31
-0.580644	0.02946	hsa-miR-21	OSR1	130497	0.23	0.01	6.07	0.88	0	0	2.83	0.29	0	0	5.58	11.53	3.33	0.01	12959	20228.2	121.268	1125.88	40203.2	36619.4	8113.27	26299.3	10905.7	17604.3	31.7374	43.2824	986.434	4336.31
-0.597059	0.02418	hsa-miR-214	RAB15	376267	83.11	95.86	3.4	17.98	23.04	70.53	40.34	28.09	2.19	94.43	1.86	7.44	3.33	203.25	6.9567	1.4969	83.5504	50.7323	60.1869	6.2892	14.6932	18.4046	57.4315	5.5898	20.3846	38.0682	77.4884	17.7516
-0.582609	0.02879	hsa-miR-214	TFAP2C	7022	200.74	78.36	4.29	109.93	85	86.89	152.28	142.62	0.01	67.64	0.43	29.48	0.89	157.27	6.9567	1.4969	83.5504	50.7323	60.1869	6.2892	14.6932	18.4046	57.4315	5.5898	20.3846	38.0682	77.4884	17.7516
-0.596445	0.02436	hsa-miR-217	LPPR4	9890	0	0	9.03	6.58	0.87	1.2	4.53	1.29	10.24	0.01	13.59	22.47	9.11	1.97	10.578	27.6	0.5715	1.1497	4.9291	9.6212	2.4983	7.2984	6.6722	7.1143	0	0	3.1252	14.3541
-0.558939	0.03773	hsa-miR-217	DOK6	220164	0	0	4.59	1.46	0.58	0.9	1.42	0.43	4.75	0.01	3.15	3.79	2.22	0.89	10.578	27.6	0.5715	1.1497	4.9291	9.6212	2.4983	7.2984	6.6722	7.1143	0	0	3.1252	14.3541
-0.594888	0.02483	hsa-miR-224	CAST	831	17.71	5.45	98.73	50.73	61.24	38.27	41.33	15.62	128.35	48.55	109.42	121.7	112.21	20.58	11.1498	23.0156	16.0014	3.3534	8.8637	31.9041	9.8237	44.1077	5.0675	4.4041	0.3027	1.0174	0.5609	9.9375
-0.595686	0.02459	hsa-miR-299-3p	TIMP3	7078	41.1	10.43	512.3	252.47	167.52	52.83	124.68	21.5	637.73	37.84	273.06	483.02	326.18	84.63	28.3986	19.5539	0	0	10.7662	17.5764	1.1009	1.7453	0.5067	4.4888	0	0	0.8815	9.9375
-0.547652	0.04264	hsa-miR-302b	C11orf9	745	0	0	10.21	2.19	1.75	5.7	1.42	0.01	3.66	1	5.44	6.13	5.11	3.4	433.983	1277.93	0.1143	3.0181	49.5504	30.7379	45.1805	493.117	0.5912	89.1824	0	0	0.01	21.149
-0.541041	0.04573	hsa-miR-30e	GFPT2	9945	0.34	2.43	25.31	7.75	9.48	1.65	2.12	1.15	25.6	3.35	19.74	23.93	26.89	2.33	1010.15	2273.58	7.9436	13.4136	377.509	283.388	187.328	970.421	133.613	664.676	3.7338	4.2392	116.433	282.666
-0.546065	0.04337	hsa-miR-30e	RHOB	388	4.31	2.78	153.65	38.74	40.53	15.31	25.33	11.32	134.57	13.73	75.67	163.15	62.88	6.8	1010.15	2273.58	7.9436	13.4136	377.509	283.388	187.328	970.421	133.613	664.676	3.7338	4.2392	116.433	282.666
-0.613484	0.01963	hsa-miR-30e	BCL6	604	0.68	0.23	15.25	6.29	9.62	4.35	5.38	4.44	23.77	5.69	21.17	23.35	24.22	5.01	1010.15	2273.58	7.9436	13.4136	377.509	283.388	187.328	970.421	133.613	664.676	3.7338	4.2392	116.433	282.666
-0.570177	0.03326	hsa-miR-30e	LPPR4	9890	0	0	9.03	6.58	0.87	1.2	4.53	1.29	10.24	0.01	13.59	22.47	9.11	1.97	1010.15	2273.58	7.9436	13.4136	377.509	283.388	187.328	970.421	133.613	664.676	3.7338	4.2392	116.433	282.666
-0.596153	0.02445	hsa-miR-30e	TIMP3	7078	41.1	10.43	512.3	252.47	167.52	52.83	124.68	21.5	637.73	37.84	273.06	483.02	326.18	84.63	1010.15	2273.58	7.9436	13.4136	377.509	283.388	187.328	970.421	133.613	664.676	3.7338	4.2392	116.433	282.666
-0.532543	0.04993	hsa-miR-330-3p	TGFBR3	7049	22.14	7.07	38.93	11.69	19.25	5.4	22.79	9.75	77.52	21.1	60.65	51.8	54.88	25.94	5.8131	6.362	38.9749	162.401	216.621	403.466	74.0164	146.814	8.0235	30.8285	16.9535	32.5996	4.3272	7.1346
-0.613873	0.01953	hsa-miR-367	GFPT2	9945	0.34	2.43	25.31	7.75	9.48	1.65	2.12	1.15	25.6	3.35	19.74	23.93	26.89	2.33	4.8602	17.402	0	0	1.6863	6.3725	4.5731	13.2746	0.01	6.0979	0	0	0	0
-0.59497	0.02481	hsa-miR-367	CDKN1C	1028	2.38	2.32	41.3	10.67	5.69	1.2	6.79	3.3	32.91	3.01	21.03	23.93	17.11	8.95	4.8602	17.402	0	0	1.6863	6.3725	4.5731	13.2746	0.01	6.0979	0	0	0	0
-0.562272	0.03636	hsa-miR-367	KLF2	10365	1.93	2.09	34.04	20.61	30.62	7.8	12.45	4.3	50.1	7.7	13.45	19.85	14	5.55	4.8602	17.402	0	0	1.6863	6.3725	4.5731	13.2746	0.01	6.0979	0	0	0	0
-0.564246	0.03556	hsa-miR-367	ARHGEF17	9828	4.66	1.85	28.72	4.24	4.08	5.4	8.63	4.44	41.69	3.35	14.73	19.41	23.11	14.13	4.8602	17.402	0	0	1.6863	6.3725	4.5731	13.2746	0.01	6.0979	0	0	0	0
-0.567977	0.0341	hsa-miR-367	SLC24A3	57419	0	0	8.14	3.8	1.17	0.3	0.42	0.01	11.7	0.01	3.29	4.23	5.55	0.72	4.8602	17.402	0	0	1.6863	6.3725	4.5731	13.2746	0.01	6.0979	0	0	0	0
-0.546893	0.04299	hsa-miR-367	GATA6	2627	1.59	0.01	10.81	5.99	0.73	0.9	1.7	0.72	26.33	2.01	8.58	10.94	20.22	2.5	4.8602	17.402	0	0	1.6863	6.3725	4.5731	13.2746	0.01	6.0979	0	0	0	0
-0.549714	0.04171	hsa-miR-367	ARHGAP24	83478	0.57	0.23	8.14	6.29	1.46	0.75	2.83	1.86	16.46	0.01	5.58	5.98	8.22	1.43	4.8602	17.402	0	0	1.6863	6.3725	4.5731	13.2746	0.01	6.0979	0	0	0	0
-0.684023	0.006978	hsa-miR-367	C18orf1	753	0.91	0.01	28.86	12.57	10.06	4.05	7.36	2.72	22.31	3.01	20.88	19.26	18.44	3.22	4.8602	17.402	0	0	1.6863	6.3725	4.5731	13.2746	0.01	6.0979	0	0	0	0
-0.53517	0.0486	hsa-miR-369-3p	BACE1	23621	1.93	1.74	31.53	14.03	8.46	3.75	6.79	4.59	25.96	4.02	19.02	23.49	25.33	1.25	17.8206	19.2732	0.2286	1.0539	74.4554	104.334	10.1624	17.0825	5.9121	52.4254	0	0	6.7312	31.681
-0.560799	0.03696	hsa-miR-369-3p	LPPR4	9890	0	0	9.03	6.58	0.87	1.2	4.53	1.29	10.24	0.01	13.59	22.47	9.11	1.97	17.8206	19.2732	0.2286	1.0539	74.4554	104.334	10.1624	17.0825	5.9121	52.4254	0	0	6.7312	31.681
-0.533088	0.04966	hsa-miR-374a	AFAP1L2	84632	4.43	3.71	14.51	7.89	6.27	5.55	4.53	1	1.46	0.01	2.72	6.42	1.78	1.07	28.3986	66.9884	0.2857	4.4552	92.572	82.4674	60.7206	193.513	258.78	1083.82	0	0	81.0944	442.26
-0.566569	0.03465	hsa-miR-493	ANK2	287	0.34	2.55	25.61	5.26	9.33	2.55	8.35	5.73	23.04	1.34	21.03	23.93	22.22	1.97	21.7278	16.1857	2.9145	7.4733	22.8295	85.5912	9.3156	11.212	1.7736	25.0693	0.8578	2.3316	3.045	25.2259
-0.569801	0.0334	hsa-miR-506	TOR3A	64222	135.91	101.42	30.64	92.68	80.48	99.65	98.64	104.35	13.9	93.76	10.73	21.01	6	69.96	3.7166	0.9356	0	0	11.5012	0.0833	0	0	0	0	33.5034	26.6223	120.039	5.5208
-0.56502	0.03526	hsa-miR-520e	RRAGD	58528	6.13	2.43	33.45	21.2	15.02	14.11	7.08	4.87	26.33	9.38	26.03	19.99	37.77	1.07	0.7624	3.6488	0	0	0	0	0.7198	3.5434	0.01	1.0163	0	0	0	0
-0.603052	0.02243	hsa-miR-520e	C11orf9	745	0	0	10.21	2.19	1.75	5.7	1.42	0.01	3.66	1	5.44	6.13	5.11	3.4	0.7624	3.6488	0	0	0	0	0.7198	3.5434	0.01	1.0163	0	0	0	0
-0.532954	0.04972	hsa-miR-520f	EPAS1	2034	0	0	216.85	77.19	37.47	37.07	37.93	13.47	206.24	20.09	96.26	142.72	76.66	11.09	52.3181	100.296	0	0	2.6375	0.6664	6.8173	59.2333	0.1689	12.5347	0	0	4.1669	9.9375
-0.617873	0.01853	hsa-miR-520f	C11orf9	745	0	0	10.21	2.19	1.75	5.7	1.42	0.01	3.66	1	5.44	6.13	5.11	3.4	52.3181	100.296	0	0	2.6375	0.6664	6.8173	59.2333	0.1689	12.5347	0	0	4.1669	9.9375
-0.590208	0.02629	hsa-miR-520f	RRAGD	58528	6.13	2.43	33.45	21.2	15.02	14.11	7.08	4.87	26.33	9.38	26.03	19.99	37.77	1.07	52.3181	100.296	0	0	2.6375	0.6664	6.8173	59.2333	0.1689	12.5347	0	0	4.1669	9.9375
-0.57333	0.03208	hsa-miR-520f	BCL6	604	0.68	0.23	15.25	6.29	9.62	4.35	5.38	4.44	23.77	5.69	21.17	23.35	24.22	5.01	52.3181	100.296	0	0	2.6375	0.6664	6.8173	59.2333	0.1689	12.5347	0	0	4.1669	9.9375
-0.568761	0.0338	hsa-miR-520g	C11orf9	745	0	0	10.21	2.19	1.75	5.7	1.42	0.01	3.66	1	5.44	6.13	5.11	3.4	7.7191	11.882	0	0	1.7295	0.833	4.3614	27.9772	0.01	2.2867	0	0	0	0
-0.537992	0.04721	hsa-miR-9	LIFR	3977	23.62	4.52	61.58	14.62	29.45	17.11	27.31	15.19	86.3	25.11	61.36	65.38	57.55	50.27	56.3206	112.552	1.2573	17.3898	125.735	588.767	79.6058	372.112	2.027	109.34	4.2888	1.4837	2.6444	18.6009
-0.561853	0.03653	hsa-miR-96	C18orf1	753	0.91	0.01	28.86	12.57	10.06	4.05	7.36	2.72	22.31	3.01	20.88	19.26	18.44	3.22	141.707	495.957	0.4572	4.4552	121.585	212.208	25.025	72.8781	0.3378	28.6264	0	0	0.1603	8.6634
a Standardized mRNA expression level in match tumor-normal tissues, ‘T’ represents tumor while ‘N’ represents normal. The same as those in miRNA expression panel.

## Sheet: ccRCC
Table S5.Target prediction of differentially expressed miRNA in ccRCC.
Pearson coefficient	P-value	miRNA	Target symbol	Target ID	mRNA expressiona																				miRNA expression
					K1N	K1T	K27N	K27T	K2N	K2T	K38N	K38T	K39N	K39T	K3N	K3T	K44N	K44T	K55N	K55T	K6N	K6T	K7N	K7T	K1N	K1T	K27N	K27T	K2N	K2T	K38N	K38T	K39N	K39T	K3N	K3C	K44N	K44T	K55N	K55T	K6N	K6T	K7N	K7T
-0.479524	0.0324	hsa-let-7c	CCND1	595	193.69	324.78	136.98	652.52	49.89	238.75	165.26	232.47	111.71	1002.62	36.24	204.59	108.66	392.12	172.43	1487.12	34.75	272.12	24.92	273.2	10002.4	17876.3	7016.6	2005.92	22024	17131	7745.25	4143.09	12687.7	729.795	44250.2	8720.6	8520.82	791.651	3569.05	4855.41	23183.8	8325.58	28600.2	15578
-0.467722	0.03756	hsa-let-7c	P4HA2	8974	3.14	75.3	54.39	90.78	38.37	99.12	123.14	25.71	58.89	242.14	42.23	70.52	82.89	131.75	75.1	102.45	51.56	32.17	3.64	51.95	10002.4	17876.3	7016.6	2005.92	22024	17131	7745.25	4143.09	12687.7	729.795	44250.2	8720.6	8520.82	791.651	3569.05	4855.41	23183.8	8325.58	28600.2	15578
-0.48018	0.03213	hsa-let-7c	TTL	150465	14.72	19.4	11.65	34.85	9.74	19.9	4.93	30.35	30.12	60.54	6.29	16.17	17.11	21.76	9.08	26.05	10.09	13.28	14.28	13.45	10002.4	17876.3	7016.6	2005.92	22024	17131	7745.25	4143.09	12687.7	729.795	44250.2	8720.6	8520.82	791.651	3569.05	4855.41	23183.8	8325.58	28600.2	15578
-0.518832	0.01908	hsa-let-7c	SFRS12IP1	285672	3.92	44.31	24.83	47.13	14.46	20.98	20.87	45.1	37.99	29.51	8.09	24.81	28.45	67.36	27.54	57.78	16.53	31.62	31.92	29.48	10002.4	17876.3	7016.6	2005.92	22024	17131	7745.25	4143.09	12687.7	729.795	44250.2	8720.6	8520.82	791.651	3569.05	4855.41	23183.8	8325.58	28600.2	15578
-0.455126	0.04376	hsa-let-7c	LIMD2	80774	12.95	44.5	7.26	77.03	1.77	11.21	7.02	6.32	14.16	22.13	2.7	16.45	14.64	84.06	16.9	24.09	2.52	18.34	6.16	11.42	10002.4	17876.3	7016.6	2005.92	22024	17131	7745.25	4143.09	12687.7	729.795	44250.2	8720.6	8520.82	791.651	3569.05	4855.41	23183.8	8325.58	28600.2	15578
-0.589816	0.006196	hsa-miR-106a	TMCC1	23023	3.53	56.29	4.9	31.36	10.63	67.65	5.88	8.22	7.19	62.99	9.28	83.9	5.57	85.46	9.08	36.04	8.13	85.41	10.08	53.79	134.97	18.2077	27.5604	8.3662	32.3257	4.4636	122.702	8.3195	92.5342	11.3568	63.8189	9.4844	94.9008	17.4256	16.8457	40.8292	99.5309	9.8793	19.4358	27.1694
-0.616713	0.003777	hsa-miR-106a	ANKRD50	57182	4.91	17.87	2.03	13.02	6.2	13.38	3.04	15.17	3.82	7	11.68	16.17	3.71	13.23	12.2	12.73	5.6	16.43	27.72	22.29	134.97	18.2077	27.5604	8.3662	32.3257	4.4636	122.702	8.3195	92.5342	11.3568	63.8189	9.4844	94.9008	17.4256	16.8457	40.8292	99.5309	9.8793	19.4358	27.1694
-0.59578	0.005572	hsa-miR-106a	CELF2	10659	12.76	28.33	7.26	33.19	2.66	14.83	3.04	29.72	8.09	13.62	11.68	36.51	4.54	19.32	10.17	5.29	3.08	22.45	17.64	27.45	134.97	18.2077	27.5604	8.3662	32.3257	4.4636	122.702	8.3195	92.5342	11.3568	63.8189	9.4844	94.9008	17.4256	16.8457	40.8292	99.5309	9.8793	19.4358	27.1694
-0.485357	0.03006	hsa-miR-106a	RUNX1	861	3.34	36.51	1.01	37.78	4.72	27.13	0.95	3.16	4.72	19.67	17.37	93.65	4.33	92.94	3.91	10.19	1.68	63.79	13.72	25.05	134.97	18.2077	27.5604	8.3662	32.3257	4.4636	122.702	8.3195	92.5342	11.3568	63.8189	9.4844	94.9008	17.4256	16.8457	40.8292	99.5309	9.8793	19.4358	27.1694
-0.587211	0.006486	hsa-miR-106a	ATXN1	6310	9.22	27	3.04	25.49	18.3	26.05	6.83	4.43	13.49	27.05	17.37	37.91	7.84	38.29	14.08	16.45	8.97	31.48	22.12	34.63	134.97	18.2077	27.5604	8.3662	32.3257	4.4636	122.702	8.3195	92.5342	11.3568	63.8189	9.4844	94.9008	17.4256	16.8457	40.8292	99.5309	9.8793	19.4358	27.1694
-0.549488	0.01209	hsa-miR-106a	RASSF2	9770	0.78	26.62	0.68	24.76	1.48	18.45	0.95	1.26	5.39	13.43	13.48	29.27	2.89	25.93	4.07	15.08	1.4	22.45	7.56	35.92	134.97	18.2077	27.5604	8.3662	32.3257	4.4636	122.702	8.3195	92.5342	11.3568	63.8189	9.4844	94.9008	17.4256	16.8457	40.8292	99.5309	9.8793	19.4358	27.1694
-0.460837	0.04086	hsa-miR-106a	FAM57A	79850	1.57	28.33	1.52	11.74	0.01	16.28	1.52	0.42	3.6	32.35	6.59	31.78	1.65	6.61	2.03	28.01	0.56	22.59	10.64	47.16	134.97	18.2077	27.5604	8.3662	32.3257	4.4636	122.702	8.3195	92.5342	11.3568	63.8189	9.4844	94.9008	17.4256	16.8457	40.8292	99.5309	9.8793	19.4358	27.1694
-0.481414	0.03163	hsa-miR-106a	ABCA1	19	1.77	47.16	3.55	103.25	23.02	84.65	17.84	40.89	51.25	227.01	29.95	116.51	30.31	190.58	36.14	34.47	15.69	38.33	34.72	116.61	134.97	18.2077	27.5604	8.3662	32.3257	4.4636	122.702	8.3195	92.5342	11.3568	63.8189	9.4844	94.9008	17.4256	16.8457	40.8292	99.5309	9.8793	19.4358	27.1694
-0.558022	0.01056	hsa-miR-106a	TP53INP1	94241	3.73	68.46	9.12	152.4	60.81	66.56	31.88	104.12	35.29	49.94	40.13	203.2	50.52	23.5	51.01	63.47	31.38	96.78	98	101.69	134.97	18.2077	27.5604	8.3662	32.3257	4.4636	122.702	8.3195	92.5342	11.3568	63.8189	9.4844	94.9008	17.4256	16.8457	40.8292	99.5309	9.8793	19.4358	27.1694
-0.621261	0.003459	hsa-miR-106a	CTDSPL2	51496	3.73	9.13	3.38	7.89	7.08	9.41	1.9	3.37	1.57	3.59	4.79	10.31	3.09	6.96	7.51	7.25	0.84	13.28	16.8	11.05	134.97	18.2077	27.5604	8.3662	32.3257	4.4636	122.702	8.3195	92.5342	11.3568	63.8189	9.4844	94.9008	17.4256	16.8457	40.8292	99.5309	9.8793	19.4358	27.1694
-0.624617	0.003238	hsa-miR-106a	FEM1C	56929	4.71	15.78	1.86	14.67	12.99	38.34	1.71	16.44	6.74	33.11	8.09	27.04	7.84	33.42	5.95	9.01	8.41	16.97	15.4	16.21	134.97	18.2077	27.5604	8.3662	32.3257	4.4636	122.702	8.3195	92.5342	11.3568	63.8189	9.4844	94.9008	17.4256	16.8457	40.8292	99.5309	9.8793	19.4358	27.1694
-0.461725	0.04042	hsa-miR-106a	ATAD2	29028	0.98	4.75	0.34	4.95	2.07	13.38	0.01	2.32	0.9	3.41	9.88	25.64	1.65	5.74	0.94	1.96	1.96	17.52	15.4	17.87	134.97	18.2077	27.5604	8.3662	32.3257	4.4636	122.702	8.3195	92.5342	11.3568	63.8189	9.4844	94.9008	17.4256	16.8457	40.8292	99.5309	9.8793	19.4358	27.1694
-0.585423	0.006691	hsa-miR-106a	JAZF1	221895	9.22	29.85	1.35	31.18	7.08	21.34	3.04	25.71	8.32	29.32	11.68	39.3	7.84	52.74	6.88	8.42	7.57	24.64	15.96	20.08	134.97	18.2077	27.5604	8.3662	32.3257	4.4636	122.702	8.3195	92.5342	11.3568	63.8189	9.4844	94.9008	17.4256	16.8457	40.8292	99.5309	9.8793	19.4358	27.1694
-0.552934	0.01145	hsa-miR-106a	CLOCK	9575	2.94	4.94	1.86	5.32	2.66	2.53	0.38	2.53	2.47	5.49	2.7	5.57	2.47	3.48	2.97	0.78	0.01	3.42	4.48	1.66	134.97	18.2077	27.5604	8.3662	32.3257	4.4636	122.702	8.3195	92.5342	11.3568	63.8189	9.4844	94.9008	17.4256	16.8457	40.8292	99.5309	9.8793	19.4358	27.1694
-0.486873	0.02947	hsa-miR-106a	MAP3K14	9020	7.26	20.92	1.86	24.21	9.45	14.47	2.66	1.05	11.01	20.62	11.38	32.89	6.19	18.1	4.22	15.08	1.96	13.14	10.36	16.76	134.97	18.2077	27.5604	8.3662	32.3257	4.4636	122.702	8.3195	92.5342	11.3568	63.8189	9.4844	94.9008	17.4256	16.8457	40.8292	99.5309	9.8793	19.4358	27.1694
-0.45118	0.04585	hsa-miR-106a	VEGFA	7422	94.79	1949.65	14.02	448.04	100.07	1649.17	38.9	114.02	83.62	894.98	173.41	835.64	80.62	2611.9	65.25	1081.06	58.85	674.28	45.36	702.24	134.97	18.2077	27.5604	8.3662	32.3257	4.4636	122.702	8.3195	92.5342	11.3568	63.8189	9.4844	94.9008	17.4256	16.8457	40.8292	99.5309	9.8793	19.4358	27.1694
-0.502262	0.02402	hsa-miR-106a	CCND2	894	3.34	49.44	1.86	57.77	15.35	56.43	2.47	2.74	12.59	48.05	53.91	54.35	12.99	8.18	10.17	35.26	8.97	49	97.72	60.79	134.97	18.2077	27.5604	8.3662	32.3257	4.4636	122.702	8.3195	92.5342	11.3568	63.8189	9.4844	94.9008	17.4256	16.8457	40.8292	99.5309	9.8793	19.4358	27.1694
-0.54548	0.01286	hsa-miR-106a	LPGAT1	9926	8.44	60.47	23.82	86.75	26.86	64.03	25.23	21.08	46.08	126.75	32.65	171.42	34.23	136.1	31.45	66.01	32.23	100.61	63.84	62.63	134.97	18.2077	27.5604	8.3662	32.3257	4.4636	122.702	8.3195	92.5342	11.3568	63.8189	9.4844	94.9008	17.4256	16.8457	40.8292	99.5309	9.8793	19.4358	27.1694
-0.56218	0.00988	hsa-miR-106a	MLL3	58508	18.84	47.54	7.09	53.74	52.54	41.6	22.2	49.32	32.82	61.67	22.76	66.9	31.96	79.89	25.66	54.45	22.7	31.62	80.36	68.9	134.97	18.2077	27.5604	8.3662	32.3257	4.4636	122.702	8.3195	92.5342	11.3568	63.8189	9.4844	94.9008	17.4256	16.8457	40.8292	99.5309	9.8793	19.4358	27.1694
-0.504802	0.02321	hsa-miR-106a	ARL4C	10123	11.58	101.35	3.72	122.33	12.69	185.93	2.28	1.9	15.51	129.58	97.34	154.7	14.23	338.52	14.55	28.01	12.89	104.58	84.84	133.93	134.97	18.2077	27.5604	8.3662	32.3257	4.4636	122.702	8.3195	92.5342	11.3568	63.8189	9.4844	94.9008	17.4256	16.8457	40.8292	99.5309	9.8793	19.4358	27.1694
-0.583974	0.006861	hsa-miR-106a	UBE3C	9690	2.35	21.11	3.38	10.45	27.45	32.19	4.93	34.35	12.14	35.94	41.93	40.42	10.1	31.68	11.42	13.71	11.77	24.91	29.68	24.5	134.97	18.2077	27.5604	8.3662	32.3257	4.4636	122.702	8.3195	92.5342	11.3568	63.8189	9.4844	94.9008	17.4256	16.8457	40.8292	99.5309	9.8793	19.4358	27.1694
-0.561681	0.00996	hsa-miR-106a	STYX	6815	4.51	25.1	3.72	21.09	7.08	19.9	4.93	9.91	15.51	22.32	17.67	16.17	11.55	25.24	12.83	23.9	12.05	22.04	22.4	22.47	134.97	18.2077	27.5604	8.3662	32.3257	4.4636	122.702	8.3195	92.5342	11.3568	63.8189	9.4844	94.9008	17.4256	16.8457	40.8292	99.5309	9.8793	19.4358	27.1694
-0.447887	0.04766	hsa-miR-106a	SACS	26278	2.35	30.8	3.72	37.6	4.43	10.49	4.17	1.69	3.6	16.08	8.69	50.45	6.6	25.41	9.08	32.52	1.12	6.98	6.72	10.32	134.97	18.2077	27.5604	8.3662	32.3257	4.4636	122.702	8.3195	92.5342	11.3568	63.8189	9.4844	94.9008	17.4256	16.8457	40.8292	99.5309	9.8793	19.4358	27.1694
-0.492724	0.0273	hsa-miR-106a	E2F1	1869	0.01	0.95	0.01	1.83	0.01	1.09	0.01	2.74	0.01	3.22	0.01	1.95	0.82	5.92	0.01	1.57	0.01	5.06	0.01	1.11	134.97	18.2077	27.5604	8.3662	32.3257	4.4636	122.702	8.3195	92.5342	11.3568	63.8189	9.4844	94.9008	17.4256	16.8457	40.8292	99.5309	9.8793	19.4358	27.1694
-0.487767	0.02913	hsa-miR-106a	KIAA0922	23240	0.78	8.37	0.51	2.38	3.84	11.94	0.38	0.63	2.25	4.35	3.29	16.17	1.86	1.04	3.29	1.96	2.52	12.05	6.72	11.42	134.97	18.2077	27.5604	8.3662	32.3257	4.4636	122.702	8.3195	92.5342	11.3568	63.8189	9.4844	94.9008	17.4256	16.8457	40.8292	99.5309	9.8793	19.4358	27.1694
-0.511592	0.02113	hsa-miR-106a	GABPB1	2553	4.32	11.41	0.84	8.8	8.56	14.83	4.93	11.59	6.52	25.16	12.58	29.55	7.42	12.01	5.16	4.31	6.45	18.07	22.68	23.76	134.97	18.2077	27.5604	8.3662	32.3257	4.4636	122.702	8.3195	92.5342	11.3568	63.8189	9.4844	94.9008	17.4256	16.8457	40.8292	99.5309	9.8793	19.4358	27.1694
-0.476765	0.03355	hsa-miR-106a	TRIM36	55521	0.01	0.38	0.01	1.83	0.01	0.72	0	0	0.45	0.95	0.01	2.23	0.01	1.57	0	0	0.01	1.1	0.01	1.66	134.97	18.2077	27.5604	8.3662	32.3257	4.4636	122.702	8.3195	92.5342	11.3568	63.8189	9.4844	94.9008	17.4256	16.8457	40.8292	99.5309	9.8793	19.4358	27.1694
-0.44624	0.04859	hsa-miR-106a	ZHX2	22882	0.01	18.83	1.18	13.39	10.04	25.68	2.09	1.26	7.19	30.27	18.27	63.55	2.89	8.7	4.07	20.18	11.77	19.57	17.92	39.05	134.97	18.2077	27.5604	8.3662	32.3257	4.4636	122.702	8.3195	92.5342	11.3568	63.8189	9.4844	94.9008	17.4256	16.8457	40.8292	99.5309	9.8793	19.4358	27.1694
-0.536851	0.01466	hsa-miR-106a	HECA	51696	6.08	42.21	1.01	26.41	15.35	19.17	8.16	12.01	11.24	16.84	10.48	11.71	6.39	29.94	28.16	8.23	5.32	17.93	17.92	35.55	134.97	18.2077	27.5604	8.3662	32.3257	4.4636	122.702	8.3195	92.5342	11.3568	63.8189	9.4844	94.9008	17.4256	16.8457	40.8292	99.5309	9.8793	19.4358	27.1694
-0.574278	0.008094	hsa-miR-106a	EEA1	8411	2.55	25.48	6.93	40.53	22.73	35.09	6.83	30.56	24.73	59.4	24.56	102.85	18.35	37.25	15.96	28.79	19.06	50.1	68.6	63.92	134.97	18.2077	27.5604	8.3662	32.3257	4.4636	122.702	8.3195	92.5342	11.3568	63.8189	9.4844	94.9008	17.4256	16.8457	40.8292	99.5309	9.8793	19.4358	27.1694
-0.534887	0.0151	hsa-miR-106a	SR140	23350	21	56.29	7.26	64.01	37.49	57.88	31.88	68.08	48.1	86.45	45.82	153.58	41.65	127.75	51.63	42.51	30.82	62.28	85.96	63.56	134.97	18.2077	27.5604	8.3662	32.3257	4.4636	122.702	8.3195	92.5342	11.3568	63.8189	9.4844	94.9008	17.4256	16.8457	40.8292	99.5309	9.8793	19.4358	27.1694
-0.57879	0.0075	hsa-miR-106a	DMTF1	9988	12.76	112.38	4.56	72.07	46.05	59.33	26.94	30.14	40.01	70.56	23.36	82.5	32.58	100.08	55.7	45.05	18.49	30.52	84.84	63.74	134.97	18.2077	27.5604	8.3662	32.3257	4.4636	122.702	8.3195	92.5342	11.3568	63.8189	9.4844	94.9008	17.4256	16.8457	40.8292	99.5309	9.8793	19.4358	27.1694
-0.662895	0.001445	hsa-miR-106a	MAPK9	5601	12.76	31.95	8.95	32.09	26.57	60.77	15.94	39.62	23.6	45.21	28.15	70.24	14.23	53.26	18.46	29.58	18.49	43.67	49.84	49.92	134.97	18.2077	27.5604	8.3662	32.3257	4.4636	122.702	8.3195	92.5342	11.3568	63.8189	9.4844	94.9008	17.4256	16.8457	40.8292	99.5309	9.8793	19.4358	27.1694
-0.454553	0.04406	hsa-miR-106a	BHLHE41	79365	3.73	33.85	2.03	154.24	1.77	98.03	3.79	5.27	3.15	292.65	8.09	321.38	1.44	31.68	7.04	73.65	4.2	115.12	7.84	36.29	134.97	18.2077	27.5604	8.3662	32.3257	4.4636	122.702	8.3195	92.5342	11.3568	63.8189	9.4844	94.9008	17.4256	16.8457	40.8292	99.5309	9.8793	19.4358	27.1694
-0.565786	0.009317	hsa-miR-106a	BNIP2	663	12.17	37.08	4.22	29.89	17.42	11.21	10.06	18.34	17.98	32.92	5.39	27.59	9.48	41.42	17.68	25.07	8.69	32.3	36.4	37.4	134.97	18.2077	27.5604	8.3662	32.3257	4.4636	122.702	8.3195	92.5342	11.3568	63.8189	9.4844	94.9008	17.4256	16.8457	40.8292	99.5309	9.8793	19.4358	27.1694
-0.582595	0.007027	hsa-miR-106a	STX6	10228	7.06	28.71	8.61	28.06	24.8	39.07	5.31	19.39	13.94	30.08	36.24	60.76	12.58	65.96	18.62	21.16	26.06	56.94	59.36	52.69	134.97	18.2077	27.5604	8.3662	32.3257	4.4636	122.702	8.3195	92.5342	11.3568	63.8189	9.4844	94.9008	17.4256	16.8457	40.8292	99.5309	9.8793	19.4358	27.1694
-0.461036	0.04076	hsa-miR-106a	JAK1	3716	18.25	36.32	5.91	28.06	63.17	147.95	14.23	22.55	7.64	35.38	68.88	186.19	12.37	36.72	36.3	21.16	37.83	111.01	117.03	133.01	134.97	18.2077	27.5604	8.3662	32.3257	4.4636	122.702	8.3195	92.5342	11.3568	63.8189	9.4844	94.9008	17.4256	16.8457	40.8292	99.5309	9.8793	19.4358	27.1694
-0.470527	0.03628	hsa-miR-106a	CDKN1A	1026	10.79	265.45	7.26	82.16	74.39	86.09	8.16	224.25	44.06	87.97	68.58	52.4	32.37	71.71	16.74	243.67	43.71	202.31	100.79	219.22	134.97	18.2077	27.5604	8.3662	32.3257	4.4636	122.702	8.3195	92.5342	11.3568	63.8189	9.4844	94.9008	17.4256	16.8457	40.8292	99.5309	9.8793	19.4358	27.1694
-0.533843	0.01534	hsa-miR-106a	RRM2	6241	0.98	6.47	0.84	15.59	2.36	34.73	0.38	1.26	1.57	19.67	7.19	38.19	0.82	36.72	1.88	7.44	2.8	36.82	2.8	11.24	134.97	18.2077	27.5604	8.3662	32.3257	4.4636	122.702	8.3195	92.5342	11.3568	63.8189	9.4844	94.9008	17.4256	16.8457	40.8292	99.5309	9.8793	19.4358	27.1694
-0.48977	0.02838	hsa-miR-106a	PTGFRN	5738	2.16	35.18	0.01	4.22	3.25	18.81	0.95	3.58	4.5	18.16	11.08	39.86	2.89	13.05	2.35	3.92	2.24	43.12	13.16	16.76	134.97	18.2077	27.5604	8.3662	32.3257	4.4636	122.702	8.3195	92.5342	11.3568	63.8189	9.4844	94.9008	17.4256	16.8457	40.8292	99.5309	9.8793	19.4358	27.1694
-0.497065	0.02577	hsa-miR-106a	EGLN3	112399	3.53	148.32	4.9	214.94	7.67	637.02	3.6	2.11	7.87	188.04	12.58	486.67	9.48	16.88	3.76	185.69	2.8	442.4	14.84	348.73	134.97	18.2077	27.5604	8.3662	32.3257	4.4636	122.702	8.3195	92.5342	11.3568	63.8189	9.4844	94.9008	17.4256	16.8457	40.8292	99.5309	9.8793	19.4358	27.1694
-0.59226	0.005934	hsa-miR-106a	CEP120	153241	7.46	11.79	6.76	16.51	10.92	21.7	5.88	10.12	5.62	5.86	11.68	29.55	4.95	33.07	24.57	22.53	1.12	19.03	32.48	28.92	134.97	18.2077	27.5604	8.3662	32.3257	4.4636	122.702	8.3195	92.5342	11.3568	63.8189	9.4844	94.9008	17.4256	16.8457	40.8292	99.5309	9.8793	19.4358	27.1694
-0.584637	0.006783	hsa-miR-106a	AKAP13	11214	8.24	64.27	11.99	43.65	20.66	39.07	6.45	21.71	26.3	26.67	42.53	47.66	13.61	68.92	17.68	47.21	11.49	36	40.32	51.95	134.97	18.2077	27.5604	8.3662	32.3257	4.4636	122.702	8.3195	92.5342	11.3568	63.8189	9.4844	94.9008	17.4256	16.8457	40.8292	99.5309	9.8793	19.4358	27.1694
-0.476074	0.03385	hsa-miR-106a	NPAT	4863	6.28	11.41	0.84	12.84	5.61	9.41	5.12	15.39	6.97	6.62	14.68	15.33	3.09	22.8	5.01	6.07	5.88	17.52	17.64	16.58	134.97	18.2077	27.5604	8.3662	32.3257	4.4636	122.702	8.3195	92.5342	11.3568	63.8189	9.4844	94.9008	17.4256	16.8457	40.8292	99.5309	9.8793	19.4358	27.1694
-0.465622	0.03855	hsa-miR-106a	ZNF532	55205	8.24	58.38	3.88	13.57	9.74	36.54	10.44	5.06	4.5	10.59	13.78	39.58	5.57	30.81	15.49	10.77	7.01	17.11	26.6	30.95	134.97	18.2077	27.5604	8.3662	32.3257	4.4636	122.702	8.3195	92.5342	11.3568	63.8189	9.4844	94.9008	17.4256	16.8457	40.8292	99.5309	9.8793	19.4358	27.1694
-0.548626	0.01225	hsa-miR-106a	ATL3	25923	0.78	8.94	10.64	19.07	6.79	24.96	3.79	30.56	17.53	30.84	18.57	26.76	10.72	24.19	7.2	43.09	10.09	36.14	12.88	24.32	134.97	18.2077	27.5604	8.3662	32.3257	4.4636	122.702	8.3195	92.5342	11.3568	63.8189	9.4844	94.9008	17.4256	16.8457	40.8292	99.5309	9.8793	19.4358	27.1694
-0.52529	0.01739	hsa-miR-106a	GRAMD1A	57655	4.51	5.89	6.08	14.67	14.76	48.83	2.28	5.69	6.07	17.4	11.68	18.4	6.19	25.06	12.05	21.16	5.32	13.28	15.4	31.69	134.97	18.2077	27.5604	8.3662	32.3257	4.4636	122.702	8.3195	92.5342	11.3568	63.8189	9.4844	94.9008	17.4256	16.8457	40.8292	99.5309	9.8793	19.4358	27.1694
-0.51398	0.02043	hsa-miR-106a	ANO6	196527	20.61	104.01	22.63	92.25	48.12	164.23	56.54	21.5	31.92	80.78	34.14	228	23.51	60.92	78.7	34.28	45.96	84.73	82.32	107.77	134.97	18.2077	27.5604	8.3662	32.3257	4.4636	122.702	8.3195	92.5342	11.3568	63.8189	9.4844	94.9008	17.4256	16.8457	40.8292	99.5309	9.8793	19.4358	27.1694
-0.46566	0.03853	hsa-miR-106a	ZNF25	219749	10.79	31.19	2.7	23.47	10.92	10.49	6.26	6.74	11.24	14.38	3.89	28.15	5.98	38.29	9.7	11.56	6.45	17.52	21.84	18.61	134.97	18.2077	27.5604	8.3662	32.3257	4.4636	122.702	8.3195	92.5342	11.3568	63.8189	9.4844	94.9008	17.4256	16.8457	40.8292	99.5309	9.8793	19.4358	27.1694
-0.649789	0.001928	hsa-miR-106a	MIER3	166968	4.51	18.06	4.9	14.67	12.99	13.02	3.79	19.6	10.11	16.08	9.88	22.86	12.58	21.23	12.2	13.91	7.57	19.85	28.84	29.48	134.97	18.2077	27.5604	8.3662	32.3257	4.4636	122.702	8.3195	92.5342	11.3568	63.8189	9.4844	94.9008	17.4256	16.8457	40.8292	99.5309	9.8793	19.4358	27.1694
-0.542861	0.01339	hsa-miR-106a	FNBP4	23360	8.63	32.14	2.03	53.92	18.89	41.24	18.21	37.94	20.9	58.27	21.86	104.52	13.81	93.81	32.7	23.7	14.85	23.82	40.32	32.42	134.97	18.2077	27.5604	8.3662	32.3257	4.4636	122.702	8.3195	92.5342	11.3568	63.8189	9.4844	94.9008	17.4256	16.8457	40.8292	99.5309	9.8793	19.4358	27.1694
-0.463353	0.03963	hsa-miR-106a	ADAMTS5	11096	5.1	79.48	2.36	28.43	3.54	20.98	6.83	2.95	3.82	39.16	1.8	19.79	10.93	23.32	14.55	25.07	1.12	20.26	34.44	25.05	134.97	18.2077	27.5604	8.3662	32.3257	4.4636	122.702	8.3195	92.5342	11.3568	63.8189	9.4844	94.9008	17.4256	16.8457	40.8292	99.5309	9.8793	19.4358	27.1694
-0.444976	0.0493	hsa-miR-106a	FBXO41	150726	0.98	4.75	2.7	10.27	1.18	4.7	0.01	1.05	3.6	16.84	4.19	22.02	2.27	4.7	0.47	11.36	0.84	7.67	2.8	5.34	134.97	18.2077	27.5604	8.3662	32.3257	4.4636	122.702	8.3195	92.5342	11.3568	63.8189	9.4844	94.9008	17.4256	16.8457	40.8292	99.5309	9.8793	19.4358	27.1694
-0.519123	0.019	hsa-miR-106a	LRRK1	79705	0.01	11.98	0.01	18.16	1.18	7.6	0.57	1.05	2.7	5.68	2.99	30.94	1.86	15.66	1.88	17.83	0.01	17.25	7	9.76	134.97	18.2077	27.5604	8.3662	32.3257	4.4636	122.702	8.3195	92.5342	11.3568	63.8189	9.4844	94.9008	17.4256	16.8457	40.8292	99.5309	9.8793	19.4358	27.1694
-0.514677	0.02023	hsa-miR-10a	ACTG1	71	161.9	607.54	91.04	742.21	1431.65	4915.66	206.43	745.47	456.74	1238.14	3368.44	2622.03	583.3	3512.59	507.89	302.63	2070.55	2293.32	3383.63	3156.23	4667.13	2781.83	22197.2	5027.31	11459.3	1645.16	59651.2	96859.4	53306.8	14380.1	4537.06	4547.93	55240.3	8807.44	35072.2	39747.3	7815.39	3199.89	11383.1	6392.03
-0.448746	0.04719	hsa-miR-10a	RAP2A	5911	5.1	74.35	24.49	60.89	33.06	37.26	18.02	11.38	25.17	59.59	27.55	65.22	24.54	44.73	30.04	82.27	41.75	51.74	44.52	66.87	4667.13	2781.83	22197.2	5027.31	11459.3	1645.16	59651.2	96859.4	53306.8	14380.1	4537.06	4547.93	55240.3	8807.44	35072.2	39747.3	7815.39	3199.89	11383.1	6392.03
-0.488593	0.02882	hsa-miR-10a	NCOR2	9612	2.75	5.51	2.7	7.52	8.86	29.3	1.33	2.53	1.35	11.73	37.14	16.45	3.51	21.41	2.19	7.84	3.92	14.78	10.36	6.82	4667.13	2781.83	22197.2	5027.31	11459.3	1645.16	59651.2	96859.4	53306.8	14380.1	4537.06	4547.93	55240.3	8807.44	35072.2	39747.3	7815.39	3199.89	11383.1	6392.03
-0.488977	0.02868	hsa-miR-10a	FIGN	55137	0.01	1.9	0.84	0.37	0.01	2.17	0.38	0.01	0.01	1.14	0.6	1.39	0.01	2.26	0.63	0.01	0.56	0.68	0.56	0.37	4667.13	2781.83	22197.2	5027.31	11459.3	1645.16	59651.2	96859.4	53306.8	14380.1	4537.06	4547.93	55240.3	8807.44	35072.2	39747.3	7815.39	3199.89	11383.1	6392.03
-0.450236	0.04637	hsa-miR-10a	FNBP1L	54874	54.95	10.27	49.83	4.03	72.03	91.52	39.65	6.53	9.22	9.27	42.53	85.01	23.51	6.27	40.06	12.93	114.61	101.7	97.16	47.71	4667.13	2781.83	22197.2	5027.31	11459.3	1645.16	59651.2	96859.4	53306.8	14380.1	4537.06	4547.93	55240.3	8807.44	35072.2	39747.3	7815.39	3199.89	11383.1	6392.03
-0.467182	0.03781	hsa-miR-10a	FHL3	2275	1.77	4.56	0	0	0.01	3.98	0	0	0.01	0.38	0.6	0.56	0.01	3.83	0.31	0.98	0.01	1.37	1.96	4.42	4667.13	2781.83	22197.2	5027.31	11459.3	1645.16	59651.2	96859.4	53306.8	14380.1	4537.06	4547.93	55240.3	8807.44	35072.2	39747.3	7815.39	3199.89	11383.1	6392.03
-0.515631	0.01996	hsa-miR-10a	NAA15	80155	5.49	7.61	2.2	10.45	15.35	25.68	1.52	10.54	4.5	13.05	22.16	36.51	4.95	25.06	2.35	4.9	20.18	39.29	41.72	40.53	4667.13	2781.83	22197.2	5027.31	11459.3	1645.16	59651.2	96859.4	53306.8	14380.1	4537.06	4547.93	55240.3	8807.44	35072.2	39747.3	7815.39	3199.89	11383.1	6392.03
-0.546813	0.0126	hsa-miR-10a	ARRDC3	57561	26.49	293.6	22.8	167.44	117.19	379.1	37	56.48	51.25	104.05	126.09	401.37	67.01	139.76	77.92	93.24	130.3	446.1	390.02	396.44	4667.13	2781.83	22197.2	5027.31	11459.3	1645.16	59651.2	96859.4	53306.8	14380.1	4537.06	4547.93	55240.3	8807.44	35072.2	39747.3	7815.39	3199.89	11383.1	6392.03
-0.498414	0.0253	hsa-miR-10b	ACTG1	71	161.9	607.54	91.04	742.21	1431.65	4915.66	206.43	745.47	456.74	1238.14	3368.44	2622.03	583.3	3512.59	507.89	302.63	2070.55	2293.32	3383.63	3156.23	13562.7	4218.52	55198.8	5819.47	28530	10608.5	64899.2	6956.09	33366.6	6260.53	9254.16	4118.45	46983.1	3042.39	44763.1	78593.1	24292.9	12377.4	28054.1	16205.3
-0.474077	0.03471	hsa-miR-10b	BCL6	604	11.19	70.93	3.38	21.09	18.3	31.11	3.42	10.12	17.76	40.1	19.17	62.99	10.72	53.78	8.76	25.07	1.96	10.95	40.88	14.74	13562.7	4218.52	55198.8	5819.47	28530	10608.5	64899.2	6956.09	33366.6	6260.53	9254.16	4118.45	46983.1	3042.39	44763.1	78593.1	24292.9	12377.4	28054.1	16205.3
-0.44517	0.04919	hsa-miR-10b	NCOR2	9612	2.75	5.51	2.7	7.52	8.86	29.3	1.33	2.53	1.35	11.73	37.14	16.45	3.51	21.41	2.19	7.84	3.92	14.78	10.36	6.82	13562.7	4218.52	55198.8	5819.47	28530	10608.5	64899.2	6956.09	33366.6	6260.53	9254.16	4118.45	46983.1	3042.39	44763.1	78593.1	24292.9	12377.4	28054.1	16205.3
-0.461044	0.04076	hsa-miR-10b	FIGN	55137	0.01	1.9	0.84	0.37	0.01	2.17	0.38	0.01	0.01	1.14	0.6	1.39	0.01	2.26	0.63	0.01	0.56	0.68	0.56	0.37	13562.7	4218.52	55198.8	5819.47	28530	10608.5	64899.2	6956.09	33366.6	6260.53	9254.16	4118.45	46983.1	3042.39	44763.1	78593.1	24292.9	12377.4	28054.1	16205.3
-0.583597	0.006906	hsa-miR-10b	GOLGA3	2802	25.51	71.31	3.72	35.21	13.87	20.62	11.95	56.27	30.79	92.13	25.76	23.97	11.75	49.95	7.2	10.38	9.53	9.86	14.28	19.16	13562.7	4218.52	55198.8	5819.47	28530	10608.5	64899.2	6956.09	33366.6	6260.53	9254.16	4118.45	46983.1	3042.39	44763.1	78593.1	24292.9	12377.4	28054.1	16205.3
-0.474269	0.03462	hsa-miR-10b	CYTH1	9267	6.28	12.55	2.7	21.82	16.83	32.56	5.69	14.75	15.73	27.81	73.38	28.99	14.02	68.75	12.2	19.98	14.01	33.26	22.96	35	13562.7	4218.52	55198.8	5819.47	28530	10608.5	64899.2	6956.09	33366.6	6260.53	9254.16	4118.45	46983.1	3042.39	44763.1	78593.1	24292.9	12377.4	28054.1	16205.3
-0.497123	0.02575	hsa-miR-10b	NAA15	80155	5.49	7.61	2.2	10.45	15.35	25.68	1.52	10.54	4.5	13.05	22.16	36.51	4.95	25.06	2.35	4.9	20.18	39.29	41.72	40.53	13562.7	4218.52	55198.8	5819.47	28530	10608.5	64899.2	6956.09	33366.6	6260.53	9254.16	4118.45	46983.1	3042.39	44763.1	78593.1	24292.9	12377.4	28054.1	16205.3
-0.446102	0.04866	hsa-miR-10b	ARRDC3	57561	26.49	293.6	22.8	167.44	117.19	379.1	37	56.48	51.25	104.05	126.09	401.37	67.01	139.76	77.92	93.24	130.3	446.1	390.02	396.44	13562.7	4218.52	55198.8	5819.47	28530	10608.5	64899.2	6956.09	33366.6	6260.53	9254.16	4118.45	46983.1	3042.39	44763.1	78593.1	24292.9	12377.4	28054.1	16205.3
-0.465447	0.03863	hsa-miR-124	QSER1	79832	5.1	58.19	11.82	62.17	12.69	10.85	13.47	27.4	34.39	60.72	6.59	28.15	38.35	98.51	20.03	53.28	8.13	18.89	31.64	24.5	117.431	2.9201	0	0	24.1445	11.5022	3.8034	1	1.7046	1.9751	47.3359	1.1065	1.3067	1	1	1.8146	94.3572	1	1.3687	18.5715
-0.460394	0.04108	hsa-miR-124	CBL	867	5.1	91.84	11.82	92.07	11.22	28.58	25.8	36.25	37.09	56.18	14.68	17.84	30.1	58.65	20.97	56.81	6.45	20.81	21	25.24	117.431	2.9201	0	0	24.1445	11.5022	3.8034	1	1.7046	1.9751	47.3359	1.1065	1.3067	1	1	1.8146	94.3572	1	1.3687	18.5715
-0.544325	0.01309	hsa-miR-124	CASC4	113201	13.15	90.32	30.4	72.99	38.08	54.98	20.11	130.25	63.61	69.43	49.12	95.88	51.96	71.71	68.69	111.65	24.38	65.02	74.76	104.08	117.431	2.9201	0	0	24.1445	11.5022	3.8034	1	1.7046	1.9751	47.3359	1.1065	1.3067	1	1	1.8146	94.3572	1	1.3687	18.5715
-0.538137	0.01438	hsa-miR-124	FBXO38	81545	9.22	24.91	7.43	29.34	11.22	24.96	13.85	34.99	22.03	21.94	18.57	26.2	16.29	33.76	17.68	25.66	7.57	22.17	16.8	24.5	117.431	2.9201	0	0	24.1445	11.5022	3.8034	1	1.7046	1.9751	47.3359	1.1065	1.3067	1	1	1.8146	94.3572	1	1.3687	18.5715
-0.479885	0.03225	hsa-miR-124	SLC35B2	347734	9.22	72.45	38.85	101.6	17.71	25.32	52.75	117.4	87.89	160.23	24.86	14.77	70.93	96.07	51.16	100.68	3.64	20.67	13.72	15.66	117.431	2.9201	0	0	24.1445	11.5022	3.8034	1	1.7046	1.9751	47.3359	1.1065	1.3067	1	1	1.8146	94.3572	1	1.3687	18.5715
-0.459982	0.04128	hsa-miR-124	ZNF609	23060	1.96	9.7	1.35	9.35	5.9	14.11	1.14	9.06	8.32	6.05	8.69	10.87	9.07	16.19	5.63	9.6	1.96	8.49	12.04	10.5	117.431	2.9201	0	0	24.1445	11.5022	3.8034	1	1.7046	1.9751	47.3359	1.1065	1.3067	1	1	1.8146	94.3572	1	1.3687	18.5715
-0.450162	0.04641	hsa-miR-135a	GAS7	8522	0.39	4.37	0.01	11.92	0.01	1.81	0.01	0.42	3.6	4.54	1.5	1.11	2.68	10.79	1.25	0.78	0.01	3.7	0.56	0.74	207.602	8.5885	157.363	0.6573	175.796	6.6953	273.846	5.0935	115.668	64.931	220.619	26.8725	186.371	2.0262	60.8234	356.575	404.036	27.9912	5.2011	22.0106
-0.508271	0.02212	hsa-miR-135a	FKBP1A	2280	44.55	289.6	44.42	276.38	256.22	424.32	46.86	192.85	132.39	210.93	185.09	483.04	124.95	379.94	139.1	319.68	161.69	336.05	300.7	410.26	207.602	8.5885	157.363	0.6573	175.796	6.6953	273.846	5.0935	115.668	64.931	220.619	26.8725	186.371	2.0262	60.8234	356.575	404.036	27.9912	5.2011	22.0106
-0.655417	0.001707	hsa-miR-135a	PPP1CC	5501	19.04	93.18	14.53	69.87	42.8	65.84	24.86	104.96	41.36	86.07	39.23	127.66	44.95	128.79	51.63	60.53	38.95	75.42	90.44	66.87	207.602	8.5885	157.363	0.6573	175.796	6.6953	273.846	5.0935	115.668	64.931	220.619	26.8725	186.371	2.0262	60.8234	356.575	404.036	27.9912	5.2011	22.0106
-0.483681	0.03072	hsa-miR-135a	CHSY1	22856	14.52	74.92	11.49	25.68	25.09	65.11	9.68	8.43	14.84	54.67	22.46	30.94	13.2	44.56	22.06	40.74	8.13	28.33	38.64	61.35	207.602	8.5885	157.363	0.6573	175.796	6.6953	273.846	5.0935	115.668	64.931	220.619	26.8725	186.371	2.0262	60.8234	356.575	404.036	27.9912	5.2011	22.0106
-0.541712	0.01362	hsa-miR-135a	EVI5	7813	2.35	20.16	5.07	24.58	9.45	13.75	3.42	8.01	10.11	10.78	14.68	19.23	8.25	12.71	12.36	15.67	6.16	15.6	16.24	19.34	207.602	8.5885	157.363	0.6573	175.796	6.6953	273.846	5.0935	115.668	64.931	220.619	26.8725	186.371	2.0262	60.8234	356.575	404.036	27.9912	5.2011	22.0106
-0.463435	0.03959	hsa-miR-135a	B4GALT5	9334	23.55	181.03	125.83	84.36	34.83	255.75	69.63	32.04	61.81	192.96	41.93	93.38	30.1	118.53	90.12	95	43.71	117.72	90.16	114.22	207.602	8.5885	157.363	0.6573	175.796	6.6953	273.846	5.0935	115.668	64.931	220.619	26.8725	186.371	2.0262	60.8234	356.575	404.036	27.9912	5.2011	22.0106
-0.549891	0.01201	hsa-miR-135a	BACH1	571	3.73	26.24	9.63	54.65	25.68	50.64	16.51	17.91	15.96	33.29	19.47	84.73	13.81	59	21.12	32.32	21.86	51.47	55.44	51.77	207.602	8.5885	157.363	0.6573	175.796	6.6953	273.846	5.0935	115.668	64.931	220.619	26.8725	186.371	2.0262	60.8234	356.575	404.036	27.9912	5.2011	22.0106
-0.52389	0.01774	hsa-miR-135a	RBAK	57786	5.3	29.47	6.25	24.21	7.67	10.49	8.54	13.49	10.79	20.81	6.29	32.61	9.07	28.37	13.3	23.7	9.25	20.81	22.68	23.4	207.602	8.5885	157.363	0.6573	175.796	6.6953	273.846	5.0935	115.668	64.931	220.619	26.8725	186.371	2.0262	60.8234	356.575	404.036	27.9912	5.2011	22.0106
-0.462143	0.04022	hsa-miR-135a	FOXN2	3344	3.53	3.04	0.01	3.67	3.84	5.06	3.79	2.32	2.92	3.97	7.19	17.84	0.82	12.18	8.14	2.74	1.96	12.87	22.4	26.9	207.602	8.5885	157.363	0.6573	175.796	6.6953	273.846	5.0935	115.668	64.931	220.619	26.8725	186.371	2.0262	60.8234	356.575	404.036	27.9912	5.2011	22.0106
-0.462678	0.03996	hsa-miR-135a	PLCXD2	257068	0.59	1.52	0.01	4.58	0.89	0.72	0.01	2.11	0.45	0.01	0.01	2.23	0.82	1.22	0.78	0.01	1.12	2.6	0.01	1.47	207.602	8.5885	157.363	0.6573	175.796	6.6953	273.846	5.0935	115.668	64.931	220.619	26.8725	186.371	2.0262	60.8234	356.575	404.036	27.9912	5.2011	22.0106
-0.588505	0.00634	hsa-miR-135a	RPS6KB1	6198	6.87	26.24	5.4	27.88	12.69	22.43	6.64	12.65	16.41	27.62	11.38	39.58	11.96	53.26	21.91	24.29	11.21	25.6	31.92	29.11	207.602	8.5885	157.363	0.6573	175.796	6.6953	273.846	5.0935	115.668	64.931	220.619	26.8725	186.371	2.0262	60.8234	356.575	404.036	27.9912	5.2011	22.0106
-0.547554	0.01245	hsa-miR-135a	ZNF654	55279	1.18	13.31	4.56	14.49	10.63	5.79	4.74	19.81	9.67	8.13	8.98	24.25	9.69	25.93	7.67	11.36	9.53	26.28	24.36	20.08	207.602	8.5885	157.363	0.6573	175.796	6.6953	273.846	5.0935	115.668	64.931	220.619	26.8725	186.371	2.0262	60.8234	356.575	404.036	27.9912	5.2011	22.0106
-0.552227	0.01158	hsa-miR-135a	C1orf96	126731	1.77	3.04	0.34	6.42	1.18	1.09	0.38	1.05	1.12	2.65	1.5	10.03	0.82	7.31	1.41	1.18	0.01	2.46	3.08	4.79	207.602	8.5885	157.363	0.6573	175.796	6.6953	273.846	5.0935	115.668	64.931	220.619	26.8725	186.371	2.0262	60.8234	356.575	404.036	27.9912	5.2011	22.0106
-0.532966	0.01554	hsa-miR-135a	SETD7	80854	14.72	24.91	9.46	29.16	18.6	51.01	12.14	11.38	1.8	18.16	33.54	74.98	7.42	67.53	32.08	19	10.37	61.6	28	58.21	207.602	8.5885	157.363	0.6573	175.796	6.6953	273.846	5.0935	115.668	64.931	220.619	26.8725	186.371	2.0262	60.8234	356.575	404.036	27.9912	5.2011	22.0106
-0.516625	0.01969	hsa-miR-135a	RUNX1	861	3.34	36.51	1.01	37.78	4.72	27.13	0.95	3.16	4.72	19.67	17.37	93.65	4.33	92.94	3.91	10.19	1.68	63.79	13.72	25.05	207.602	8.5885	157.363	0.6573	175.796	6.6953	273.846	5.0935	115.668	64.931	220.619	26.8725	186.371	2.0262	60.8234	356.575	404.036	27.9912	5.2011	22.0106
-0.491963	0.02757	hsa-miR-135a	BCL11B	64919	1.96	7.8	0.68	22.56	0.59	5.43	1.33	0.01	4.05	1.89	2.99	11.15	2.47	6.96	2.03	5.29	1.12	12.05	8.4	9.21	207.602	8.5885	157.363	0.6573	175.796	6.6953	273.846	5.0935	115.668	64.931	220.619	26.8725	186.371	2.0262	60.8234	356.575	404.036	27.9912	5.2011	22.0106
-0.614382	0.003949	hsa-miR-135a	ZNF609	23060	1.96	9.7	1.35	9.35	5.9	14.11	1.14	9.06	8.32	6.05	8.69	10.87	9.07	16.19	5.63	9.6	1.96	8.49	12.04	10.5	207.602	8.5885	157.363	0.6573	175.796	6.6953	273.846	5.0935	115.668	64.931	220.619	26.8725	186.371	2.0262	60.8234	356.575	404.036	27.9912	5.2011	22.0106
-0.580689	0.00726	hsa-miR-135a	C2CD2	25966	15.31	23.2	1.35	28.79	12.1	22.07	7.02	11.8	23.6	31.97	17.37	20.35	16.08	28.72	14.71	17.43	3.08	10.27	23.24	24.32	207.602	8.5885	157.363	0.6573	175.796	6.6953	273.846	5.0935	115.668	64.931	220.619	26.8725	186.371	2.0262	60.8234	356.575	404.036	27.9912	5.2011	22.0106
-0.517446	0.01946	hsa-miR-135a	ST7L	54879	3.73	15.02	1.35	12.1	10.04	10.85	1.52	4.85	7.87	13.24	8.39	17.56	7.63	6.27	7.67	12.54	1.96	22.17	19.6	12.71	207.602	8.5885	157.363	0.6573	175.796	6.6953	273.846	5.0935	115.668	64.931	220.619	26.8725	186.371	2.0262	60.8234	356.575	404.036	27.9912	5.2011	22.0106
-0.534774	0.01512	hsa-miR-135a	STX6	10228	7.06	28.71	8.61	28.06	24.8	39.07	5.31	19.39	13.94	30.08	36.24	60.76	12.58	65.96	18.62	21.16	26.06	56.94	59.36	52.69	207.602	8.5885	157.363	0.6573	175.796	6.6953	273.846	5.0935	115.668	64.931	220.619	26.8725	186.371	2.0262	60.8234	356.575	404.036	27.9912	5.2011	22.0106
-0.533243	0.01547	hsa-miR-135a	RASSF2	9770	0.78	26.62	0.68	24.76	1.48	18.45	0.95	1.26	5.39	13.43	13.48	29.27	2.89	25.93	4.07	15.08	1.4	22.45	7.56	35.92	207.602	8.5885	157.363	0.6573	175.796	6.6953	273.846	5.0935	115.668	64.931	220.619	26.8725	186.371	2.0262	60.8234	356.575	404.036	27.9912	5.2011	22.0106
-0.547044	0.01255	hsa-miR-135a	PELI1	57162	7.06	13.69	4.73	21.27	16.53	25.68	8.35	3.79	6.74	15.7	7.19	48.78	5.77	39.68	12.52	14.5	7.01	25.32	48.16	36.11	207.602	8.5885	157.363	0.6573	175.796	6.6953	273.846	5.0935	115.668	64.931	220.619	26.8725	186.371	2.0262	60.8234	356.575	404.036	27.9912	5.2011	22.0106
-0.457008	0.04279	hsa-miR-135a	ZBED4	9889	2.55	9.32	1.35	6.97	3.25	6.15	1.33	5.06	7.19	8.51	1.8	5.57	3.92	28.2	6.88	8.03	1.68	4.11	11.2	7.74	207.602	8.5885	157.363	0.6573	175.796	6.6953	273.846	5.0935	115.668	64.931	220.619	26.8725	186.371	2.0262	60.8234	356.575	404.036	27.9912	5.2011	22.0106
-0.530923	0.01601	hsa-miR-135a	ARHGEF6	9459	4.12	78.34	3.38	17.24	8.86	43.77	10.81	17.28	8.32	76.99	35.04	80.27	5.98	32.37	19.25	9.99	5.32	26.83	23.8	76.08	207.602	8.5885	157.363	0.6573	175.796	6.6953	273.846	5.0935	115.668	64.931	220.619	26.8725	186.371	2.0262	60.8234	356.575	404.036	27.9912	5.2011	22.0106
-0.61182	0.004146	hsa-miR-135a	BTAF1	9044	13.54	76.82	2.53	37.05	36.6	65.11	15.18	58.59	32.14	57.13	61.4	143.55	20.62	64.92	25.82	17.24	19.34	45.72	111.71	90.82	207.602	8.5885	157.363	0.6573	175.796	6.6953	273.846	5.0935	115.668	64.931	220.619	26.8725	186.371	2.0262	60.8234	356.575	404.036	27.9912	5.2011	22.0106
-0.597094	0.005442	hsa-miR-135a	NPAT	4863	6.28	11.41	0.84	12.84	5.61	9.41	5.12	15.39	6.97	6.62	14.68	15.33	3.09	22.8	5.01	6.07	5.88	17.52	17.64	16.58	207.602	8.5885	157.363	0.6573	175.796	6.6953	273.846	5.0935	115.668	64.931	220.619	26.8725	186.371	2.0262	60.8234	356.575	404.036	27.9912	5.2011	22.0106
-0.559323	0.01035	hsa-miR-135a	GABPB1	2553	4.32	11.41	0.84	8.8	8.56	14.83	4.93	11.59	6.52	25.16	12.58	29.55	7.42	12.01	5.16	4.31	6.45	18.07	22.68	23.76	207.602	8.5885	157.363	0.6573	175.796	6.6953	273.846	5.0935	115.668	64.931	220.619	26.8725	186.371	2.0262	60.8234	356.575	404.036	27.9912	5.2011	22.0106
-0.459037	0.04176	hsa-miR-135a	UBE3C	9690	2.35	21.11	3.38	10.45	27.45	32.19	4.93	34.35	12.14	35.94	41.93	40.42	10.1	31.68	11.42	13.71	11.77	24.91	29.68	24.5	207.602	8.5885	157.363	0.6573	175.796	6.6953	273.846	5.0935	115.668	64.931	220.619	26.8725	186.371	2.0262	60.8234	356.575	404.036	27.9912	5.2011	22.0106
-0.661985	0.001475	hsa-miR-135a	MIER3	166968	4.51	18.06	4.9	14.67	12.99	13.02	3.79	19.6	10.11	16.08	9.88	22.86	12.58	21.23	12.2	13.91	7.57	19.85	28.84	29.48	207.602	8.5885	157.363	0.6573	175.796	6.6953	273.846	5.0935	115.668	64.931	220.619	26.8725	186.371	2.0262	60.8234	356.575	404.036	27.9912	5.2011	22.0106
-0.445136	0.04921	hsa-miR-135a	NFXL1	152518	2.35	13.69	3.04	4.58	3.84	2.17	4.74	3.79	1.12	1.32	0.01	14.22	1.86	4.35	4.69	3.72	1.68	5.2	12.32	5.53	207.602	8.5885	157.363	0.6573	175.796	6.6953	273.846	5.0935	115.668	64.931	220.619	26.8725	186.371	2.0262	60.8234	356.575	404.036	27.9912	5.2011	22.0106
-0.536568	0.01472	hsa-miR-135a	CSNK1A1	1452	32.38	73.4	27.87	99.22	124.27	183.4	37.19	89.79	50.57	90.61	74.87	185.08	30.52	105.65	48.97	80.9	67.53	152.62	169.11	156.4	207.602	8.5885	157.363	0.6573	175.796	6.6953	273.846	5.0935	115.668	64.931	220.619	26.8725	186.371	2.0262	60.8234	356.575	404.036	27.9912	5.2011	22.0106
-0.589803	0.006197	hsa-miR-135a	LIMK2	3985	10.6	22.63	6.08	26.23	12.99	31.47	3.79	18.34	17.76	14	21.56	28.43	10.52	21.23	10.01	15.67	7.85	41.48	16.8	19.34	207.602	8.5885	157.363	0.6573	175.796	6.6953	273.846	5.0935	115.668	64.931	220.619	26.8725	186.371	2.0262	60.8234	356.575	404.036	27.9912	5.2011	22.0106
-0.573689	0.008175	hsa-miR-135a	PATL1	219988	8.05	20.54	2.7	13.57	18.89	17	6.45	23.82	13.94	27.24	17.07	37.63	10.93	34.81	6.26	14.5	11.21	25.73	31.92	28.37	207.602	8.5885	157.363	0.6573	175.796	6.6953	273.846	5.0935	115.668	64.931	220.619	26.8725	186.371	2.0262	60.8234	356.575	404.036	27.9912	5.2011	22.0106
-0.692084	0.000722	hsa-miR-135a	TGFBR1	7046	4.91	107.63	4.73	79.41	29.22	65.47	14.8	99.48	23.6	46.54	84.46	84.18	30.93	90.16	45.22	21.74	35.87	107.32	92.12	107.22	207.602	8.5885	157.363	0.6573	175.796	6.6953	273.846	5.0935	115.668	64.931	220.619	26.8725	186.371	2.0262	60.8234	356.575	404.036	27.9912	5.2011	22.0106
-0.443893	0.04993	hsa-miR-135a	CCND2	894	3.34	49.44	1.86	57.77	15.35	56.43	2.47	2.74	12.59	48.05	53.91	54.35	12.99	8.18	10.17	35.26	8.97	49	97.72	60.79	207.602	8.5885	157.363	0.6573	175.796	6.6953	273.846	5.0935	115.668	64.931	220.619	26.8725	186.371	2.0262	60.8234	356.575	404.036	27.9912	5.2011	22.0106
-0.56624	0.009248	hsa-miR-135a	C9orf25	203259	6.08	97.17	11.99	83.26	27.45	99.48	22.01	82.2	27.87	121.26	56.6	68.57	29.07	175.61	25.5	58.37	17.65	57.63	43.4	68.53	207.602	8.5885	157.363	0.6573	175.796	6.6953	273.846	5.0935	115.668	64.931	220.619	26.8725	186.371	2.0262	60.8234	356.575	404.036	27.9912	5.2011	22.0106
-0.517708	0.01939	hsa-miR-135a	LCP1	3936	5.1	66.17	1.52	122.33	13.87	60.77	1.14	8.01	18.21	45.59	56.31	158.6	13.4	39.51	12.83	29.58	4.48	192.73	60.2	110.53	207.602	8.5885	157.363	0.6573	175.796	6.6953	273.846	5.0935	115.668	64.931	220.619	26.8725	186.371	2.0262	60.8234	356.575	404.036	27.9912	5.2011	22.0106
-0.626686	0.003108	hsa-miR-135a	TRIM23	373	2.94	27.57	6.25	28.98	17.12	15.19	10.81	26.77	23.38	28.38	23.36	32.61	19.79	45.77	19.25	21.55	11.21	43.94	32.48	36.84	207.602	8.5885	157.363	0.6573	175.796	6.6953	273.846	5.0935	115.668	64.931	220.619	26.8725	186.371	2.0262	60.8234	356.575	404.036	27.9912	5.2011	22.0106
-0.491648	0.02769	hsa-miR-135b	ADRA2A	150	2.35	22.82	2.7	21.46	1.18	22.43	3.23	0.01	10.79	1.7	2.7	0.01	7.63	0.01	15.18	0.98	1.68	0.27	16.8	6.26	32.5986	1.5459	7.1245	1.6135	20.1537	1	6.4493	1	20.6984	46.6614	34.6566	62.9133	31.5247	30.3935	19.0819	21.7756	19.2164	12.5137	13.9609	9.2857
-0.537504	0.01452	hsa-miR-142-3p	ANK3	288	21.39	8.18	35.3	8.62	69.37	21.34	38.71	10.12	28.1	0.01	61.7	38.46	26.19	0.35	74.01	9.6	36.15	28.06	31.92	28.55	17.7291	7.5579	60.308	1063.76	5.3876	13.734	200.093	681.007	556.666	1733.14	17.7509	67.0232	749.243	2842.4	541.597	894.976	3.9418	46.7618	9.581	39.8943
-0.615582	0.00386	hsa-miR-142-3p	FNBP1L	54874	54.95	10.27	49.83	4.03	72.03	91.52	39.65	6.53	9.22	9.27	42.53	85.01	23.51	6.27	40.06	12.93	114.61	101.7	97.16	47.71	17.7291	7.5579	60.308	1063.76	5.3876	13.734	200.093	681.007	556.666	1733.14	17.7509	67.0232	749.243	2842.4	541.597	894.976	3.9418	46.7618	9.581	39.8943
-0.450933	0.04599	hsa-miR-142-3p	ACSL4	2182	98.12	31.19	50.67	33.56	40.74	22.07	92.78	18.55	29.67	14	49.12	72.75	31.34	24.37	90.12	9.6	79.02	45.72	69.44	31.32	17.7291	7.5579	60.308	1063.76	5.3876	13.734	200.093	681.007	556.666	1733.14	17.7509	67.0232	749.243	2842.4	541.597	894.976	3.9418	46.7618	9.581	39.8943
-0.473326	0.03504	hsa-miR-142-3p	ANKS1A	23294	3.53	0.76	5.4	1.1	5.61	11.21	3.23	1.26	0.45	0.01	12.88	0.56	0.82	1.91	5.01	0.39	6.73	4.52	10.92	5.53	17.7291	7.5579	60.308	1063.76	5.3876	13.734	200.093	681.007	556.666	1733.14	17.7509	67.0232	749.243	2842.4	541.597	894.976	3.9418	46.7618	9.581	39.8943
-0.458513	0.04202	hsa-miR-142-5p	GCH1	2643	5.1	4.94	19.42	28.06	37.49	5.43	33.39	5.9	33.94	6.62	17.97	10.87	29.9	15.84	42.87	8.23	26.62	11.63	11.48	13.45	148.124	348.351	17.0612	183.041	45.8945	193.993	37.3727	86.2507	110.554	131.837	114.536	561.635	137.043	235.043	123.734	240.076	51.9827	491.328	176.291	335.662
-0.606433	0.004587	hsa-miR-142-5p	MYCN	4613	3.14	0.38	31.42	4.95	18.6	0.72	52.37	1.26	33.27	1.89	13.78	0.01	27.22	1.04	26.6	5.29	27.18	1.92	2.8	1.29	148.124	348.351	17.0612	183.041	45.8945	193.993	37.3727	86.2507	110.554	131.837	114.536	561.635	137.043	235.043	123.734	240.076	51.9827	491.328	176.291	335.662
-0.485239	0.03011	hsa-miR-142-5p	SYT7	9066	0.98	0.38	0.34	0.01	2.95	0.01	1.71	5.06	5.84	1.89	2.4	0.01	1.65	0.35	3.29	0.39	0.84	0.01	3.64	0.01	148.124	348.351	17.0612	183.041	45.8945	193.993	37.3727	86.2507	110.554	131.837	114.536	561.635	137.043	235.043	123.734	240.076	51.9827	491.328	176.291	335.662
-0.593773	0.005776	hsa-miR-142-5p	ZNF503	84858	44.94	19.59	80.4	13.75	23.02	13.38	71.72	16.65	13.94	7	21.26	3.34	21.03	10.62	70.1	18.8	66.41	5.89	25.76	9.03	148.124	348.351	17.0612	183.041	45.8945	193.993	37.3727	86.2507	110.554	131.837	114.536	561.635	137.043	235.043	123.734	240.076	51.9827	491.328	176.291	335.662
-0.469199	0.03688	hsa-miR-142-5p	SLC16A9	220963	38.46	2.85	193.9	1.1	240.58	13.02	156.53	0.01	53.27	1.7	258.17	3.9	87.01	5.92	414.48	30.56	297.87	65.43	0.01	27.82	148.124	348.351	17.0612	183.041	45.8945	193.993	37.3727	86.2507	110.554	131.837	114.536	561.635	137.043	235.043	123.734	240.076	51.9827	491.328	176.291	335.662
-0.524958	0.01747	hsa-miR-184	PPP1CC	5501	19.04	93.18	14.53	69.87	42.8	65.84	24.86	104.96	41.36	86.07	39.23	127.66	44.95	128.79	51.63	60.53	38.95	75.42	90.44	66.87	64.0535	1	451.591	8.0077	28.7339	1	859.573	10.3569	157.552	6.6659	28.317	5.5326	242.397	10.5364	1.7889	284.353	185.512	1	111.961	2.7513
-0.467301	0.03776	hsa-miR-190	ARPC5	10092	11.58	95.65	5.4	103.25	88.85	288.67	8.16	25.92	23.15	75.29	173.71	282.36	26.39	312.59	38.02	58.57	87.99	171.79	197.39	401.97	35.0769	6.1837	112.429	9.0236	4.789	4.9786	287.406	14.7713	181.903	98.0137	5.917	9.4844	207.279	61.395	156.68	423.898	29.5636	5.2689	1.6425	10.6614
-0.481544	0.03157	hsa-miR-190	CLOCK	9575	2.94	4.94	1.86	5.32	2.66	2.53	0.38	2.53	2.47	5.49	2.7	5.57	2.47	3.48	2.97	0.78	0.01	3.42	4.48	1.66	35.0769	6.1837	112.429	9.0236	4.789	4.9786	287.406	14.7713	181.903	98.0137	5.917	9.4844	207.279	61.395	156.68	423.898	29.5636	5.2689	1.6425	10.6614
-0.529459	0.01636	hsa-miR-190	ACTR3	10096	27.47	49.06	12.5	136.08	189.51	317.97	10.44	48.26	5.84	11.35	347.12	617.39	45.15	272.38	60.87	51.12	213.81	451.98	436.5	503.29	35.0769	6.1837	112.429	9.0236	4.789	4.9786	287.406	14.7713	181.903	98.0137	5.917	9.4844	207.279	61.395	156.68	423.898	29.5636	5.2689	1.6425	10.6614
-0.465309	0.0387	hsa-miR-190	KRAS	3845	14.13	48.49	14.19	47.32	26.27	42.32	16.13	54.59	25.4	35.56	21.86	63.27	15.46	33.94	21.44	32.12	20.46	49.69	62.44	50.84	35.0769	6.1837	112.429	9.0236	4.789	4.9786	287.406	14.7713	181.903	98.0137	5.917	9.4844	207.279	61.395	156.68	423.898	29.5636	5.2689	1.6425	10.6614
-0.451413	0.04573	hsa-miR-194	ZNF532	55205	8.24	58.38	3.88	13.57	9.74	36.54	10.44	5.06	4.5	10.59	13.78	39.58	5.57	30.81	15.49	10.77	7.01	17.11	26.6	30.95	1003.5	177.267	1464.77	217.94	503.243	479.146	6035.53	86.7601	4201.3	4296.06	1960.63	1201.2	2637.46	127.248	1295.93	2244.7	2370.51	553.897	13.6872	291.641
-0.537848	0.01444	hsa-miR-194	FBXW7	55294	9.03	7.04	2.87	10.27	7.38	14.11	0.57	7.38	4.05	6.05	5.39	20.9	3.3	5.05	2.97	4.11	7.85	14.78	21.84	16.95	1003.5	177.267	1464.77	217.94	503.243	479.146	6035.53	86.7601	4201.3	4296.06	1960.63	1201.2	2637.46	127.248	1295.93	2244.7	2370.51	553.897	13.6872	291.641
-0.452218	0.0453	hsa-miR-194	PRKCB	5579	0.98	7.23	1.18	16.87	0.59	5.06	0	0	2.25	3.03	1.2	11.15	3.3	2.78	3.44	2.15	0.56	13.69	20.44	9.95	1003.5	177.267	1464.77	217.94	503.243	479.146	6035.53	86.7601	4201.3	4296.06	1960.63	1201.2	2637.46	127.248	1295.93	2244.7	2370.51	553.897	13.6872	291.641
-0.489835	0.02836	hsa-miR-194	LIMK2	3985	10.6	22.63	6.08	26.23	12.99	31.47	3.79	18.34	17.76	14	21.56	28.43	10.52	21.23	10.01	15.67	7.85	41.48	16.8	19.34	1003.5	177.267	1464.77	217.94	503.243	479.146	6035.53	86.7601	4201.3	4296.06	1960.63	1201.2	2637.46	127.248	1295.93	2244.7	2370.51	553.897	13.6872	291.641
-0.630324	0.00289	hsa-miR-194	CTDSPL2	51496	3.73	9.13	3.38	7.89	7.08	9.41	1.9	3.37	1.57	3.59	4.79	10.31	3.09	6.96	7.51	7.25	0.84	13.28	16.8	11.05	1003.5	177.267	1464.77	217.94	503.243	479.146	6035.53	86.7601	4201.3	4296.06	1960.63	1201.2	2637.46	127.248	1295.93	2244.7	2370.51	553.897	13.6872	291.641
-0.496262	0.02604	hsa-miR-194	CDKN1B	1027	33.75	93.18	21.79	104.35	66.12	76.69	30.17	87.89	42.26	62.24	42.53	158.6	40.82	73.27	57.42	86.19	63.61	120.87	83.16	92.66	1003.5	177.267	1464.77	217.94	503.243	479.146	6035.53	86.7601	4201.3	4296.06	1960.63	1201.2	2637.46	127.248	1295.93	2244.7	2370.51	553.897	13.6872	291.641
-0.447221	0.04803	hsa-miR-194	ZNF25	219749	10.79	31.19	2.7	23.47	10.92	10.49	6.26	6.74	11.24	14.38	3.89	28.15	5.98	38.29	9.7	11.56	6.45	17.52	21.84	18.61	1003.5	177.267	1464.77	217.94	503.243	479.146	6035.53	86.7601	4201.3	4296.06	1960.63	1201.2	2637.46	127.248	1295.93	2244.7	2370.51	553.897	13.6872	291.641
-0.472322	0.03548	hsa-miR-200a	ARPC5	10092	11.58	95.65	5.4	103.25	88.85	288.67	8.16	25.92	23.15	75.29	173.71	282.36	26.39	312.59	38.02	58.57	87.99	171.79	197.39	401.97	697.344	261.435	443.529	159.197	629.752	162.061	2306.53	1211.42	2225.69	960.88	531.26	1527.78	2506.13	38.7011	713.035	1754.38	620.097	454.775	586.086	333.255
-0.513305	0.02063	hsa-miR-200a	TSHZ3	57616	4.91	11.03	0.84	4.4	3.54	6.87	0.01	0.84	3.6	2.27	6.89	3.34	1.86	12.53	0.47	2.94	5.04	1.92	12.6	5.16	697.344	261.435	443.529	159.197	629.752	162.061	2306.53	1211.42	2225.69	960.88	531.26	1527.78	2506.13	38.7011	713.035	1754.38	620.097	454.775	586.086	333.255
-0.62652	0.003119	hsa-miR-200a	ATF5	22809	4.91	9.13	0.84	5.5	2.36	9.41	1.52	1.48	3.82	7	9.88	2.23	0.01	11.84	2.97	3.13	3.36	5.34	4.76	5.53	697.344	261.435	443.529	159.197	629.752	162.061	2306.53	1211.42	2225.69	960.88	531.26	1527.78	2506.13	38.7011	713.035	1754.38	620.097	454.775	586.086	333.255
-0.561656	0.009964	hsa-miR-200b	ATXN1	6310	9.22	27	3.04	25.49	18.3	26.05	6.83	4.43	13.49	27.05	17.37	37.91	7.84	38.29	14.08	16.45	8.97	31.48	22.12	34.63	434.839	170.568	710.26	161.528	433.603	70.9019	2552.42	2284.29	2440.71	1526.5	1853.28	1182.71	2565.59	51.2638	863.454	1621.73	843.056	211.416	442.37	152.699
-0.446333	0.04853	hsa-miR-200b	RPS6KB1	6198	6.87	26.24	5.4	27.88	12.69	22.43	6.64	12.65	16.41	27.62	11.38	39.58	11.96	53.26	21.91	24.29	11.21	25.6	31.92	29.11	434.839	170.568	710.26	161.528	433.603	70.9019	2552.42	2284.29	2440.71	1526.5	1853.28	1182.71	2565.59	51.2638	863.454	1621.73	843.056	211.416	442.37	152.699
-0.49487	0.02653	hsa-miR-200b	FBXW7	55294	9.03	7.04	2.87	10.27	7.38	14.11	0.57	7.38	4.05	6.05	5.39	20.9	3.3	5.05	2.97	4.11	7.85	14.78	21.84	16.95	434.839	170.568	710.26	161.528	433.603	70.9019	2552.42	2284.29	2440.71	1526.5	1853.28	1182.71	2565.59	51.2638	863.454	1621.73	843.056	211.416	442.37	152.699
-0.559442	0.01033	hsa-miR-200b	WIPF1	7456	12.76	63.51	16.55	153.5	37.19	82.11	9.49	24.03	37.31	35.75	35.04	107.59	29.9	101.29	37.55	80.31	28.58	108	78.12	134.66	434.839	170.568	710.26	161.528	433.603	70.9019	2552.42	2284.29	2440.71	1526.5	1853.28	1182.71	2565.59	51.2638	863.454	1621.73	843.056	211.416	442.37	152.699
-0.502494	0.02395	hsa-miR-200b	SEC23A	10484	5.1	38.03	13.34	73.54	64.94	105.27	16.13	10.54	32.82	77.37	82.96	113.72	31.13	111.91	41.46	53.48	53.8	151.39	76.16	156.59	434.839	170.568	710.26	161.528	433.603	70.9019	2552.42	2284.29	2440.71	1526.5	1853.28	1182.71	2565.59	51.2638	863.454	1621.73	843.056	211.416	442.37	152.699
-0.470382	0.03635	hsa-miR-200b	EFNB2	1948	3.92	58	5.91	24.76	41.62	85.37	9.3	4.22	7.42	16.08	15.27	35.12	8.45	7.14	14.71	81.09	29.7	52.02	60.48	112.01	434.839	170.568	710.26	161.528	433.603	70.9019	2552.42	2284.29	2440.71	1526.5	1853.28	1182.71	2565.59	51.2638	863.454	1621.73	843.056	211.416	442.37	152.699
-0.533825	0.01534	hsa-miR-200b	MARCKS	4082	28.26	102.3	25.67	300.77	100.66	446.02	32.07	75.24	78.9	164.77	216.24	301.87	85.98	388.99	67.12	192.94	58.29	432	330.1	482.65	434.839	170.568	710.26	161.528	433.603	70.9019	2552.42	2284.29	2440.71	1526.5	1853.28	1182.71	2565.59	51.2638	863.454	1621.73	843.056	211.416	442.37	152.699
-0.530781	0.01605	hsa-miR-200b	ZNF532	55205	8.24	58.38	3.88	13.57	9.74	36.54	10.44	5.06	4.5	10.59	13.78	39.58	5.57	30.81	15.49	10.77	7.01	17.11	26.6	30.95	434.839	170.568	710.26	161.528	433.603	70.9019	2552.42	2284.29	2440.71	1526.5	1853.28	1182.71	2565.59	51.2638	863.454	1621.73	843.056	211.416	442.37	152.699
-0.530492	0.01611	hsa-miR-200b	DUSP1	1843	15.5	299.49	24.49	123.79	283.97	806.68	39.84	37.94	55.29	205.44	164.72	433.43	129.07	399.26	139.41	248.57	163.65	223.12	483.82	711.64	434.839	170.568	710.26	161.528	433.603	70.9019	2552.42	2284.29	2440.71	1526.5	1853.28	1182.71	2565.59	51.2638	863.454	1621.73	843.056	211.416	442.37	152.699
-0.473179	0.0351	hsa-miR-200b	SLC6A1	6529	0.01	7.8	0.01	2.38	0.01	13.38	0.38	0.01	0.01	0.38	0.01	0.56	0.01	0.35	0.63	2.74	0.01	0.82	5.88	6.08	434.839	170.568	710.26	161.528	433.603	70.9019	2552.42	2284.29	2440.71	1526.5	1853.28	1182.71	2565.59	51.2638	863.454	1621.73	843.056	211.416	442.37	152.699
-0.464633	0.03902	hsa-miR-200b	BCL11B	64919	1.96	7.8	0.68	22.56	0.59	5.43	1.33	0.01	4.05	1.89	2.99	11.15	2.47	6.96	2.03	5.29	1.12	12.05	8.4	9.21	434.839	170.568	710.26	161.528	433.603	70.9019	2552.42	2284.29	2440.71	1526.5	1853.28	1182.71	2565.59	51.2638	863.454	1621.73	843.056	211.416	442.37	152.699
-0.624256	0.003261	hsa-miR-200b	FN1	2335	34.54	1291.33	3.55	935.69	92.39	807.04	9.87	16.44	40.46	333.14	156.94	362.35	45.98	783.03	68.84	308.51	36.71	530.01	345.78	565.74	434.839	170.568	710.26	161.528	433.603	70.9019	2552.42	2284.29	2440.71	1526.5	1853.28	1182.71	2565.59	51.2638	863.454	1621.73	843.056	211.416	442.37	152.699
-0.575431	0.007939	hsa-miR-200b	MGAT2	4247	3.53	16.92	3.38	16.14	15.94	25.32	2.85	5.27	5.17	22.51	13.18	28.71	2.68	20.36	15.02	19.59	9.53	32.44	28.28	32.98	434.839	170.568	710.26	161.528	433.603	70.9019	2552.42	2284.29	2440.71	1526.5	1853.28	1182.71	2565.59	51.2638	863.454	1621.73	843.056	211.416	442.37	152.699
-0.530633	0.01608	hsa-miR-200b	NAB1	4664	10.6	41.45	1.86	12.1	18.3	50.28	3.6	9.27	4.95	7.95	30.55	38.46	4.95	17.4	8.92	10.77	14.29	38.74	56	80.69	434.839	170.568	710.26	161.528	433.603	70.9019	2552.42	2284.29	2440.71	1526.5	1853.28	1182.71	2565.59	51.2638	863.454	1621.73	843.056	211.416	442.37	152.699
-0.610958	0.004214	hsa-miR-200b	CTDSPL2	51496	3.73	9.13	3.38	7.89	7.08	9.41	1.9	3.37	1.57	3.59	4.79	10.31	3.09	6.96	7.51	7.25	0.84	13.28	16.8	11.05	434.839	170.568	710.26	161.528	433.603	70.9019	2552.42	2284.29	2440.71	1526.5	1853.28	1182.71	2565.59	51.2638	863.454	1621.73	843.056	211.416	442.37	152.699
-0.478833	0.03268	hsa-miR-200b	ETS1	2113	11.38	54.95	4.39	60.15	57.56	142.16	12.9	8.64	24.28	39.92	93.44	100.62	23.3	59.87	23.78	52.1	29.98	124.29	87.36	224.93	434.839	170.568	710.26	161.528	433.603	70.9019	2552.42	2284.29	2440.71	1526.5	1853.28	1182.71	2565.59	51.2638	863.454	1621.73	843.056	211.416	442.37	152.699
-0.448723	0.0472	hsa-miR-200b	LAMC1	3915	10.6	100.4	3.21	77.39	37.19	138.55	11.57	20.23	26.3	59.97	101.53	202.64	15.67	250.28	24.25	69.73	18.77	66.39	84.84	187.35	434.839	170.568	710.26	161.528	433.603	70.9019	2552.42	2284.29	2440.71	1526.5	1853.28	1182.71	2565.59	51.2638	863.454	1621.73	843.056	211.416	442.37	152.699
-0.495025	0.02648	hsa-miR-200b	C6orf167	253714	3.53	6.47	0.84	3.3	2.66	15.19	2.09	1.48	1.57	3.59	8.39	15.33	2.06	12.18	2.03	1.76	4.2	18.75	7	11.24	434.839	170.568	710.26	161.528	433.603	70.9019	2552.42	2284.29	2440.71	1526.5	1853.28	1182.71	2565.59	51.2638	863.454	1621.73	843.056	211.416	442.37	152.699
-0.552285	0.01157	hsa-miR-200b	NR3C1	2908	21.98	59.71	17.9	57.22	23.61	75.97	16.51	33.93	23.38	39.92	24.26	105.64	20.41	69.62	36.93	42.51	45.96	90.07	47.88	97.45	434.839	170.568	710.26	161.528	433.603	70.9019	2552.42	2284.29	2440.71	1526.5	1853.28	1182.71	2565.59	51.2638	863.454	1621.73	843.056	211.416	442.37	152.699
-0.531245	0.01594	hsa-miR-200b	IFIT5	24138	7.06	65.41	21.11	65.84	44.57	45.22	14.61	31.83	25.4	18.16	50.91	73.59	15.88	110.69	28.48	79.33	34.47	153.86	84.84	127.11	434.839	170.568	710.26	161.528	433.603	70.9019	2552.42	2284.29	2440.71	1526.5	1853.28	1182.71	2565.59	51.2638	863.454	1621.73	843.056	211.416	442.37	152.699
-0.543968	0.01316	hsa-miR-200b	MEX3B	84206	0.98	18.64	0.84	11.19	1.77	5.43	0.76	0.42	0.9	2.65	0.6	1.67	0.82	16.01	1.72	3.53	1.4	0.96	8.12	4.05	434.839	170.568	710.26	161.528	433.603	70.9019	2552.42	2284.29	2440.71	1526.5	1853.28	1182.71	2565.59	51.2638	863.454	1621.73	843.056	211.416	442.37	152.699
-0.562228	0.009873	hsa-miR-200b	AP1S2	8905	12.36	46.59	8.95	53.74	23.61	30.75	12.14	18.76	14.61	28.19	16.77	45.43	14.02	48.38	21.44	42.7	8.69	65.02	37.8	74.24	434.839	170.568	710.26	161.528	433.603	70.9019	2552.42	2284.29	2440.71	1526.5	1853.28	1182.71	2565.59	51.2638	863.454	1621.73	843.056	211.416	442.37	152.699
-0.474475	0.03454	hsa-miR-200b	SPRED1	161742	7.85	48.68	6.42	25.13	28.63	85.37	5.12	2.53	13.71	17.78	49.12	117.62	7.01	34.98	21.28	21.35	25.5	78.16	59.92	108.69	434.839	170.568	710.26	161.528	433.603	70.9019	2552.42	2284.29	2440.71	1526.5	1853.28	1182.71	2565.59	51.2638	863.454	1621.73	843.056	211.416	442.37	152.699
-0.449246	0.04691	hsa-miR-200b	NEDD1	121441	4.51	22.25	11.99	23.29	13.28	14.11	5.69	8.85	11.91	14.76	10.48	44.6	7.01	20.19	18.46	20.37	10.37	26.83	28.84	43.29	434.839	170.568	710.26	161.528	433.603	70.9019	2552.42	2284.29	2440.71	1526.5	1853.28	1182.71	2565.59	51.2638	863.454	1621.73	843.056	211.416	442.37	152.699
-0.450869	0.04602	hsa-miR-200b	ZNF395	55893	12.56	118.85	15.88	22.56	53.43	495.94	7.02	8.64	17.31	129.58	33.84	161.66	12.17	82.85	21.28	150.04	44.84	206.01	88.48	459.81	434.839	170.568	710.26	161.528	433.603	70.9019	2552.42	2284.29	2440.71	1526.5	1853.28	1182.71	2565.59	51.2638	863.454	1621.73	843.056	211.416	442.37	152.699
-0.480217	0.03211	hsa-miR-200b	UBE2D1	7321	3.14	24.53	4.05	15.04	12.1	13.02	4.36	9.27	10.79	17.21	12.28	21.18	8.87	25.58	13.61	11.56	8.69	16.29	17.64	30.4	434.839	170.568	710.26	161.528	433.603	70.9019	2552.42	2284.29	2440.71	1526.5	1853.28	1182.71	2565.59	51.2638	863.454	1621.73	843.056	211.416	442.37	152.699
-0.539366	0.01412	hsa-miR-200b	SETD7	80854	14.72	24.91	9.46	29.16	18.6	51.01	12.14	11.38	1.8	18.16	33.54	74.98	7.42	67.53	32.08	19	10.37	61.6	28	58.21	434.839	170.568	710.26	161.528	433.603	70.9019	2552.42	2284.29	2440.71	1526.5	1853.28	1182.71	2565.59	51.2638	863.454	1621.73	843.056	211.416	442.37	152.699
-0.450357	0.0463	hsa-miR-200b	VEGFA	7422	94.79	1949.65	14.02	448.04	100.07	1649.17	38.9	114.02	83.62	894.98	173.41	835.64	80.62	2611.9	65.25	1081.06	58.85	674.28	45.36	702.24	434.839	170.568	710.26	161.528	433.603	70.9019	2552.42	2284.29	2440.71	1526.5	1853.28	1182.71	2565.59	51.2638	863.454	1621.73	843.056	211.416	442.37	152.699
-0.563863	0.009614	hsa-miR-200b	CNOT8	9337	5.1	45.83	7.94	16.87	22.73	48.11	11.19	12.01	7.19	19.3	15.87	53.8	6.19	24.54	29.26	16.65	19.06	42.84	61.6	49.74	434.839	170.568	710.26	161.528	433.603	70.9019	2552.42	2284.29	2440.71	1526.5	1853.28	1182.71	2565.59	51.2638	863.454	1621.73	843.056	211.416	442.37	152.699
-0.464363	0.03915	hsa-miR-200b	TMCC1	23023	3.53	56.29	4.9	31.36	10.63	67.65	5.88	8.22	7.19	62.99	9.28	83.9	5.57	85.46	9.08	36.04	8.13	85.41	10.08	53.79	434.839	170.568	710.26	161.528	433.603	70.9019	2552.42	2284.29	2440.71	1526.5	1853.28	1182.71	2565.59	51.2638	863.454	1621.73	843.056	211.416	442.37	152.699
-0.45882	0.04187	hsa-miR-200b	DGKA	1606	6.08	19.02	2.53	36.31	6.49	8.68	1.33	1.69	7.19	4.54	15.27	7.8	6.39	10.96	3.44	9.79	1.12	16.02	15.4	15.11	434.839	170.568	710.26	161.528	433.603	70.9019	2552.42	2284.29	2440.71	1526.5	1853.28	1182.71	2565.59	51.2638	863.454	1621.73	843.056	211.416	442.37	152.699
-0.596673	0.005484	hsa-miR-200b	TUBB	203068	10.6	74.54	6.42	65.11	58.15	96.95	3.42	10.96	15.96	40.48	67.69	102.57	17.73	186.05	9.39	62.09	35.31	114.98	96.32	111.45	434.839	170.568	710.26	161.528	433.603	70.9019	2552.42	2284.29	2440.71	1526.5	1853.28	1182.71	2565.59	51.2638	863.454	1621.73	843.056	211.416	442.37	152.699
-0.520025	0.01876	hsa-miR-200b	CXorf23	256643	0.78	5.32	0.51	1.1	1.48	3.26	1.33	0.42	1.12	0.95	1.5	6.41	0.62	6.44	2.03	3.53	1.96	4.52	6.44	6.45	434.839	170.568	710.26	161.528	433.603	70.9019	2552.42	2284.29	2440.71	1526.5	1853.28	1182.71	2565.59	51.2638	863.454	1621.73	843.056	211.416	442.37	152.699
-0.457839	0.04236	hsa-miR-200b	DENND5A	23258	7.26	58.95	4.22	11	8.27	63.3	5.88	4.22	8.77	25.54	19.47	52.96	7.22	26.11	8.29	9.6	10.93	20.12	35	35	434.839	170.568	710.26	161.528	433.603	70.9019	2552.42	2284.29	2440.71	1526.5	1853.28	1182.71	2565.59	51.2638	863.454	1621.73	843.056	211.416	442.37	152.699
-0.504983	0.02315	hsa-miR-203	SPARC	6678	773.59	2316.64	262.48	587.79	493.85	4006.98	263.54	41.1	93.06	379.67	1053.93	1400.63	115.46	1723.57	523.07	377.07	531.02	1500.5	907.71	1874.62	41.1772	42.2556	106.68	30.5367	41.7041	7.7254	229.363	38.0318	358.205	157.76	33.8113	1.5807	390.71	145.889	229.28	225.74	44.5918	2.3052	133.313	4.127
-0.472265	0.0355	hsa-miR-203	MBNL1	4154	6.87	99.26	13.51	123.61	40.44	122.63	9.3	53.53	32.82	53.73	88.95	246.68	21.65	117.83	44.12	103.62	56.6	145.92	138.59	110.35	41.1772	42.2556	106.68	30.5367	41.7041	7.7254	229.363	38.0318	358.205	157.76	33.8113	1.5807	390.71	145.889	229.28	225.74	44.5918	2.3052	133.313	4.127
-0.444602	0.04952	hsa-miR-203	C12orf4	57102	3.14	15.4	4.56	15.59	6.49	11.21	2.47	8.85	6.97	13.43	6.29	17.84	3.51	10.44	7.35	10.77	4.2	16.97	16.24	21.37	41.1772	42.2556	106.68	30.5367	41.7041	7.7254	229.363	38.0318	358.205	157.76	33.8113	1.5807	390.71	145.889	229.28	225.74	44.5918	2.3052	133.313	4.127
-0.545285	0.0129	hsa-miR-203	SPRED1	161742	7.85	48.68	6.42	25.13	28.63	85.37	5.12	2.53	13.71	17.78	49.12	117.62	7.01	34.98	21.28	21.35	25.5	78.16	59.92	108.69	41.1772	42.2556	106.68	30.5367	41.7041	7.7254	229.363	38.0318	358.205	157.76	33.8113	1.5807	390.71	145.889	229.28	225.74	44.5918	2.3052	133.313	4.127
-0.558082	0.01055	hsa-miR-203	CSNK1A1	1452	32.38	73.4	27.87	99.22	124.27	183.4	37.19	89.79	50.57	90.61	74.87	185.08	30.52	105.65	48.97	80.9	67.53	152.62	169.11	156.4	41.1772	42.2556	106.68	30.5367	41.7041	7.7254	229.363	38.0318	358.205	157.76	33.8113	1.5807	390.71	145.889	229.28	225.74	44.5918	2.3052	133.313	4.127
-0.615564	0.003861	hsa-miR-203	GDI1	2664	13.93	70.93	16.55	46.58	67.01	198.23	31.69	101.17	9.44	32.73	162.63	149.68	11.34	112.61	37.08	67.97	84.35	102.66	109.19	129.69	41.1772	42.2556	106.68	30.5367	41.7041	7.7254	229.363	38.0318	358.205	157.76	33.8113	1.5807	390.71	145.889	229.28	225.74	44.5918	2.3052	133.313	4.127
-0.476002	0.03388	hsa-miR-203	STRN4	29888	1.96	12.93	1.86	8.44	25.39	42.32	1.9	5.27	6.07	8.51	46.12	28.15	5.57	9.22	2.82	12.93	8.97	49.28	44.52	26.71	41.1772	42.2556	106.68	30.5367	41.7041	7.7254	229.363	38.0318	358.205	157.76	33.8113	1.5807	390.71	145.889	229.28	225.74	44.5918	2.3052	133.313	4.127
-0.492267	0.02746	hsa-miR-203	TASP1	55617	0.01	1.71	0.34	1.28	2.95	3.26	0.76	1.05	0.9	0.57	6.59	14.49	0.62	0.87	1.1	0.98	4.76	11.22	5.6	5.53	41.1772	42.2556	106.68	30.5367	41.7041	7.7254	229.363	38.0318	358.205	157.76	33.8113	1.5807	390.71	145.889	229.28	225.74	44.5918	2.3052	133.313	4.127
-0.535221	0.01502	hsa-miR-203	CCDC88A	55704	3.53	30.61	2.87	18.89	8.27	27.49	1.33	2.11	5.84	16.46	27.25	60.48	3.51	27.15	5.79	12.34	13.17	32.3	20.72	56.92	41.1772	42.2556	106.68	30.5367	41.7041	7.7254	229.363	38.0318	358.205	157.76	33.8113	1.5807	390.71	145.889	229.28	225.74	44.5918	2.3052	133.313	4.127
-0.484616	0.03035	hsa-miR-206	MMD	23531	4.51	15.59	3.38	23.66	11.81	18.45	4.36	26.98	9.22	16.08	8.69	48.5	7.01	30.81	9.86	8.62	7.01	35.45	58.52	33.9	20.2073	3.9507	36.7473	0.1195	37.3142	1	65.3196	1	80.3586	1	33.8113	4.7422	48.5121	1	2.8325	36.4741	45.5772	1	28.4694	1
-0.568236	0.00895	hsa-miR-206	CORO1C	23603	10.99	68.84	14.86	116.46	54.02	158.08	12.71	8.43	42.03	163.64	66.19	203.47	42.47	142.2	22.37	76.98	43.99	140.71	55.16	143.88	20.2073	3.9507	36.7473	0.1195	37.3142	1	65.3196	1	80.3586	1	33.8113	4.7422	48.5121	1	2.8325	36.4741	45.5772	1	28.4694	1
-0.462647	0.03997	hsa-miR-206	SPRED1	161742	7.85	48.68	6.42	25.13	28.63	85.37	5.12	2.53	13.71	17.78	49.12	117.62	7.01	34.98	21.28	21.35	25.5	78.16	59.92	108.69	20.2073	3.9507	36.7473	0.1195	37.3142	1	65.3196	1	80.3586	1	33.8113	4.7422	48.5121	1	2.8325	36.4741	45.5772	1	28.4694	1
-0.496691	0.0259	hsa-miR-206	CAP1	10487	13.93	174.37	23.31	157.35	90.92	128.78	31.88	87.05	110.36	169.88	107.52	153.58	98.14	176.31	52.26	131.83	61.09	144.96	138.31	171.32	20.2073	3.9507	36.7473	0.1195	37.3142	1	65.3196	1	80.3586	1	33.8113	4.7422	48.5121	1	2.8325	36.4741	45.5772	1	28.4694	1
-0.523312	0.01789	hsa-miR-206	PCDH17	27253	3.73	42.78	3.21	17.97	6.79	34	1.71	1.48	2.7	15.51	5.69	10.59	3.51	5.05	5.48	16.85	4.48	33.67	9.52	49	20.2073	3.9507	36.7473	0.1195	37.3142	1	65.3196	1	80.3586	1	33.8113	4.7422	48.5121	1	2.8325	36.4741	45.5772	1	28.4694	1
-0.607811	0.004471	hsa-miR-206	SLC16A3	9123	6.67	55.14	0.01	16.14	1.77	61.5	0	0	1.57	64.13	17.07	63.83	0.82	82.85	1.56	21.35	1.4	30.66	3.92	35.55	20.2073	3.9507	36.7473	0.1195	37.3142	1	65.3196	1	80.3586	1	33.8113	4.7422	48.5121	1	2.8325	36.4741	45.5772	1	28.4694	1
-0.509988	0.0216	hsa-miR-206	YWHAZ	7534	90.47	446.67	197.28	727.72	296.37	316.16	123.52	263.03	265.01	402.75	202.76	559.14	211.34	546.33	248.47	438.58	171.78	302.24	457.22	365.12	20.2073	3.9507	36.7473	0.1195	37.3142	1	65.3196	1	80.3586	1	33.8113	4.7422	48.5121	1	2.8325	36.4741	45.5772	1	28.4694	1
-0.508819	0.02196	hsa-miR-206	STC2	8614	0.01	27.95	2.2	3.12	2.95	53.18	0.95	0.01	2.02	61.67	1.8	19.51	1.44	86.5	2.35	24.09	5.88	16.02	0.01	61.35	20.2073	3.9507	36.7473	0.1195	37.3142	1	65.3196	1	80.3586	1	33.8113	4.7422	48.5121	1	2.8325	36.4741	45.5772	1	28.4694	1
-0.573202	0.008242	hsa-miR-206	BET1	10282	12.17	52.67	10.64	42.18	54.61	36.54	7.78	66.6	21.58	37.08	17.37	107.03	12.37	57.09	32.54	42.31	37.27	67.76	47.6	50.66	20.2073	3.9507	36.7473	0.1195	37.3142	1	65.3196	1	80.3586	1	33.8113	4.7422	48.5121	1	2.8325	36.4741	45.5772	1	28.4694	1
-0.61854	0.003646	hsa-miR-206	ANXA4	307	41.6	338.09	22.46	334.88	45.16	358.48	32.26	160.18	111.26	430.56	77.27	559.14	90.72	324.42	103.74	328.49	70.9	679.35	111.43	260.49	20.2073	3.9507	36.7473	0.1195	37.3142	1	65.3196	1	80.3586	1	33.8113	4.7422	48.5121	1	2.8325	36.4741	45.5772	1	28.4694	1
-0.461351	0.04061	hsa-miR-206	PGAM1	5223	1.37	7.99	1.01	4.77	14.46	62.22	2.85	7.17	4.27	24.78	9.88	40.42	4.33	8.35	4.85	4.11	11.77	37.51	24.36	40.16	20.2073	3.9507	36.7473	0.1195	37.3142	1	65.3196	1	80.3586	1	33.8113	4.7422	48.5121	1	2.8325	36.4741	45.5772	1	28.4694	1
-0.602478	0.004934	hsa-miR-206	ADPGK	83440	4.91	88.42	23.82	118.66	49.3	90.07	37.38	92.1	43.83	114.45	38.34	147.17	32.17	107.39	29.57	82.86	43.71	84.32	71.68	73.14	20.2073	3.9507	36.7473	0.1195	37.3142	1	65.3196	1	80.3586	1	33.8113	4.7422	48.5121	1	2.8325	36.4741	45.5772	1	28.4694	1
-0.470442	0.03632	hsa-miR-206	BTAF1	9044	13.54	76.82	2.53	37.05	36.6	65.11	15.18	58.59	32.14	57.13	61.4	143.55	20.62	64.92	25.82	17.24	19.34	45.72	111.71	90.82	20.2073	3.9507	36.7473	0.1195	37.3142	1	65.3196	1	80.3586	1	33.8113	4.7422	48.5121	1	2.8325	36.4741	45.5772	1	28.4694	1
-0.48931	0.02855	hsa-miR-206	RASA1	5921	4.91	50.2	6.59	49.33	33.65	28.94	18.21	73.35	31.24	52.97	33.84	97	32.17	104.08	26.6	27.03	20.46	55.57	82.32	45.5	20.2073	3.9507	36.7473	0.1195	37.3142	1	65.3196	1	80.3586	1	33.8113	4.7422	48.5121	1	2.8325	36.4741	45.5772	1	28.4694	1
-0.53128	0.01593	hsa-miR-206	STK39	27347	1.77	5.7	1.01	4.03	6.49	19.17	1.33	19.81	1.8	12.49	8.69	27.59	7.22	44.56	2.03	10.38	0.84	13.14	5.04	19.16	20.2073	3.9507	36.7473	0.1195	37.3142	1	65.3196	1	80.3586	1	33.8113	4.7422	48.5121	1	2.8325	36.4741	45.5772	1	28.4694	1
-0.511927	0.02103	hsa-miR-206	RNGTT	8732	0.78	18.44	7.26	24.39	10.63	13.02	4.55	7.17	12.81	15.13	9.58	17.28	6.39	18.1	10.95	15.87	6.45	20.4	17.64	20.45	20.2073	3.9507	36.7473	0.1195	37.3142	1	65.3196	1	80.3586	1	33.8113	4.7422	48.5121	1	2.8325	36.4741	45.5772	1	28.4694	1
-0.598079	0.005346	hsa-miR-206	FN1	2335	34.54	1291.33	3.55	935.69	92.39	807.04	9.87	16.44	40.46	333.14	156.94	362.35	45.98	783.03	68.84	308.51	36.71	530.01	345.78	565.74	20.2073	3.9507	36.7473	0.1195	37.3142	1	65.3196	1	80.3586	1	33.8113	4.7422	48.5121	1	2.8325	36.4741	45.5772	1	28.4694	1
-0.529529	0.01634	hsa-miR-206	KIF2A	3796	0.01	10.08	5.74	33.93	8.27	29.3	4.36	10.96	6.52	50.89	13.18	41.25	7.63	12.71	5.63	20.96	7.57	31.35	29.4	25.79	20.2073	3.9507	36.7473	0.1195	37.3142	1	65.3196	1	80.3586	1	33.8113	4.7422	48.5121	1	2.8325	36.4741	45.5772	1	28.4694	1
-0.643757	0.002193	hsa-miR-206	TMCC1	23023	3.53	56.29	4.9	31.36	10.63	67.65	5.88	8.22	7.19	62.99	9.28	83.9	5.57	85.46	9.08	36.04	8.13	85.41	10.08	53.79	20.2073	3.9507	36.7473	0.1195	37.3142	1	65.3196	1	80.3586	1	33.8113	4.7422	48.5121	1	2.8325	36.4741	45.5772	1	28.4694	1
-0.504466	0.02331	hsa-miR-206	NAMPT	10135	25.71	170.76	15.71	73.91	62.28	63.3	10.63	94	50.57	197.5	116.5	168.35	37.53	114	31.61	110.28	49.88	78.16	127.11	127.11	20.2073	3.9507	36.7473	0.1195	37.3142	1	65.3196	1	80.3586	1	33.8113	4.7422	48.5121	1	2.8325	36.4741	45.5772	1	28.4694	1
-0.529191	0.01643	hsa-miR-206	C1orf96	126731	1.77	3.04	0.34	6.42	1.18	1.09	0.38	1.05	1.12	2.65	1.5	10.03	0.82	7.31	1.41	1.18	0.01	2.46	3.08	4.79	20.2073	3.9507	36.7473	0.1195	37.3142	1	65.3196	1	80.3586	1	33.8113	4.7422	48.5121	1	2.8325	36.4741	45.5772	1	28.4694	1
-0.47663	0.03361	hsa-miR-206	TPM3	7170	94.79	189.96	47.12	295.45	192.76	311.1	42.5	129.62	163.86	345.24	274.34	478.3	125.77	920.35	118.76	231.33	208.2	409.28	316.94	373.04	20.2073	3.9507	36.7473	0.1195	37.3142	1	65.3196	1	80.3586	1	33.8113	4.7422	48.5121	1	2.8325	36.4741	45.5772	1	28.4694	1
-0.507512	0.02236	hsa-miR-206	RNF145	153830	8.24	18.06	13.34	30.63	20.66	71.62	4.93	19.6	13.49	46.54	21.26	33.17	12.99	69.97	14.55	56.02	18.21	28.33	31.36	67.24	20.2073	3.9507	36.7473	0.1195	37.3142	1	65.3196	1	80.3586	1	33.8113	4.7422	48.5121	1	2.8325	36.4741	45.5772	1	28.4694	1
-0.629268	0.002952	hsa-miR-206	ACAP2	23527	11.58	35.56	6.42	50.43	16.24	27.13	14.8	35.41	19.78	42.37	13.78	35.96	18.97	52.91	27.85	30.56	17.93	26.83	44.52	37.21	20.2073	3.9507	36.7473	0.1195	37.3142	1	65.3196	1	80.3586	1	33.8113	4.7422	48.5121	1	2.8325	36.4741	45.5772	1	28.4694	1
-0.509688	0.0217	hsa-miR-206	TMOD2	29767	8.05	36.13	1.01	21.46	4.72	5.79	4.74	13.49	3.6	11.35	5.09	18.12	5.98	6.44	9.08	13.71	0.56	6.02	1.4	16.21	20.2073	3.9507	36.7473	0.1195	37.3142	1	65.3196	1	80.3586	1	33.8113	4.7422	48.5121	1	2.8325	36.4741	45.5772	1	28.4694	1
-0.448201	0.04749	hsa-miR-206	FBXW7	55294	9.03	7.04	2.87	10.27	7.38	14.11	0.57	7.38	4.05	6.05	5.39	20.9	3.3	5.05	2.97	4.11	7.85	14.78	21.84	16.95	20.2073	3.9507	36.7473	0.1195	37.3142	1	65.3196	1	80.3586	1	33.8113	4.7422	48.5121	1	2.8325	36.4741	45.5772	1	28.4694	1
-0.568863	0.008858	hsa-miR-206	CLOCK	9575	2.94	4.94	1.86	5.32	2.66	2.53	0.38	2.53	2.47	5.49	2.7	5.57	2.47	3.48	2.97	0.78	0.01	3.42	4.48	1.66	20.2073	3.9507	36.7473	0.1195	37.3142	1	65.3196	1	80.3586	1	33.8113	4.7422	48.5121	1	2.8325	36.4741	45.5772	1	28.4694	1
-0.51143	0.02118	hsa-miR-206	VEGFA	7422	94.79	1949.65	14.02	448.04	100.07	1649.17	38.9	114.02	83.62	894.98	173.41	835.64	80.62	2611.9	65.25	1081.06	58.85	674.28	45.36	702.24	20.2073	3.9507	36.7473	0.1195	37.3142	1	65.3196	1	80.3586	1	33.8113	4.7422	48.5121	1	2.8325	36.4741	45.5772	1	28.4694	1
-0.52577	0.01727	hsa-miR-206	NRP2	8828	0.59	8.75	1.18	26.23	4.72	26.77	1.33	1.26	4.95	12.86	7.19	30.1	3.3	18.97	5.16	11.95	3.36	9.17	2.8	45.87	20.2073	3.9507	36.7473	0.1195	37.3142	1	65.3196	1	80.3586	1	33.8113	4.7422	48.5121	1	2.8325	36.4741	45.5772	1	28.4694	1
-0.506954	0.02253	hsa-miR-206	EML3	256364	5.3	12.17	1.69	7.15	9.15	18.81	3.23	3.37	6.52	12.49	15.87	21.18	4.33	20.19	5.95	11.56	6.45	14.37	11.2	20.45	20.2073	3.9507	36.7473	0.1195	37.3142	1	65.3196	1	80.3586	1	33.8113	4.7422	48.5121	1	2.8325	36.4741	45.5772	1	28.4694	1
-0.490588	0.02808	hsa-miR-206	TMEM135	65084	6.28	29.09	2.7	17.61	32.77	43.41	7.97	40.26	15.06	60.16	31.45	108.15	15.67	27.5	18.93	35.45	25.5	113.34	38.92	59.69	20.2073	3.9507	36.7473	0.1195	37.3142	1	65.3196	1	80.3586	1	33.8113	4.7422	48.5121	1	2.8325	36.4741	45.5772	1	28.4694	1
-0.524346	0.01763	hsa-miR-206	POLA1	5422	0.98	1.9	1.18	4.77	4.13	11.21	2.09	8.22	2.02	4.73	7.79	15.89	2.68	13.23	4.69	3.53	4.2	13.55	14.28	13.63	20.2073	3.9507	36.7473	0.1195	37.3142	1	65.3196	1	80.3586	1	33.8113	4.7422	48.5121	1	2.8325	36.4741	45.5772	1	28.4694	1
-0.522751	0.01804	hsa-miR-206	GNPTAB	79158	6.87	50.01	11.15	102.89	22.43	23.87	18.4	65.97	32.59	102.72	23.66	86.96	26.39	37.07	23.78	39.76	28.02	43.67	38.08	59.13	20.2073	3.9507	36.7473	0.1195	37.3142	1	65.3196	1	80.3586	1	33.8113	4.7422	48.5121	1	2.8325	36.4741	45.5772	1	28.4694	1
-0.451185	0.04585	hsa-miR-206	ETV5	2119	1.77	7.61	6.08	11.74	10.63	13.38	1.9	4.43	9.67	14.57	7.49	19.23	6.19	14.1	6.57	11.56	8.41	17.11	5.32	13.08	20.2073	3.9507	36.7473	0.1195	37.3142	1	65.3196	1	80.3586	1	33.8113	4.7422	48.5121	1	2.8325	36.4741	45.5772	1	28.4694	1
-0.498788	0.02518	hsa-miR-206	ARRDC3	57561	26.49	293.6	22.8	167.44	117.19	379.1	37	56.48	51.25	104.05	126.09	401.37	67.01	139.76	77.92	93.24	130.3	446.1	390.02	396.44	20.2073	3.9507	36.7473	0.1195	37.3142	1	65.3196	1	80.3586	1	33.8113	4.7422	48.5121	1	2.8325	36.4741	45.5772	1	28.4694	1
-0.46717	0.03782	hsa-miR-206	ZNF146	7705	8.63	95.84	16.89	71.52	38.96	41.96	24.48	70.18	53.95	88.53	40.43	92.54	48.45	120.79	37.86	66.99	54.92	65.57	82.6	68.53	20.2073	3.9507	36.7473	0.1195	37.3142	1	65.3196	1	80.3586	1	33.8113	4.7422	48.5121	1	2.8325	36.4741	45.5772	1	28.4694	1
-0.562059	0.0099	hsa-miR-20b	ANKRD50	57182	4.91	17.87	2.03	13.02	6.2	13.38	3.04	15.17	3.82	7	11.68	16.17	3.71	13.23	12.2	12.73	5.6	16.43	27.72	22.29	24.2107	4.1225	74.182	8.4857	5.9862	1	297.824	15.2806	226.709	20.9853	8.8755	1	213.813	22.4912	31.008	139.001	27.8391	1.9759	4.9274	2.0635
-0.505324	0.02304	hsa-miR-20b	JAK1	3716	18.25	36.32	5.91	28.06	63.17	147.95	14.23	22.55	7.64	35.38	68.88	186.19	12.37	36.72	36.3	21.16	37.83	111.01	117.03	133.01	24.2107	4.1225	74.182	8.4857	5.9862	1	297.824	15.2806	226.709	20.9853	8.8755	1	213.813	22.4912	31.008	139.001	27.8391	1.9759	4.9274	2.0635
-0.489009	0.02866	hsa-miR-20b	FEM1C	56929	4.71	15.78	1.86	14.67	12.99	38.34	1.71	16.44	6.74	33.11	8.09	27.04	7.84	33.42	5.95	9.01	8.41	16.97	15.4	16.21	24.2107	4.1225	74.182	8.4857	5.9862	1	297.824	15.2806	226.709	20.9853	8.8755	1	213.813	22.4912	31.008	139.001	27.8391	1.9759	4.9274	2.0635
-0.504197	0.0234	hsa-miR-20b	ATXN1	6310	9.22	27	3.04	25.49	18.3	26.05	6.83	4.43	13.49	27.05	17.37	37.91	7.84	38.29	14.08	16.45	8.97	31.48	22.12	34.63	24.2107	4.1225	74.182	8.4857	5.9862	1	297.824	15.2806	226.709	20.9853	8.8755	1	213.813	22.4912	31.008	139.001	27.8391	1.9759	4.9274	2.0635
-0.449124	0.04698	hsa-miR-20b	AKTIP	64400	0.01	2.47	0.01	1.65	31.29	19.17	0.95	3.79	0.45	0.76	16.77	37.07	0.41	0.01	0.01	1.76	16.81	30.66	45.08	40.9	24.2107	4.1225	74.182	8.4857	5.9862	1	297.824	15.2806	226.709	20.9853	8.8755	1	213.813	22.4912	31.008	139.001	27.8391	1.9759	4.9274	2.0635
-0.468273	0.03731	hsa-miR-20b	TNKS1BP1	85456	5.1	24.53	0.51	8.44	9.45	32.19	0.95	7.17	5.17	23.65	33.24	20.9	7.63	23.5	3.29	8.23	2.8	16.02	14	8.66	24.2107	4.1225	74.182	8.4857	5.9862	1	297.824	15.2806	226.709	20.9853	8.8755	1	213.813	22.4912	31.008	139.001	27.8391	1.9759	4.9274	2.0635
-0.586865	0.006525	hsa-miR-20b	C10orf46	143384	3.53	10.65	3.04	5.5	12.69	13.38	1.52	7.38	4.05	13.05	25.76	27.59	2.68	13.58	6.42	7.44	11.21	23.54	18.48	25.79	24.2107	4.1225	74.182	8.4857	5.9862	1	297.824	15.2806	226.709	20.9853	8.8755	1	213.813	22.4912	31.008	139.001	27.8391	1.9759	4.9274	2.0635
-0.470825	0.03615	hsa-miR-20b	GABPB1	2553	4.32	11.41	0.84	8.8	8.56	14.83	4.93	11.59	6.52	25.16	12.58	29.55	7.42	12.01	5.16	4.31	6.45	18.07	22.68	23.76	24.2107	4.1225	74.182	8.4857	5.9862	1	297.824	15.2806	226.709	20.9853	8.8755	1	213.813	22.4912	31.008	139.001	27.8391	1.9759	4.9274	2.0635
-0.470858	0.03613	hsa-miR-20b	ATAD2	29028	0.98	4.75	0.34	4.95	2.07	13.38	0.01	2.32	0.9	3.41	9.88	25.64	1.65	5.74	0.94	1.96	1.96	17.52	15.4	17.87	24.2107	4.1225	74.182	8.4857	5.9862	1	297.824	15.2806	226.709	20.9853	8.8755	1	213.813	22.4912	31.008	139.001	27.8391	1.9759	4.9274	2.0635
-0.466841	0.03797	hsa-miR-20b	VLDLR	7436	1.37	13.5	0.01	4.03	24.5	104.18	2.85	15.39	2.92	15.7	46.12	98.11	2.47	8.53	4.54	0.98	17.65	94.86	79.8	80.69	24.2107	4.1225	74.182	8.4857	5.9862	1	297.824	15.2806	226.709	20.9853	8.8755	1	213.813	22.4912	31.008	139.001	27.8391	1.9759	4.9274	2.0635
-0.481924	0.03142	hsa-miR-20b	RBL2	5934	4.91	41.07	4.56	32.28	39.55	49.92	8.92	64.49	24.28	18.35	95.24	150.24	17.73	47.34	35.83	19.98	34.75	54.89	71.4	79.4	24.2107	4.1225	74.182	8.4857	5.9862	1	297.824	15.2806	226.709	20.9853	8.8755	1	213.813	22.4912	31.008	139.001	27.8391	1.9759	4.9274	2.0635
-0.546887	0.01258	hsa-miR-20b	UBE3C	9690	2.35	21.11	3.38	10.45	27.45	32.19	4.93	34.35	12.14	35.94	41.93	40.42	10.1	31.68	11.42	13.71	11.77	24.91	29.68	24.5	24.2107	4.1225	74.182	8.4857	5.9862	1	297.824	15.2806	226.709	20.9853	8.8755	1	213.813	22.4912	31.008	139.001	27.8391	1.9759	4.9274	2.0635
-0.448604	0.04726	hsa-miR-20b	ZBTB41	360023	4.71	13.31	0.34	10.82	7.38	11.58	2.09	8.22	4.72	12.67	21.86	57.7	4.95	51.52	8.92	5.29	14.29	31.35	27.16	28.37	24.2107	4.1225	74.182	8.4857	5.9862	1	297.824	15.2806	226.709	20.9853	8.8755	1	213.813	22.4912	31.008	139.001	27.8391	1.9759	4.9274	2.0635
-0.487705	0.02916	hsa-miR-20b	CLOCK	9575	2.94	4.94	1.86	5.32	2.66	2.53	0.38	2.53	2.47	5.49	2.7	5.57	2.47	3.48	2.97	0.78	0.01	3.42	4.48	1.66	24.2107	4.1225	74.182	8.4857	5.9862	1	297.824	15.2806	226.709	20.9853	8.8755	1	213.813	22.4912	31.008	139.001	27.8391	1.9759	4.9274	2.0635
-0.493063	0.02718	hsa-miR-20b	SPRED1	161742	7.85	48.68	6.42	25.13	28.63	85.37	5.12	2.53	13.71	17.78	49.12	117.62	7.01	34.98	21.28	21.35	25.5	78.16	59.92	108.69	24.2107	4.1225	74.182	8.4857	5.9862	1	297.824	15.2806	226.709	20.9853	8.8755	1	213.813	22.4912	31.008	139.001	27.8391	1.9759	4.9274	2.0635
-0.52362	0.01781	hsa-miR-20b	CTDSPL2	51496	3.73	9.13	3.38	7.89	7.08	9.41	1.9	3.37	1.57	3.59	4.79	10.31	3.09	6.96	7.51	7.25	0.84	13.28	16.8	11.05	24.2107	4.1225	74.182	8.4857	5.9862	1	297.824	15.2806	226.709	20.9853	8.8755	1	213.813	22.4912	31.008	139.001	27.8391	1.9759	4.9274	2.0635
-0.485648	0.02995	hsa-miR-20b	JAZF1	221895	9.22	29.85	1.35	31.18	7.08	21.34	3.04	25.71	8.32	29.32	11.68	39.3	7.84	52.74	6.88	8.42	7.57	24.64	15.96	20.08	24.2107	4.1225	74.182	8.4857	5.9862	1	297.824	15.2806	226.709	20.9853	8.8755	1	213.813	22.4912	31.008	139.001	27.8391	1.9759	4.9274	2.0635
-0.448283	0.04744	hsa-miR-20b	KIAA0922	23240	0.78	8.37	0.51	2.38	3.84	11.94	0.38	0.63	2.25	4.35	3.29	16.17	1.86	1.04	3.29	1.96	2.52	12.05	6.72	11.42	24.2107	4.1225	74.182	8.4857	5.9862	1	297.824	15.2806	226.709	20.9853	8.8755	1	213.813	22.4912	31.008	139.001	27.8391	1.9759	4.9274	2.0635
-0.503122	0.02374	hsa-miR-20b	NPAT	4863	6.28	11.41	0.84	12.84	5.61	9.41	5.12	15.39	6.97	6.62	14.68	15.33	3.09	22.8	5.01	6.07	5.88	17.52	17.64	16.58	24.2107	4.1225	74.182	8.4857	5.9862	1	297.824	15.2806	226.709	20.9853	8.8755	1	213.813	22.4912	31.008	139.001	27.8391	1.9759	4.9274	2.0635
-0.57099	0.008551	hsa-miR-20b	STX6	10228	7.06	28.71	8.61	28.06	24.8	39.07	5.31	19.39	13.94	30.08	36.24	60.76	12.58	65.96	18.62	21.16	26.06	56.94	59.36	52.69	24.2107	4.1225	74.182	8.4857	5.9862	1	297.824	15.2806	226.709	20.9853	8.8755	1	213.813	22.4912	31.008	139.001	27.8391	1.9759	4.9274	2.0635
-0.451448	0.04571	hsa-miR-20b	CCND2	894	3.34	49.44	1.86	57.77	15.35	56.43	2.47	2.74	12.59	48.05	53.91	54.35	12.99	8.18	10.17	35.26	8.97	49	97.72	60.79	24.2107	4.1225	74.182	8.4857	5.9862	1	297.824	15.2806	226.709	20.9853	8.8755	1	213.813	22.4912	31.008	139.001	27.8391	1.9759	4.9274	2.0635
-0.502688	0.02388	hsa-miR-20b	MAPK9	5601	12.76	31.95	8.95	32.09	26.57	60.77	15.94	39.62	23.6	45.21	28.15	70.24	14.23	53.26	18.46	29.58	18.49	43.67	49.84	49.92	24.2107	4.1225	74.182	8.4857	5.9862	1	297.824	15.2806	226.709	20.9853	8.8755	1	213.813	22.4912	31.008	139.001	27.8391	1.9759	4.9274	2.0635
-0.457173	0.0427	hsa-miR-20b	WHSC1	7468	2.94	17.3	4.56	10.09	8.56	14.11	3.79	11.17	5.39	15.7	13.18	23.41	6.39	28.89	7.2	13.32	5.04	13.55	14.56	12.53	24.2107	4.1225	74.182	8.4857	5.9862	1	297.824	15.2806	226.709	20.9853	8.8755	1	213.813	22.4912	31.008	139.001	27.8391	1.9759	4.9274	2.0635
-0.473408	0.035	hsa-miR-21	ARHGAP24	83478	50.83	58.76	44.42	18.34	110.4	18.81	114.03	39.62	101.37	11.92	94.64	38.19	62.47	5.57	117.98	16.26	81.54	66.52	124.87	32.79	27275.9	67363.5	19922.2	137090	9613.7	64664.2	18137.5	14744.1	74530.2	385207	25174.6	223784	64272	508729	222679	96369.7	13504.9	84548.6	5740.68	47802.3
-0.536565	0.01472	hsa-miR-216a	NAA15	80155	5.49	7.61	2.2	10.45	15.35	25.68	1.52	10.54	4.5	13.05	22.16	36.51	4.95	25.06	2.35	4.9	20.18	39.29	41.72	40.53	3.4314	4.466	66.6825	28.6244	0	0	102.031	1	12.9061	3.7033	1.2679	1	46.552	2.4315	5.5158	91.8203	1.9709	1	1	1.3757
-0.460558	0.041	hsa-miR-216a	RP2	6102	9.22	21.68	1.01	36.13	11.81	17.73	3.98	28.03	9.44	22.89	13.78	22.58	7.22	47.34	15.8	13.32	7.01	29.02	29.96	36.84	3.4314	4.466	66.6825	28.6244	0	0	102.031	1	12.9061	3.7033	1.2679	1	46.552	2.4315	5.5158	91.8203	1.9709	1	1	1.3757
-0.603431	0.004849	hsa-miR-216b	KRAS	3845	14.13	48.49	14.19	47.32	26.27	42.32	16.13	54.59	25.4	35.56	21.86	63.27	15.46	33.94	21.44	32.12	20.46	49.69	62.44	50.84	138.973	1	38.1222	0.239	153.048	3.7769	91.9435	1	18.2633	1.4813	47.7585	1	37.405	1	1	36.4741	94.1109	1	4.1062	27.1694
-0.465933	0.0384	hsa-miR-216b	BCL11B	64919	1.96	7.8	0.68	22.56	0.59	5.43	1.33	0.01	4.05	1.89	2.99	11.15	2.47	6.96	2.03	5.29	1.12	12.05	8.4	9.21	138.973	1	38.1222	0.239	153.048	3.7769	91.9435	1	18.2633	1.4813	47.7585	1	37.405	1	1	36.4741	94.1109	1	4.1062	27.1694
-0.476059	0.03385	hsa-miR-216b	CSK	1445	6.28	19.97	4.22	17.06	9.74	32.19	3.98	6.11	11.24	15.89	13.48	29.27	10.1	15.84	4.69	17.43	11.77	31.07	21.56	24.5	138.973	1	38.1222	0.239	153.048	3.7769	91.9435	1	18.2633	1.4813	47.7585	1	37.405	1	1	36.4741	94.1109	1	4.1062	27.1694
-0.564325	0.009542	hsa-miR-216b	RP2	6102	9.22	21.68	1.01	36.13	11.81	17.73	3.98	28.03	9.44	22.89	13.78	22.58	7.22	47.34	15.8	13.32	7.01	29.02	29.96	36.84	138.973	1	38.1222	0.239	153.048	3.7769	91.9435	1	18.2633	1.4813	47.7585	1	37.405	1	1	36.4741	94.1109	1	4.1062	27.1694
-0.47128	0.03594	hsa-miR-216b	ZFC3H1	196441	3.92	31.38	4.56	18.34	10.63	18.45	7.02	16.44	16.41	20.24	16.17	77.49	14.23	26.28	17.21	18.22	6.73	15.47	26.88	15.29	138.973	1	38.1222	0.239	153.048	3.7769	91.9435	1	18.2633	1.4813	47.7585	1	37.405	1	1	36.4741	94.1109	1	4.1062	27.1694
-0.553727	0.01131	hsa-miR-216b	RPGRIP1L	23322	1.77	3.23	2.87	2.75	0.89	3.98	2.09	3.16	1.12	5.3	1.8	8.92	1.86	6.09	2.35	1.76	1.68	5.89	3.64	2.39	138.973	1	38.1222	0.239	153.048	3.7769	91.9435	1	18.2633	1.4813	47.7585	1	37.405	1	1	36.4741	94.1109	1	4.1062	27.1694
-0.567218	0.009101	hsa-miR-217	MAPK1	5594	28.65	122.46	25.84	112.24	95.34	181.23	46.11	110.86	80.47	215.85	71.58	160.27	65.36	125.66	89.97	102.25	73.7	147.29	161.83	198.22	146.027	158.888	191.861	47.3288	80.016	23.8629	170.327	1	22.6465	4.6908	358.823	1	78.2401	3.4446	12.2243	278.001	174.918	1	1.6425	36.1112
-0.548415	0.01229	hsa-miR-217	MIER3	166968	4.51	18.06	4.9	14.67	12.99	13.02	3.79	19.6	10.11	16.08	9.88	22.86	12.58	21.23	12.2	13.91	7.57	19.85	28.84	29.48	146.027	158.888	191.861	47.3288	80.016	23.8629	170.327	1	22.6465	4.6908	358.823	1	78.2401	3.4446	12.2243	278.001	174.918	1	1.6425	36.1112
-0.521948	0.01825	hsa-miR-217	KRAS	3845	14.13	48.49	14.19	47.32	26.27	42.32	16.13	54.59	25.4	35.56	21.86	63.27	15.46	33.94	21.44	32.12	20.46	49.69	62.44	50.84	146.027	158.888	191.861	47.3288	80.016	23.8629	170.327	1	22.6465	4.6908	358.823	1	78.2401	3.4446	12.2243	278.001	174.918	1	1.6425	36.1112
-0.488125	0.029	hsa-miR-217	RPGRIP1L	23322	1.77	3.23	2.87	2.75	0.89	3.98	2.09	3.16	1.12	5.3	1.8	8.92	1.86	6.09	2.35	1.76	1.68	5.89	3.64	2.39	146.027	158.888	191.861	47.3288	80.016	23.8629	170.327	1	22.6465	4.6908	358.823	1	78.2401	3.4446	12.2243	278.001	174.918	1	1.6425	36.1112
-0.505716	0.02292	hsa-miR-217	DOCK4	9732	7.46	21.87	3.88	44.75	13.28	43.05	18.02	21.08	15.96	18.16	15.57	58.81	16.7	17.75	14.71	12.14	14.85	43.67	34.72	46.79	146.027	158.888	191.861	47.3288	80.016	23.8629	170.327	1	22.6465	4.6908	358.823	1	78.2401	3.4446	12.2243	278.001	174.918	1	1.6425	36.1112
-0.456429	0.04309	hsa-miR-217	C18orf25	147339	0.78	40.31	9.29	28.43	19.78	15.92	10.25	23.82	23.83	23.08	5.09	31.78	12.58	47.34	21.44	27.23	3.92	24.09	22.4	21	146.027	158.888	191.861	47.3288	80.016	23.8629	170.327	1	22.6465	4.6908	358.823	1	78.2401	3.4446	12.2243	278.001	174.918	1	1.6425	36.1112
-0.534841	0.01511	hsa-miR-217	FEM1C	56929	4.71	15.78	1.86	14.67	12.99	38.34	1.71	16.44	6.74	33.11	8.09	27.04	7.84	33.42	5.95	9.01	8.41	16.97	15.4	16.21	146.027	158.888	191.861	47.3288	80.016	23.8629	170.327	1	22.6465	4.6908	358.823	1	78.2401	3.4446	12.2243	278.001	174.918	1	1.6425	36.1112
-0.455821	0.0434	hsa-miR-224	HOXA5	3202	12.36	18.25	5.24	5.69	11.81	6.51	11.19	26.98	18.21	4.73	7.49	5.85	18.56	0.01	10.17	4.9	7.57	10.27	29.4	10.13	6.8629	20.4407	4.1872	22.4692	6.5849	46.8673	6.78	5.6029	9.984	25.1824	4.6491	80.9336	11.5972	209.108	62.6123	7.0771	2.9564	30.955	2.4637	31.6403
-0.483522	0.03078	hsa-miR-30a	FAM49A	81553	0.01	2.85	0.01	2.2	0	0	0.01	0.84	1.57	3.41	0.6	0.56	1.03	2.61	0.01	0.78	0.01	0.27	1.12	1.66	140697	39467.2	76531.6	6416.34	177955	76308.1	163307	91421	119718	10995.3	300692	47690.8	92907.4	58529.9	45981.8	141944	168101	114101	187769	113115
-0.462867	0.03987	hsa-miR-30a	ADAMTS5	11096	5.1	79.48	2.36	28.43	3.54	20.98	6.83	2.95	3.82	39.16	1.8	19.79	10.93	23.32	14.55	25.07	1.12	20.26	34.44	25.05	140697	39467.2	76531.6	6416.34	177955	76308.1	163307	91421	119718	10995.3	300692	47690.8	92907.4	58529.9	45981.8	141944	168101	114101	187769	113115
-0.466338	0.03821	hsa-miR-30a	CELF2	10659	12.76	28.33	7.26	33.19	2.66	14.83	3.04	29.72	8.09	13.62	11.68	36.51	4.54	19.32	10.17	5.29	3.08	22.45	17.64	27.45	140697	39467.2	76531.6	6416.34	177955	76308.1	163307	91421	119718	10995.3	300692	47690.8	92907.4	58529.9	45981.8	141944	168101	114101	187769	113115
-0.548674	0.01224	hsa-miR-30a	LCP2	3937	5.49	36.32	5.4	103.8	3.25	42.69	5.88	7.8	13.49	34.81	15.87	46.83	11.55	56.56	15.02	30.17	3.36	40.38	18.48	37.95	140697	39467.2	76531.6	6416.34	177955	76308.1	163307	91421	119718	10995.3	300692	47690.8	92907.4	58529.9	45981.8	141944	168101	114101	187769	113115
-0.47533	0.03417	hsa-miR-30b	TAOK1	57551	0.01	0.38	0.01	2.57	1.18	0.72	0.38	0.01	0.45	1.7	1.8	6.41	0.62	1.91	0.94	0.01	0.01	3.42	1.4	2.03	733.374	81.2475	371.097	83.2438	216.702	74.5071	1341.61	1220.75	1259.2	535.002	575.638	243.117	956.522	444.354	318.876	678.49	1374.95	161.361	343.275	211.508
-0.536859	0.01466	hsa-miR-30b	PTGFRN	5738	2.16	35.18	0.01	4.22	3.25	18.81	0.95	3.58	4.5	18.16	11.08	39.86	2.89	13.05	2.35	3.92	2.24	43.12	13.16	16.76	733.374	81.2475	371.097	83.2438	216.702	74.5071	1341.61	1220.75	1259.2	535.002	575.638	243.117	956.522	444.354	318.876	678.49	1374.95	161.361	343.275	211.508
-0.529494	0.01635	hsa-miR-30b	STIM2	57620	4.91	11.6	1.01	15.22	10.63	18.09	3.79	13.07	7.19	8.13	5.99	15.33	8.45	18.27	9.86	11.36	4.48	9.99	14.56	19.9	733.374	81.2475	371.097	83.2438	216.702	74.5071	1341.61	1220.75	1259.2	535.002	575.638	243.117	956.522	444.354	318.876	678.49	1374.95	161.361	343.275	211.508
-0.500771	0.02451	hsa-miR-30b	ITGA5	3678	11.38	28.52	2.7	14.67	11.81	77.05	2.47	0.01	4.95	94.4	56.6	54.35	2.68	38.81	8.61	9.4	4.48	44.49	22.96	57.48	733.374	81.2475	371.097	83.2438	216.702	74.5071	1341.61	1220.75	1259.2	535.002	575.638	243.117	956.522	444.354	318.876	678.49	1374.95	161.361	343.275	211.508
-0.532725	0.01559	hsa-miR-30b	C13orf18	80183	0.01	3.99	0.01	3.12	0.01	10.85	0.95	0.01	0.45	1.7	2.4	3.62	0.62	4.53	0.78	0.59	0.01	1.37	1.96	4.05	733.374	81.2475	371.097	83.2438	216.702	74.5071	1341.61	1220.75	1259.2	535.002	575.638	243.117	956.522	444.354	318.876	678.49	1374.95	161.361	343.275	211.508
-0.505064	0.02312	hsa-miR-30b	RAPGEF4	11069	5.3	32.14	3.04	9.35	7.97	9.04	3.04	2.95	4.05	3.22	3.89	7.25	3.09	4.87	5.16	16.45	1.4	10.4	5.32	23.95	733.374	81.2475	371.097	83.2438	216.702	74.5071	1341.61	1220.75	1259.2	535.002	575.638	243.117	956.522	444.354	318.876	678.49	1374.95	161.361	343.275	211.508
-0.535438	0.01497	hsa-miR-30b	JAG2	3714	0.39	8.94	0.84	21.82	0.59	6.15	0.38	1.26	0.45	7.95	1.2	2.51	0.82	5.22	1.41	5.48	0.01	7.25	1.68	6.82	733.374	81.2475	371.097	83.2438	216.702	74.5071	1341.61	1220.75	1259.2	535.002	575.638	243.117	956.522	444.354	318.876	678.49	1374.95	161.361	343.275	211.508
-0.514729	0.02022	hsa-miR-30b	ACTN1	87	26.89	343.42	20.1	406.41	26.86	182.68	18.59	12.22	53.95	191.44	78.77	71.63	34.64	83.02	48.04	244.85	20.18	103.07	92.68	107.77	733.374	81.2475	371.097	83.2438	216.702	74.5071	1341.61	1220.75	1259.2	535.002	575.638	243.117	956.522	444.354	318.876	678.49	1374.95	161.361	343.275	211.508
-0.45086	0.04603	hsa-miR-30b	DLL4	54567	0.98	9.13	0.01	2.57	11.22	130.59	0	0	0.45	1.51	34.74	24.81	0.62	0.52	0.01	5.09	10.09	59.13	31.36	83.08	733.374	81.2475	371.097	83.2438	216.702	74.5071	1341.61	1220.75	1259.2	535.002	575.638	243.117	956.522	444.354	318.876	678.49	1374.95	161.361	343.275	211.508
-0.5718	0.008437	hsa-miR-30b	SEC23A	10484	5.1	38.03	13.34	73.54	64.94	105.27	16.13	10.54	32.82	77.37	82.96	113.72	31.13	111.91	41.46	53.48	53.8	151.39	76.16	156.59	733.374	81.2475	371.097	83.2438	216.702	74.5071	1341.61	1220.75	1259.2	535.002	575.638	243.117	956.522	444.354	318.876	678.49	1374.95	161.361	343.275	211.508
-0.484791	0.03028	hsa-miR-30b	GRB10	2887	21.98	241.5	66.55	68.04	51.66	208.36	68.31	41.31	44.51	107.07	50.61	61.88	27.22	54.48	84.65	123.99	38.95	68.85	28.28	145.72	733.374	81.2475	371.097	83.2438	216.702	74.5071	1341.61	1220.75	1259.2	535.002	575.638	243.117	956.522	444.354	318.876	678.49	1374.95	161.361	343.275	211.508
-0.51745	0.01946	hsa-miR-30b	PRDM1	639	0.39	18.44	1.01	15.22	0.01	14.47	0.01	1.69	3.82	2.46	4.49	8.36	1.65	4.18	0.78	18.22	0.01	6.98	4.2	9.76	733.374	81.2475	371.097	83.2438	216.702	74.5071	1341.61	1220.75	1259.2	535.002	575.638	243.117	956.522	444.354	318.876	678.49	1374.95	161.361	343.275	211.508
-0.448124	0.04753	hsa-miR-30b	INSIG2	51141	6.67	18.83	5.24	19.26	38.96	99.12	7.59	7.38	6.97	44.65	47.32	235.81	9.07	43.16	19.56	15.67	51	154.4	150.91	142.95	733.374	81.2475	371.097	83.2438	216.702	74.5071	1341.61	1220.75	1259.2	535.002	575.638	243.117	956.522	444.354	318.876	678.49	1374.95	161.361	343.275	211.508
-0.610969	0.004214	hsa-miR-30b	PCDH17	27253	3.73	42.78	3.21	17.97	6.79	34	1.71	1.48	2.7	15.51	5.69	10.59	3.51	5.05	5.48	16.85	4.48	33.67	9.52	49	733.374	81.2475	371.097	83.2438	216.702	74.5071	1341.61	1220.75	1259.2	535.002	575.638	243.117	956.522	444.354	318.876	678.49	1374.95	161.361	343.275	211.508
-0.572994	0.00827	hsa-miR-30b	CSNK1A1	1452	32.38	73.4	27.87	99.22	124.27	183.4	37.19	89.79	50.57	90.61	74.87	185.08	30.52	105.65	48.97	80.9	67.53	152.62	169.11	156.4	733.374	81.2475	371.097	83.2438	216.702	74.5071	1341.61	1220.75	1259.2	535.002	575.638	243.117	956.522	444.354	318.876	678.49	1374.95	161.361	343.275	211.508
-0.480595	0.03196	hsa-miR-30b	BCL6	604	11.19	70.93	3.38	21.09	18.3	31.11	3.42	10.12	17.76	40.1	19.17	62.99	10.72	53.78	8.76	25.07	1.96	10.95	40.88	14.74	733.374	81.2475	371.097	83.2438	216.702	74.5071	1341.61	1220.75	1259.2	535.002	575.638	243.117	956.522	444.354	318.876	678.49	1374.95	161.361	343.275	211.508
-0.537339	0.01455	hsa-miR-30b	EDNRA	1909	5.3	29.66	1.35	42.73	6.79	31.83	5.5	6.96	5.84	15.13	5.99	15.61	11.96	6.79	20.03	15.47	3.36	5.06	22.68	59.87	733.374	81.2475	371.097	83.2438	216.702	74.5071	1341.61	1220.75	1259.2	535.002	575.638	243.117	956.522	444.354	318.876	678.49	1374.95	161.361	343.275	211.508
-0.598566	0.005299	hsa-miR-30b	MARCKS	4082	28.26	102.3	25.67	300.77	100.66	446.02	32.07	75.24	78.9	164.77	216.24	301.87	85.98	388.99	67.12	192.94	58.29	432	330.1	482.65	733.374	81.2475	371.097	83.2438	216.702	74.5071	1341.61	1220.75	1259.2	535.002	575.638	243.117	956.522	444.354	318.876	678.49	1374.95	161.361	343.275	211.508
-0.66625	0.00134	hsa-miR-30b	CASP3	836	4.51	30.23	17.57	20.54	9.45	11.94	6.07	9.48	6.07	23.84	13.18	33.73	4.12	12.36	12.52	16.65	5.88	25.19	20.72	36.84	733.374	81.2475	371.097	83.2438	216.702	74.5071	1341.61	1220.75	1259.2	535.002	575.638	243.117	956.522	444.354	318.876	678.49	1374.95	161.361	343.275	211.508
-0.568654	0.008889	hsa-miR-30b	CCNE2	9134	0.01	1.14	0.01	2.02	0.01	2.17	0	0	0.01	2.08	0.01	2.23	0.01	1.91	0.31	2.94	0.01	2.46	1.68	3.87	733.374	81.2475	371.097	83.2438	216.702	74.5071	1341.61	1220.75	1259.2	535.002	575.638	243.117	956.522	444.354	318.876	678.49	1374.95	161.361	343.275	211.508
-0.506663	0.02262	hsa-miR-30b	THBS2	7058	3.14	335.81	1.35	241.53	7.97	163.87	3.79	0.42	8.54	16.27	58.4	165.85	16.49	298.14	16.12	20.37	3.92	6.02	14	70.74	733.374	81.2475	371.097	83.2438	216.702	74.5071	1341.61	1220.75	1259.2	535.002	575.638	243.117	956.522	444.354	318.876	678.49	1374.95	161.361	343.275	211.508
-0.558741	0.01044	hsa-miR-30b	PELI1	57162	7.06	13.69	4.73	21.27	16.53	25.68	8.35	3.79	6.74	15.7	7.19	48.78	5.77	39.68	12.52	14.5	7.01	25.32	48.16	36.11	733.374	81.2475	371.097	83.2438	216.702	74.5071	1341.61	1220.75	1259.2	535.002	575.638	243.117	956.522	444.354	318.876	678.49	1374.95	161.361	343.275	211.508
-0.58631	0.006589	hsa-miR-30b	CBFB	865	8.63	75.3	6.42	29.71	22.14	54.98	12.52	28.24	14.61	39.73	33.84	96.16	12.99	74.49	28.48	22.33	16.25	69.26	50.96	47.71	733.374	81.2475	371.097	83.2438	216.702	74.5071	1341.61	1220.75	1259.2	535.002	575.638	243.117	956.522	444.354	318.876	678.49	1374.95	161.361	343.275	211.508
-0.563659	0.009646	hsa-miR-30b	YWHAZ	7534	90.47	446.67	197.28	727.72	296.37	316.16	123.52	263.03	265.01	402.75	202.76	559.14	211.34	546.33	248.47	438.58	171.78	302.24	457.22	365.12	733.374	81.2475	371.097	83.2438	216.702	74.5071	1341.61	1220.75	1259.2	535.002	575.638	243.117	956.522	444.354	318.876	678.49	1374.95	161.361	343.275	211.508
-0.671153	0.001197	hsa-miR-30b	ATXN1	6310	9.22	27	3.04	25.49	18.3	26.05	6.83	4.43	13.49	27.05	17.37	37.91	7.84	38.29	14.08	16.45	8.97	31.48	22.12	34.63	733.374	81.2475	371.097	83.2438	216.702	74.5071	1341.61	1220.75	1259.2	535.002	575.638	243.117	956.522	444.354	318.876	678.49	1374.95	161.361	343.275	211.508
-0.487364	0.02929	hsa-miR-30b	RUNX1	861	3.34	36.51	1.01	37.78	4.72	27.13	0.95	3.16	4.72	19.67	17.37	93.65	4.33	92.94	3.91	10.19	1.68	63.79	13.72	25.05	733.374	81.2475	371.097	83.2438	216.702	74.5071	1341.61	1220.75	1259.2	535.002	575.638	243.117	956.522	444.354	318.876	678.49	1374.95	161.361	343.275	211.508
-0.600467	0.005119	hsa-miR-30b	CPEB2	132864	9.22	61.99	23.14	67.49	49.59	88.99	14.04	45.74	32.37	56.18	33.84	123.48	32.78	25.58	22.22	35.65	17.09	104.3	70	131.72	733.374	81.2475	371.097	83.2438	216.702	74.5071	1341.61	1220.75	1259.2	535.002	575.638	243.117	956.522	444.354	318.876	678.49	1374.95	161.361	343.275	211.508
-0.459958	0.0413	hsa-miR-30b	MIER3	166968	4.51	18.06	4.9	14.67	12.99	13.02	3.79	19.6	10.11	16.08	9.88	22.86	12.58	21.23	12.2	13.91	7.57	19.85	28.84	29.48	733.374	81.2475	371.097	83.2438	216.702	74.5071	1341.61	1220.75	1259.2	535.002	575.638	243.117	956.522	444.354	318.876	678.49	1374.95	161.361	343.275	211.508
-0.459812	0.04137	hsa-miR-30b	MEX3B	84206	0.98	18.64	0.84	11.19	1.77	5.43	0.76	0.42	0.9	2.65	0.6	1.67	0.82	16.01	1.72	3.53	1.4	0.96	8.12	4.05	733.374	81.2475	371.097	83.2438	216.702	74.5071	1341.61	1220.75	1259.2	535.002	575.638	243.117	956.522	444.354	318.876	678.49	1374.95	161.361	343.275	211.508
-0.473978	0.03475	hsa-miR-30b	LMBR1L	55716	1.96	7.23	0.51	8.62	10.92	24.24	4.55	6.96	6.07	11.73	14.97	23.97	3.71	10.96	6.26	5.88	3.08	6.57	11.76	10.68	733.374	81.2475	371.097	83.2438	216.702	74.5071	1341.61	1220.75	1259.2	535.002	575.638	243.117	956.522	444.354	318.876	678.49	1374.95	161.361	343.275	211.508
-0.454067	0.04431	hsa-miR-30b	C9orf30	91283	0	0	1.35	3.3	8.56	34	0.01	2.74	0.9	4.35	18.27	20.9	0.41	3.65	0.31	0.01	8.69	26.56	31.36	29.29	733.374	81.2475	371.097	83.2438	216.702	74.5071	1341.61	1220.75	1259.2	535.002	575.638	243.117	956.522	444.354	318.876	678.49	1374.95	161.361	343.275	211.508
-0.504057	0.02344	hsa-miR-30b	ST8SIA4	7903	1.96	33.66	0.34	25.86	2.36	28.22	1.14	2.11	1.35	12.67	8.69	72.75	1.86	17.93	2.5	29.38	0.56	111.42	7	100.95	733.374	81.2475	371.097	83.2438	216.702	74.5071	1341.61	1220.75	1259.2	535.002	575.638	243.117	956.522	444.354	318.876	678.49	1374.95	161.361	343.275	211.508
-0.463699	0.03946	hsa-miR-30b	USP37	57695	3.34	7.04	1.01	6.79	4.43	12.66	1.71	3.79	4.27	2.84	3.89	16.17	5.15	9.75	2.19	3.72	6.73	23	17.92	13.26	733.374	81.2475	371.097	83.2438	216.702	74.5071	1341.61	1220.75	1259.2	535.002	575.638	243.117	956.522	444.354	318.876	678.49	1374.95	161.361	343.275	211.508
-0.554733	0.01113	hsa-miR-30b	BCL11B	64919	1.96	7.8	0.68	22.56	0.59	5.43	1.33	0.01	4.05	1.89	2.99	11.15	2.47	6.96	2.03	5.29	1.12	12.05	8.4	9.21	733.374	81.2475	371.097	83.2438	216.702	74.5071	1341.61	1220.75	1259.2	535.002	575.638	243.117	956.522	444.354	318.876	678.49	1374.95	161.361	343.275	211.508
-0.50558	0.02296	hsa-miR-30b	SNX33	257364	4.71	41.64	8.45	10.27	3.25	22.43	4.93	4	9.22	14.94	12.58	23.41	8.87	12.01	6.1	20.37	5.04	21.49	10.64	9.76	733.374	81.2475	371.097	83.2438	216.702	74.5071	1341.61	1220.75	1259.2	535.002	575.638	243.117	956.522	444.354	318.876	678.49	1374.95	161.361	343.275	211.508
-0.558005	0.01057	hsa-miR-30b	TMCC1	23023	3.53	56.29	4.9	31.36	10.63	67.65	5.88	8.22	7.19	62.99	9.28	83.9	5.57	85.46	9.08	36.04	8.13	85.41	10.08	53.79	733.374	81.2475	371.097	83.2438	216.702	74.5071	1341.61	1220.75	1259.2	535.002	575.638	243.117	956.522	444.354	318.876	678.49	1374.95	161.361	343.275	211.508
-0.59272	0.005885	hsa-miR-30b	CLOCK	9575	2.94	4.94	1.86	5.32	2.66	2.53	0.38	2.53	2.47	5.49	2.7	5.57	2.47	3.48	2.97	0.78	0.01	3.42	4.48	1.66	733.374	81.2475	371.097	83.2438	216.702	74.5071	1341.61	1220.75	1259.2	535.002	575.638	243.117	956.522	444.354	318.876	678.49	1374.95	161.361	343.275	211.508
-0.546361	0.01269	hsa-miR-30b	CBLB	868	1.37	15.59	0.68	6.6	6.79	11.94	1.71	5.27	5.39	6.43	13.48	11.71	3.71	5.22	3.6	4.9	3.36	11.5	3.92	13.08	733.374	81.2475	371.097	83.2438	216.702	74.5071	1341.61	1220.75	1259.2	535.002	575.638	243.117	956.522	444.354	318.876	678.49	1374.95	161.361	343.275	211.508
-0.462022	0.04028	hsa-miR-30b	KRAS	3845	14.13	48.49	14.19	47.32	26.27	42.32	16.13	54.59	25.4	35.56	21.86	63.27	15.46	33.94	21.44	32.12	20.46	49.69	62.44	50.84	733.374	81.2475	371.097	83.2438	216.702	74.5071	1341.61	1220.75	1259.2	535.002	575.638	243.117	956.522	444.354	318.876	678.49	1374.95	161.361	343.275	211.508
-0.456904	0.04284	hsa-miR-30b	SLC4A7	9497	8.63	19.02	4.22	27.14	9.74	73.43	4.93	0.84	8.09	7.76	23.36	174.21	6.6	25.76	7.98	4.9	13.73	78.98	138.31	86.58	733.374	81.2475	371.097	83.2438	216.702	74.5071	1341.61	1220.75	1259.2	535.002	575.638	243.117	956.522	444.354	318.876	678.49	1374.95	161.361	343.275	211.508
-0.533819	0.01534	hsa-miR-30b	NAA25	80018	5.1	28.52	4.39	30.99	15.05	27.13	5.31	10.75	9.22	31.78	20.96	75.26	7.63	24.71	9.86	23.51	11.77	29.98	31.92	29.84	733.374	81.2475	371.097	83.2438	216.702	74.5071	1341.61	1220.75	1259.2	535.002	575.638	243.117	956.522	444.354	318.876	678.49	1374.95	161.361	343.275	211.508
-0.631124	0.002844	hsa-miR-30b	WIPF1	7456	12.76	63.51	16.55	153.5	37.19	82.11	9.49	24.03	37.31	35.75	35.04	107.59	29.9	101.29	37.55	80.31	28.58	108	78.12	134.66	733.374	81.2475	371.097	83.2438	216.702	74.5071	1341.61	1220.75	1259.2	535.002	575.638	243.117	956.522	444.354	318.876	678.49	1374.95	161.361	343.275	211.508
-0.597482	0.005404	hsa-miR-30b	PCGF3	10336	20.02	121.13	19.59	72.81	42.51	98.03	9.49	33.3	42.71	42.56	47.62	87.24	15.67	54.65	31.92	116.74	16.53	46.81	75.04	95.43	733.374	81.2475	371.097	83.2438	216.702	74.5071	1341.61	1220.75	1259.2	535.002	575.638	243.117	956.522	444.354	318.876	678.49	1374.95	161.361	343.275	211.508
-0.523653	0.0178	hsa-miR-30b	GNA13	10672	17.07	86.14	12.33	53.19	42.8	62.94	26.94	20.87	36.19	82.29	39.53	102.29	34.23	112.78	20.18	52.89	39.23	87.33	89.32	97.45	733.374	81.2475	371.097	83.2438	216.702	74.5071	1341.61	1220.75	1259.2	535.002	575.638	243.117	956.522	444.354	318.876	678.49	1374.95	161.361	343.275	211.508
-0.498034	0.02543	hsa-miR-30b	ARHGEF6	9459	4.12	78.34	3.38	17.24	8.86	43.77	10.81	17.28	8.32	76.99	35.04	80.27	5.98	32.37	19.25	9.99	5.32	26.83	23.8	76.08	733.374	81.2475	371.097	83.2438	216.702	74.5071	1341.61	1220.75	1259.2	535.002	575.638	243.117	956.522	444.354	318.876	678.49	1374.95	161.361	343.275	211.508
-0.60746	0.0045	hsa-miR-30b	STX2	2054	10.2	84.24	12.33	102.89	20.96	66.2	14.99	9.48	35.06	43.89	26.66	85.01	26.6	51	17.37	40.35	9.53	32.99	68.6	39.42	733.374	81.2475	371.097	83.2438	216.702	74.5071	1341.61	1220.75	1259.2	535.002	575.638	243.117	956.522	444.354	318.876	678.49	1374.95	161.361	343.275	211.508
-0.517654	0.0194	hsa-miR-30b	HECTD2	143279	5.89	30.8	2.87	5.87	7.97	14.83	2.66	2.32	4.05	5.3	8.09	44.6	3.51	10.96	5.95	9.01	7.57	17.79	34.72	27.08	733.374	81.2475	371.097	83.2438	216.702	74.5071	1341.61	1220.75	1259.2	535.002	575.638	243.117	956.522	444.354	318.876	678.49	1374.95	161.361	343.275	211.508
-0.492389	0.02742	hsa-miR-30b	HLX	3142	0.39	15.21	0.68	8.8	0.59	28.22	0.57	0.84	0.67	4.92	3.29	2.51	1.86	9.75	1.72	19.2	1.12	9.72	2.24	14.18	733.374	81.2475	371.097	83.2438	216.702	74.5071	1341.61	1220.75	1259.2	535.002	575.638	243.117	956.522	444.354	318.876	678.49	1374.95	161.361	343.275	211.508
-0.460558	0.041	hsa-miR-30b	PRRX1	5396	0.59	9.13	0.01	8.62	1.18	15.55	0	0	1.12	3.41	19.77	1.67	0.62	5.57	4.85	1.76	0.01	0.68	5.04	7.37	733.374	81.2475	371.097	83.2438	216.702	74.5071	1341.61	1220.75	1259.2	535.002	575.638	243.117	956.522	444.354	318.876	678.49	1374.95	161.361	343.275	211.508
-0.559924	0.01025	hsa-miR-30b	NR3C1	2908	21.98	59.71	17.9	57.22	23.61	75.97	16.51	33.93	23.38	39.92	24.26	105.64	20.41	69.62	36.93	42.51	45.96	90.07	47.88	97.45	733.374	81.2475	371.097	83.2438	216.702	74.5071	1341.61	1220.75	1259.2	535.002	575.638	243.117	956.522	444.354	318.876	678.49	1374.95	161.361	343.275	211.508
-0.505226	0.02307	hsa-miR-30b	BDNF	627	0.01	5.7	0.01	1.65	0	0	0	0	0.01	0.38	0.6	2.23	0	0	0.31	2.74	0.01	3.01	2.24	4.05	733.374	81.2475	371.097	83.2438	216.702	74.5071	1341.61	1220.75	1259.2	535.002	575.638	243.117	956.522	444.354	318.876	678.49	1374.95	161.361	343.275	211.508
-0.472176	0.03554	hsa-miR-30b	FNDC3B	64778	33.75	52.48	19.93	61.25	89.15	374.76	21.25	24.87	17.98	73.78	146.15	520.39	20.82	203.63	46.16	38	84.07	222.3	217.83	152.72	733.374	81.2475	371.097	83.2438	216.702	74.5071	1341.61	1220.75	1259.2	535.002	575.638	243.117	956.522	444.354	318.876	678.49	1374.95	161.361	343.275	211.508
-0.567249	0.009097	hsa-miR-30b	BACH1	571	3.73	26.24	9.63	54.65	25.68	50.64	16.51	17.91	15.96	33.29	19.47	84.73	13.81	59	21.12	32.32	21.86	51.47	55.44	51.77	733.374	81.2475	371.097	83.2438	216.702	74.5071	1341.61	1220.75	1259.2	535.002	575.638	243.117	956.522	444.354	318.876	678.49	1374.95	161.361	343.275	211.508
-0.577898	0.007614	hsa-miR-30b	ASAP1	50807	5.49	80.05	13.51	93.53	16.24	72.35	9.3	8.22	17.08	112.56	23.06	76.37	14.85	47.69	17.99	87.17	14.85	47.77	59.08	77.37	733.374	81.2475	371.097	83.2438	216.702	74.5071	1341.61	1220.75	1259.2	535.002	575.638	243.117	956.522	444.354	318.876	678.49	1374.95	161.361	343.275	211.508
-0.527694	0.01679	hsa-miR-30b	ADAMTS5	11096	5.1	79.48	2.36	28.43	3.54	20.98	6.83	2.95	3.82	39.16	1.8	19.79	10.93	23.32	14.55	25.07	1.12	20.26	34.44	25.05	733.374	81.2475	371.097	83.2438	216.702	74.5071	1341.61	1220.75	1259.2	535.002	575.638	243.117	956.522	444.354	318.876	678.49	1374.95	161.361	343.275	211.508
-0.55437	0.01119	hsa-miR-30b	B4GALT5	9334	23.55	181.03	125.83	84.36	34.83	255.75	69.63	32.04	61.81	192.96	41.93	93.38	30.1	118.53	90.12	95	43.71	117.72	90.16	114.22	733.374	81.2475	371.097	83.2438	216.702	74.5071	1341.61	1220.75	1259.2	535.002	575.638	243.117	956.522	444.354	318.876	678.49	1374.95	161.361	343.275	211.508
-0.448069	0.04756	hsa-miR-30b	C13orf15	28984	13.54	282.19	7.94	35.4	14.17	175.8	10.25	8.01	13.49	26.67	85.06	31.22	18.56	5.22	21.28	70.32	38.11	48.32	106.39	318.15	733.374	81.2475	371.097	83.2438	216.702	74.5071	1341.61	1220.75	1259.2	535.002	575.638	243.117	956.522	444.354	318.876	678.49	1374.95	161.361	343.275	211.508
-0.590036	0.006172	hsa-miR-30b	CDH13	1012	6.67	54.38	2.2	28.43	9.15	47.39	1.71	1.05	2.7	15.13	2.4	17.28	3.3	1.91	3.44	36.83	8.69	41.89	20.72	61.9	733.374	81.2475	371.097	83.2438	216.702	74.5071	1341.61	1220.75	1259.2	535.002	575.638	243.117	956.522	444.354	318.876	678.49	1374.95	161.361	343.275	211.508
-0.456411	0.04309	hsa-miR-30b	PDCL	5082	2.94	14.26	3.04	18.52	19.19	19.53	3.6	19.6	10.34	8.7	20.07	15.89	7.01	25.58	13.46	18.41	9.81	40.65	30.8	54.71	733.374	81.2475	371.097	83.2438	216.702	74.5071	1341.61	1220.75	1259.2	535.002	575.638	243.117	956.522	444.354	318.876	678.49	1374.95	161.361	343.275	211.508
-0.536162	0.01481	hsa-miR-30b	SEL1L3	23231	5.3	117.52	20.44	198.62	28.34	226.09	18.4	12.01	69.01	168.18	43.13	328.9	71.75	186.4	23.78	110.28	16.81	248.85	33.32	103.16	733.374	81.2475	371.097	83.2438	216.702	74.5071	1341.61	1220.75	1259.2	535.002	575.638	243.117	956.522	444.354	318.876	678.49	1374.95	161.361	343.275	211.508
-0.549281	0.01212	hsa-miR-30b	SEMA6A	57556	7.46	22.44	2.36	45.85	20.66	108.88	3.6	3.16	12.81	12.86	26.36	22.58	9.07	0.35	8.29	23.51	6.16	73.64	14.84	78.48	733.374	81.2475	371.097	83.2438	216.702	74.5071	1341.61	1220.75	1259.2	535.002	575.638	243.117	956.522	444.354	318.876	678.49	1374.95	161.361	343.275	211.508
-0.474867	0.03437	hsa-miR-30b	CELF2	10659	12.76	28.33	7.26	33.19	2.66	14.83	3.04	29.72	8.09	13.62	11.68	36.51	4.54	19.32	10.17	5.29	3.08	22.45	17.64	27.45	733.374	81.2475	371.097	83.2438	216.702	74.5071	1341.61	1220.75	1259.2	535.002	575.638	243.117	956.522	444.354	318.876	678.49	1374.95	161.361	343.275	211.508
-0.510617	0.02142	hsa-miR-30b	ARL4C	10123	11.58	101.35	3.72	122.33	12.69	185.93	2.28	1.9	15.51	129.58	97.34	154.7	14.23	338.52	14.55	28.01	12.89	104.58	84.84	133.93	733.374	81.2475	371.097	83.2438	216.702	74.5071	1341.61	1220.75	1259.2	535.002	575.638	243.117	956.522	444.354	318.876	678.49	1374.95	161.361	343.275	211.508
-0.54115	0.01374	hsa-miR-30b	DMTF1	9988	12.76	112.38	4.56	72.07	46.05	59.33	26.94	30.14	40.01	70.56	23.36	82.5	32.58	100.08	55.7	45.05	18.49	30.52	84.84	63.74	733.374	81.2475	371.097	83.2438	216.702	74.5071	1341.61	1220.75	1259.2	535.002	575.638	243.117	956.522	444.354	318.876	678.49	1374.95	161.361	343.275	211.508
-0.453563	0.04458	hsa-miR-30b	SAP30	8819	0.98	22.82	4.22	10.45	6.49	154.1	2.85	0.63	3.6	81.91	32.05	128.77	2.68	17.58	3.44	17.43	15.13	44.08	16.52	98.93	733.374	81.2475	371.097	83.2438	216.702	74.5071	1341.61	1220.75	1259.2	535.002	575.638	243.117	956.522	444.354	318.876	678.49	1374.95	161.361	343.275	211.508
-0.48658	0.02959	hsa-miR-30b	OSBPL11	114885	4.12	12.55	2.87	15.41	15.35	28.22	5.69	9.91	13.04	28	37.74	50.73	10.1	25.58	15.8	22.92	12.61	53.52	32.2	46.42	733.374	81.2475	371.097	83.2438	216.702	74.5071	1341.61	1220.75	1259.2	535.002	575.638	243.117	956.522	444.354	318.876	678.49	1374.95	161.361	343.275	211.508
-0.528265	0.01665	hsa-miR-30b	NRP1	8829	20.8	131.59	22.8	203.02	144.94	330.99	59.2	21.29	146.55	136.21	205.75	362.91	127.01	391.6	106.55	244.65	84.07	516.59	160.15	368.07	733.374	81.2475	371.097	83.2438	216.702	74.5071	1341.61	1220.75	1259.2	535.002	575.638	243.117	956.522	444.354	318.876	678.49	1374.95	161.361	343.275	211.508
-0.524569	0.01757	hsa-miR-30b	NID2	22795	4.91	81.01	28.88	49.7	33.06	124.8	1.9	1.69	8.54	32.35	108.12	57.7	4.54	9.05	11.27	63.07	57.45	63.65	87.36	146.64	733.374	81.2475	371.097	83.2438	216.702	74.5071	1341.61	1220.75	1259.2	535.002	575.638	243.117	956.522	444.354	318.876	678.49	1374.95	161.361	343.275	211.508
-0.570088	0.00868	hsa-miR-30b	LCP2	3937	5.49	36.32	5.4	103.8	3.25	42.69	5.88	7.8	13.49	34.81	15.87	46.83	11.55	56.56	15.02	30.17	3.36	40.38	18.48	37.95	733.374	81.2475	371.097	83.2438	216.702	74.5071	1341.61	1220.75	1259.2	535.002	575.638	243.117	956.522	444.354	318.876	678.49	1374.95	161.361	343.275	211.508
-0.52842	0.01661	hsa-miR-30b	RASL12	51285	2.94	22.25	1.52	10.09	5.61	38.71	1.9	1.05	3.37	3.22	8.39	7.25	0.01	5.57	2.5	10.97	3.36	5.48	8.12	30.76	733.374	81.2475	371.097	83.2438	216.702	74.5071	1341.61	1220.75	1259.2	535.002	575.638	243.117	956.522	444.354	318.876	678.49	1374.95	161.361	343.275	211.508
-0.470167	0.03644	hsa-miR-30b	VGLL3	389136	2.94	56.67	0.01	24.94	2.66	12.3	1.52	0.42	0.67	2.08	16.77	0.56	5.15	4.7	5.01	5.68	1.12	4.79	36.68	17.5	733.374	81.2475	371.097	83.2438	216.702	74.5071	1341.61	1220.75	1259.2	535.002	575.638	243.117	956.522	444.354	318.876	678.49	1374.95	161.361	343.275	211.508
-0.493414	0.02705	hsa-miR-30c	STIM2	57620	4.91	11.6	1.01	15.22	10.63	18.09	3.79	13.07	7.19	8.13	5.99	15.33	8.45	18.27	9.86	11.36	4.48	9.99	14.56	19.9	1280.5	214.026	1430.33	149.636	763.644	195.023	7668.68	2839.31	6283.07	2042.49	1558.28	493.189	4537.11	2185.7	991.511	2220.02	4179.31	729.089	1143.15	667.542
-0.470328	0.03637	hsa-miR-30c	SEC23A	10484	5.1	38.03	13.34	73.54	64.94	105.27	16.13	10.54	32.82	77.37	82.96	113.72	31.13	111.91	41.46	53.48	53.8	151.39	76.16	156.59	1280.5	214.026	1430.33	149.636	763.644	195.023	7668.68	2839.31	6283.07	2042.49	1558.28	493.189	4537.11	2185.7	991.511	2220.02	4179.31	729.089	1143.15	667.542
-0.460794	0.04088	hsa-miR-30c	RASL12	51285	2.94	22.25	1.52	10.09	5.61	38.71	1.9	1.05	3.37	3.22	8.39	7.25	0.01	5.57	2.5	10.97	3.36	5.48	8.12	30.76	1280.5	214.026	1430.33	149.636	763.644	195.023	7668.68	2839.31	6283.07	2042.49	1558.28	493.189	4537.11	2185.7	991.511	2220.02	4179.31	729.089	1143.15	667.542
-0.548136	0.01234	hsa-miR-30c	CSNK1A1	1452	32.38	73.4	27.87	99.22	124.27	183.4	37.19	89.79	50.57	90.61	74.87	185.08	30.52	105.65	48.97	80.9	67.53	152.62	169.11	156.4	1280.5	214.026	1430.33	149.636	763.644	195.023	7668.68	2839.31	6283.07	2042.49	1558.28	493.189	4537.11	2185.7	991.511	2220.02	4179.31	729.089	1143.15	667.542
-0.460185	0.04118	hsa-miR-30c	EDNRA	1909	5.3	29.66	1.35	42.73	6.79	31.83	5.5	6.96	5.84	15.13	5.99	15.61	11.96	6.79	20.03	15.47	3.36	5.06	22.68	59.87	1280.5	214.026	1430.33	149.636	763.644	195.023	7668.68	2839.31	6283.07	2042.49	1558.28	493.189	4537.11	2185.7	991.511	2220.02	4179.31	729.089	1143.15	667.542
-0.498373	0.02532	hsa-miR-30c	MARCKS	4082	28.26	102.3	25.67	300.77	100.66	446.02	32.07	75.24	78.9	164.77	216.24	301.87	85.98	388.99	67.12	192.94	58.29	432	330.1	482.65	1280.5	214.026	1430.33	149.636	763.644	195.023	7668.68	2839.31	6283.07	2042.49	1558.28	493.189	4537.11	2185.7	991.511	2220.02	4179.31	729.089	1143.15	667.542
-0.482409	0.03122	hsa-miR-30c	CCNE2	9134	0.01	1.14	0.01	2.02	0.01	2.17	0	0	0.01	2.08	0.01	2.23	0.01	1.91	0.31	2.94	0.01	2.46	1.68	3.87	1280.5	214.026	1430.33	149.636	763.644	195.023	7668.68	2839.31	6283.07	2042.49	1558.28	493.189	4537.11	2185.7	991.511	2220.02	4179.31	729.089	1143.15	667.542
-0.452389	0.04521	hsa-miR-30c	PELI1	57162	7.06	13.69	4.73	21.27	16.53	25.68	8.35	3.79	6.74	15.7	7.19	48.78	5.77	39.68	12.52	14.5	7.01	25.32	48.16	36.11	1280.5	214.026	1430.33	149.636	763.644	195.023	7668.68	2839.31	6283.07	2042.49	1558.28	493.189	4537.11	2185.7	991.511	2220.02	4179.31	729.089	1143.15	667.542
-0.514261	0.02035	hsa-miR-30c	CBFB	865	8.63	75.3	6.42	29.71	22.14	54.98	12.52	28.24	14.61	39.73	33.84	96.16	12.99	74.49	28.48	22.33	16.25	69.26	50.96	47.71	1280.5	214.026	1430.33	149.636	763.644	195.023	7668.68	2839.31	6283.07	2042.49	1558.28	493.189	4537.11	2185.7	991.511	2220.02	4179.31	729.089	1143.15	667.542
-0.537831	0.01445	hsa-miR-30c	ATXN1	6310	9.22	27	3.04	25.49	18.3	26.05	6.83	4.43	13.49	27.05	17.37	37.91	7.84	38.29	14.08	16.45	8.97	31.48	22.12	34.63	1280.5	214.026	1430.33	149.636	763.644	195.023	7668.68	2839.31	6283.07	2042.49	1558.28	493.189	4537.11	2185.7	991.511	2220.02	4179.31	729.089	1143.15	667.542
-0.452873	0.04495	hsa-miR-30c	MIER3	166968	4.51	18.06	4.9	14.67	12.99	13.02	3.79	19.6	10.11	16.08	9.88	22.86	12.58	21.23	12.2	13.91	7.57	19.85	28.84	29.48	1280.5	214.026	1430.33	149.636	763.644	195.023	7668.68	2839.31	6283.07	2042.49	1558.28	493.189	4537.11	2185.7	991.511	2220.02	4179.31	729.089	1143.15	667.542
-0.45848	0.04204	hsa-miR-30c	PTGFRN	5738	2.16	35.18	0.01	4.22	3.25	18.81	0.95	3.58	4.5	18.16	11.08	39.86	2.89	13.05	2.35	3.92	2.24	43.12	13.16	16.76	1280.5	214.026	1430.33	149.636	763.644	195.023	7668.68	2839.31	6283.07	2042.49	1558.28	493.189	4537.11	2185.7	991.511	2220.02	4179.31	729.089	1143.15	667.542
-0.520051	0.01875	hsa-miR-30c	PCDH17	27253	3.73	42.78	3.21	17.97	6.79	34	1.71	1.48	2.7	15.51	5.69	10.59	3.51	5.05	5.48	16.85	4.48	33.67	9.52	49	1280.5	214.026	1430.33	149.636	763.644	195.023	7668.68	2839.31	6283.07	2042.49	1558.28	493.189	4537.11	2185.7	991.511	2220.02	4179.31	729.089	1143.15	667.542
-0.451923	0.04545	hsa-miR-30c	PRDM1	639	0.39	18.44	1.01	15.22	0.01	14.47	0.01	1.69	3.82	2.46	4.49	8.36	1.65	4.18	0.78	18.22	0.01	6.98	4.2	9.76	1280.5	214.026	1430.33	149.636	763.644	195.023	7668.68	2839.31	6283.07	2042.49	1558.28	493.189	4537.11	2185.7	991.511	2220.02	4179.31	729.089	1143.15	667.542
-0.534293	0.01523	hsa-miR-30c	CPEB2	132864	9.22	61.99	23.14	67.49	49.59	88.99	14.04	45.74	32.37	56.18	33.84	123.48	32.78	25.58	22.22	35.65	17.09	104.3	70	131.72	1280.5	214.026	1430.33	149.636	763.644	195.023	7668.68	2839.31	6283.07	2042.49	1558.28	493.189	4537.11	2185.7	991.511	2220.02	4179.31	729.089	1143.15	667.542
-0.446843	0.04825	hsa-miR-30c	TMCC1	23023	3.53	56.29	4.9	31.36	10.63	67.65	5.88	8.22	7.19	62.99	9.28	83.9	5.57	85.46	9.08	36.04	8.13	85.41	10.08	53.79	1280.5	214.026	1430.33	149.636	763.644	195.023	7668.68	2839.31	6283.07	2042.49	1558.28	493.189	4537.11	2185.7	991.511	2220.02	4179.31	729.089	1143.15	667.542
-0.550137	0.01196	hsa-miR-30c	CLOCK	9575	2.94	4.94	1.86	5.32	2.66	2.53	0.38	2.53	2.47	5.49	2.7	5.57	2.47	3.48	2.97	0.78	0.01	3.42	4.48	1.66	1280.5	214.026	1430.33	149.636	763.644	195.023	7668.68	2839.31	6283.07	2042.49	1558.28	493.189	4537.11	2185.7	991.511	2220.02	4179.31	729.089	1143.15	667.542
-0.502333	0.024	hsa-miR-30c	CBLB	868	1.37	15.59	0.68	6.6	6.79	11.94	1.71	5.27	5.39	6.43	13.48	11.71	3.71	5.22	3.6	4.9	3.36	11.5	3.92	13.08	1280.5	214.026	1430.33	149.636	763.644	195.023	7668.68	2839.31	6283.07	2042.49	1558.28	493.189	4537.11	2185.7	991.511	2220.02	4179.31	729.089	1143.15	667.542
-0.49572	0.02623	hsa-miR-30c	KRAS	3845	14.13	48.49	14.19	47.32	26.27	42.32	16.13	54.59	25.4	35.56	21.86	63.27	15.46	33.94	21.44	32.12	20.46	49.69	62.44	50.84	1280.5	214.026	1430.33	149.636	763.644	195.023	7668.68	2839.31	6283.07	2042.49	1558.28	493.189	4537.11	2185.7	991.511	2220.02	4179.31	729.089	1143.15	667.542
-0.498681	0.02521	hsa-miR-30c	NAA25	80018	5.1	28.52	4.39	30.99	15.05	27.13	5.31	10.75	9.22	31.78	20.96	75.26	7.63	24.71	9.86	23.51	11.77	29.98	31.92	29.84	1280.5	214.026	1430.33	149.636	763.644	195.023	7668.68	2839.31	6283.07	2042.49	1558.28	493.189	4537.11	2185.7	991.511	2220.02	4179.31	729.089	1143.15	667.542
-0.448915	0.04709	hsa-miR-30c	JAG2	3714	0.39	8.94	0.84	21.82	0.59	6.15	0.38	1.26	0.45	7.95	1.2	2.51	0.82	5.22	1.41	5.48	0.01	7.25	1.68	6.82	1280.5	214.026	1430.33	149.636	763.644	195.023	7668.68	2839.31	6283.07	2042.49	1558.28	493.189	4537.11	2185.7	991.511	2220.02	4179.31	729.089	1143.15	667.542
-0.531926	0.01578	hsa-miR-30c	WIPF1	7456	12.76	63.51	16.55	153.5	37.19	82.11	9.49	24.03	37.31	35.75	35.04	107.59	29.9	101.29	37.55	80.31	28.58	108	78.12	134.66	1280.5	214.026	1430.33	149.636	763.644	195.023	7668.68	2839.31	6283.07	2042.49	1558.28	493.189	4537.11	2185.7	991.511	2220.02	4179.31	729.089	1143.15	667.542
-0.549971	0.012	hsa-miR-30c	PCGF3	10336	20.02	121.13	19.59	72.81	42.51	98.03	9.49	33.3	42.71	42.56	47.62	87.24	15.67	54.65	31.92	116.74	16.53	46.81	75.04	95.43	1280.5	214.026	1430.33	149.636	763.644	195.023	7668.68	2839.31	6283.07	2042.49	1558.28	493.189	4537.11	2185.7	991.511	2220.02	4179.31	729.089	1143.15	667.542
-0.470095	0.03648	hsa-miR-30c	STX2	2054	10.2	84.24	12.33	102.89	20.96	66.2	14.99	9.48	35.06	43.89	26.66	85.01	26.6	51	17.37	40.35	9.53	32.99	68.6	39.42	1280.5	214.026	1430.33	149.636	763.644	195.023	7668.68	2839.31	6283.07	2042.49	1558.28	493.189	4537.11	2185.7	991.511	2220.02	4179.31	729.089	1143.15	667.542
-0.477154	0.03339	hsa-miR-30c	HECTD2	143279	5.89	30.8	2.87	5.87	7.97	14.83	2.66	2.32	4.05	5.3	8.09	44.6	3.51	10.96	5.95	9.01	7.57	17.79	34.72	27.08	1280.5	214.026	1430.33	149.636	763.644	195.023	7668.68	2839.31	6283.07	2042.49	1558.28	493.189	4537.11	2185.7	991.511	2220.02	4179.31	729.089	1143.15	667.542
-0.525287	0.01739	hsa-miR-30c	NR3C1	2908	21.98	59.71	17.9	57.22	23.61	75.97	16.51	33.93	23.38	39.92	24.26	105.64	20.41	69.62	36.93	42.51	45.96	90.07	47.88	97.45	1280.5	214.026	1430.33	149.636	763.644	195.023	7668.68	2839.31	6283.07	2042.49	1558.28	493.189	4537.11	2185.7	991.511	2220.02	4179.31	729.089	1143.15	667.542
-0.448538	0.0473	hsa-miR-30c	BDNF	627	0.01	5.7	0.01	1.65	0	0	0	0	0.01	0.38	0.6	2.23	0	0	0.31	2.74	0.01	3.01	2.24	4.05	1280.5	214.026	1430.33	149.636	763.644	195.023	7668.68	2839.31	6283.07	2042.49	1558.28	493.189	4537.11	2185.7	991.511	2220.02	4179.31	729.089	1143.15	667.542
-0.470674	0.03622	hsa-miR-30c	BACH1	571	3.73	26.24	9.63	54.65	25.68	50.64	16.51	17.91	15.96	33.29	19.47	84.73	13.81	59	21.12	32.32	21.86	51.47	55.44	51.77	1280.5	214.026	1430.33	149.636	763.644	195.023	7668.68	2839.31	6283.07	2042.49	1558.28	493.189	4537.11	2185.7	991.511	2220.02	4179.31	729.089	1143.15	667.542
-0.490798	0.028	hsa-miR-30c	ASAP1	50807	5.49	80.05	13.51	93.53	16.24	72.35	9.3	8.22	17.08	112.56	23.06	76.37	14.85	47.69	17.99	87.17	14.85	47.77	59.08	77.37	1280.5	214.026	1430.33	149.636	763.644	195.023	7668.68	2839.31	6283.07	2042.49	1558.28	493.189	4537.11	2185.7	991.511	2220.02	4179.31	729.089	1143.15	667.542
-0.476727	0.03357	hsa-miR-30c	YWHAZ	7534	90.47	446.67	197.28	727.72	296.37	316.16	123.52	263.03	265.01	402.75	202.76	559.14	211.34	546.33	248.47	438.58	171.78	302.24	457.22	365.12	1280.5	214.026	1430.33	149.636	763.644	195.023	7668.68	2839.31	6283.07	2042.49	1558.28	493.189	4537.11	2185.7	991.511	2220.02	4179.31	729.089	1143.15	667.542
-0.59802	0.005352	hsa-miR-30c	CASP3	836	4.51	30.23	17.57	20.54	9.45	11.94	6.07	9.48	6.07	23.84	13.18	33.73	4.12	12.36	12.52	16.65	5.88	25.19	20.72	36.84	1280.5	214.026	1430.33	149.636	763.644	195.023	7668.68	2839.31	6283.07	2042.49	1558.28	493.189	4537.11	2185.7	991.511	2220.02	4179.31	729.089	1143.15	667.542
-0.521088	0.01847	hsa-miR-30c	CDH13	1012	6.67	54.38	2.2	28.43	9.15	47.39	1.71	1.05	2.7	15.13	2.4	17.28	3.3	1.91	3.44	36.83	8.69	41.89	20.72	61.9	1280.5	214.026	1430.33	149.636	763.644	195.023	7668.68	2839.31	6283.07	2042.49	1558.28	493.189	4537.11	2185.7	991.511	2220.02	4179.31	729.089	1143.15	667.542
-0.463697	0.03947	hsa-miR-30c	SEMA6A	57556	7.46	22.44	2.36	45.85	20.66	108.88	3.6	3.16	12.81	12.86	26.36	22.58	9.07	0.35	8.29	23.51	6.16	73.64	14.84	78.48	1280.5	214.026	1430.33	149.636	763.644	195.023	7668.68	2839.31	6283.07	2042.49	1558.28	493.189	4537.11	2185.7	991.511	2220.02	4179.31	729.089	1143.15	667.542
-0.540335	0.01391	hsa-miR-30c	CELF2	10659	12.76	28.33	7.26	33.19	2.66	14.83	3.04	29.72	8.09	13.62	11.68	36.51	4.54	19.32	10.17	5.29	3.08	22.45	17.64	27.45	1280.5	214.026	1430.33	149.636	763.644	195.023	7668.68	2839.31	6283.07	2042.49	1558.28	493.189	4537.11	2185.7	991.511	2220.02	4179.31	729.089	1143.15	667.542
-0.521342	0.01841	hsa-miR-30c	NID2	22795	4.91	81.01	28.88	49.7	33.06	124.8	1.9	1.69	8.54	32.35	108.12	57.7	4.54	9.05	11.27	63.07	57.45	63.65	87.36	146.64	1280.5	214.026	1430.33	149.636	763.644	195.023	7668.68	2839.31	6283.07	2042.49	1558.28	493.189	4537.11	2185.7	991.511	2220.02	4179.31	729.089	1143.15	667.542
-0.457455	0.04256	hsa-miR-30c	LCP2	3937	5.49	36.32	5.4	103.8	3.25	42.69	5.88	7.8	13.49	34.81	15.87	46.83	11.55	56.56	15.02	30.17	3.36	40.38	18.48	37.95	1280.5	214.026	1430.33	149.636	763.644	195.023	7668.68	2839.31	6283.07	2042.49	1558.28	493.189	4537.11	2185.7	991.511	2220.02	4179.31	729.089	1143.15	667.542
-0.451684	0.04558	hsa-miR-30c	MS4A7	58475	6.48	139.57	10.64	169.28	22.14	95.86	4.93	142.69	50.35	90.43	56.31	297.69	25.36	107.56	27.38	132.02	10.93	116.62	62.16	233.77	1280.5	214.026	1430.33	149.636	763.644	195.023	7668.68	2839.31	6283.07	2042.49	1558.28	493.189	4537.11	2185.7	991.511	2220.02	4179.31	729.089	1143.15	667.542
-0.51144	0.02117	hsa-miR-34a	PPP1R16B	26051	11.38	34.99	16.55	5.87	23.32	5.43	32.82	1.9	31.47	3.59	28.45	0.56	29.69	3.13	24.1	7.25	42.87	6.3	21.28	16.95	21.1605	15.4594	3.5622	10.637	1.9954	12.5323	10.7488	53.3125	21.916	124.677	14.7925	149.537	9.3104	27.5568	38.6109	15.2429	14.7818	55.3238	4.6536	27.1694
-0.450384	0.04629	hsa-miR-34a	GAS1	2619	13.15	24.34	65.87	36.13	43.98	9.77	69.82	2.32	50.8	2.46	25.46	2.51	30.31	2.61	68.84	8.03	41.75	5.2	17.08	7.92	21.1605	15.4594	3.5622	10.637	1.9954	12.5323	10.7488	53.3125	21.916	124.677	14.7925	149.537	9.3104	27.5568	38.6109	15.2429	14.7818	55.3238	4.6536	27.1694
-0.550988	0.01181	hsa-miR-34a	PDZRN3	23024	10.01	28.71	19.09	14.3	19.19	3.26	36.43	1.48	19.33	0.01	16.47	0.01	24.54	0.01	27.07	10.77	17.65	17.79	29.68	7.18	21.1605	15.4594	3.5622	10.637	1.9954	12.5323	10.7488	53.3125	21.916	124.677	14.7925	149.537	9.3104	27.5568	38.6109	15.2429	14.7818	55.3238	4.6536	27.1694
-0.513117	0.02068	hsa-miR-34c-5p	PKP4	8502	43.37	94.13	44.76	30.99	82.95	66.2	111.38	17.28	100.47	44.27	153.64	47.66	102.89	11.14	70.72	48.19	98.92	78.71	125.71	79.58	5.9097	3.6072	19.4985	235.031	3.5917	3.4335	90.6206	1563.72	170.945	63.4497	8.4528	81.4079	380.42	3316.34	77.371	86.0135	2.4636	5.2689	17.5196	5.5027
-0.502227	0.02403	hsa-miR-363	CPEB2	132864	9.22	61.99	23.14	67.49	49.59	88.99	14.04	45.74	32.37	56.18	33.84	123.48	32.78	25.58	22.22	35.65	17.09	104.3	70	131.72	1465.41	301.629	189.986	23.7839	645.316	40.172	1082.16	56.029	815.275	60.9808	291.623	39.9926	708.081	76.5917	91.8314	322.278	1010.83	176.18	829.17	185.371
-0.538179	0.01437	hsa-miR-363	FNBP4	23360	8.63	32.14	2.03	53.92	18.89	41.24	18.21	37.94	20.9	58.27	21.86	104.52	13.81	93.81	32.7	23.7	14.85	23.82	40.32	32.42	1465.41	301.629	189.986	23.7839	645.316	40.172	1082.16	56.029	815.275	60.9808	291.623	39.9926	708.081	76.5917	91.8314	322.278	1010.83	176.18	829.17	185.371
-0.56196	0.009916	hsa-miR-363	DYRK2	8445	1.18	15.59	1.69	22.56	4.13	7.96	4.17	2.74	5.39	19.11	5.99	39.02	6.19	22.28	10.64	11.75	1.4	14.51	11.76	20.63	1465.41	301.629	189.986	23.7839	645.316	40.172	1082.16	56.029	815.275	60.9808	291.623	39.9926	708.081	76.5917	91.8314	322.278	1010.83	176.18	829.17	185.371
-0.45245	0.04517	hsa-miR-363	FBN1	2200	10.01	146.61	9.29	152.59	18.01	78.86	9.49	7.59	16.18	55.81	44.03	105.64	29.48	261.24	21.59	51.71	8.69	28.47	45.64	42	1465.41	301.629	189.986	23.7839	645.316	40.172	1082.16	56.029	815.275	60.9808	291.623	39.9926	708.081	76.5917	91.8314	322.278	1010.83	176.18	829.17	185.371
-0.51511	0.02011	hsa-miR-363	MBNL1	4154	6.87	99.26	13.51	123.61	40.44	122.63	9.3	53.53	32.82	53.73	88.95	246.68	21.65	117.83	44.12	103.62	56.6	145.92	138.59	110.35	1465.41	301.629	189.986	23.7839	645.316	40.172	1082.16	56.029	815.275	60.9808	291.623	39.9926	708.081	76.5917	91.8314	322.278	1010.83	176.18	829.17	185.371
-0.504279	0.02337	hsa-miR-363	LHFPL2	10184	0.39	17.3	0.01	19.26	3.54	24.6	0.76	5.69	3.15	41.43	8.69	49.89	4.74	97.47	2.03	13.52	0.56	22.17	8.68	35.19	1465.41	301.629	189.986	23.7839	645.316	40.172	1082.16	56.029	815.275	60.9808	291.623	39.9926	708.081	76.5917	91.8314	322.278	1010.83	176.18	829.17	185.371
-0.514938	0.02016	hsa-miR-363	CCNE2	9134	0.01	1.14	0.01	2.02	0.01	2.17	0	0	0.01	2.08	0.01	2.23	0.01	1.91	0.31	2.94	0.01	2.46	1.68	3.87	1465.41	301.629	189.986	23.7839	645.316	40.172	1082.16	56.029	815.275	60.9808	291.623	39.9926	708.081	76.5917	91.8314	322.278	1010.83	176.18	829.17	185.371
-0.467395	0.03772	hsa-miR-363	MYO5A	4644	5.69	33.09	9.46	40.71	14.17	15.55	5.5	82.2	19.56	45.4	14.08	28.71	17.32	14.97	14.08	19.78	9.53	19.3	32.2	37.21	1465.41	301.629	189.986	23.7839	645.316	40.172	1082.16	56.029	815.275	60.9808	291.623	39.9926	708.081	76.5917	91.8314	322.278	1010.83	176.18	829.17	185.371
-0.448666	0.04723	hsa-miR-363	DUSP10	11221	0.01	3.04	0.01	4.03	2.36	0.72	0.01	1.69	0.01	4.35	0.6	8.92	0.01	1.57	0.47	2.15	0.56	3.7	3.64	6.63	1465.41	301.629	189.986	23.7839	645.316	40.172	1082.16	56.029	815.275	60.9808	291.623	39.9926	708.081	76.5917	91.8314	322.278	1010.83	176.18	829.17	185.371
-0.538802	0.01424	hsa-miR-363	STK39	27347	1.77	5.7	1.01	4.03	6.49	19.17	1.33	19.81	1.8	12.49	8.69	27.59	7.22	44.56	2.03	10.38	0.84	13.14	5.04	19.16	1465.41	301.629	189.986	23.7839	645.316	40.172	1082.16	56.029	815.275	60.9808	291.623	39.9926	708.081	76.5917	91.8314	322.278	1010.83	176.18	829.17	185.371
-0.460167	0.04119	hsa-miR-363	MIER3	166968	4.51	18.06	4.9	14.67	12.99	13.02	3.79	19.6	10.11	16.08	9.88	22.86	12.58	21.23	12.2	13.91	7.57	19.85	28.84	29.48	1465.41	301.629	189.986	23.7839	645.316	40.172	1082.16	56.029	815.275	60.9808	291.623	39.9926	708.081	76.5917	91.8314	322.278	1010.83	176.18	829.17	185.371
-0.519845	0.01881	hsa-miR-363	ATXN1	6310	9.22	27	3.04	25.49	18.3	26.05	6.83	4.43	13.49	27.05	17.37	37.91	7.84	38.29	14.08	16.45	8.97	31.48	22.12	34.63	1465.41	301.629	189.986	23.7839	645.316	40.172	1082.16	56.029	815.275	60.9808	291.623	39.9926	708.081	76.5917	91.8314	322.278	1010.83	176.18	829.17	185.371
-0.525958	0.01722	hsa-miR-363	ADCY3	109	8.63	57.05	1.69	47.68	9.74	51.37	3.23	6.53	21.8	56.94	22.76	32.89	8.45	39.51	16.9	45.44	2.8	12.32	28	56	1465.41	301.629	189.986	23.7839	645.316	40.172	1082.16	56.029	815.275	60.9808	291.623	39.9926	708.081	76.5917	91.8314	322.278	1010.83	176.18	829.17	185.371
-0.455436	0.0436	hsa-miR-363	ADM	133	22.18	123.03	18.75	85.1	25.98	212.34	21.82	94	16.86	205.25	38.34	56.86	17.94	229.74	33.33	414.09	38.11	94.45	4.2	212.4	1465.41	301.629	189.986	23.7839	645.316	40.172	1082.16	56.029	815.275	60.9808	291.623	39.9926	708.081	76.5917	91.8314	322.278	1010.83	176.18	829.17	185.371
-0.583535	0.006914	hsa-miR-363	TRAF3	7187	0.78	7.61	2.2	10.82	2.95	6.15	3.79	5.27	3.6	9.46	4.49	6.13	4.54	4.87	2.5	5.88	4.76	5.48	1.96	5.16	1465.41	301.629	189.986	23.7839	645.316	40.172	1082.16	56.029	815.275	60.9808	291.623	39.9926	708.081	76.5917	91.8314	322.278	1010.83	176.18	829.17	185.371
-0.456978	0.0428	hsa-miR-363	PCGF3	10336	20.02	121.13	19.59	72.81	42.51	98.03	9.49	33.3	42.71	42.56	47.62	87.24	15.67	54.65	31.92	116.74	16.53	46.81	75.04	95.43	1465.41	301.629	189.986	23.7839	645.316	40.172	1082.16	56.029	815.275	60.9808	291.623	39.9926	708.081	76.5917	91.8314	322.278	1010.83	176.18	829.17	185.371
-0.517137	0.01954	hsa-miR-363	STYX	6815	4.51	25.1	3.72	21.09	7.08	19.9	4.93	9.91	15.51	22.32	17.67	16.17	11.55	25.24	12.83	23.9	12.05	22.04	22.4	22.47	1465.41	301.629	189.986	23.7839	645.316	40.172	1082.16	56.029	815.275	60.9808	291.623	39.9926	708.081	76.5917	91.8314	322.278	1010.83	176.18	829.17	185.371
-0.449982	0.04651	hsa-miR-363	NSMAF	8439	9.42	36.51	2.53	34.66	17.71	22.43	7.78	19.6	14.39	57.13	14.08	45.15	14.85	79.54	10.95	9.6	4.76	16.56	35.56	31.5	1465.41	301.629	189.986	23.7839	645.316	40.172	1082.16	56.029	815.275	60.9808	291.623	39.9926	708.081	76.5917	91.8314	322.278	1010.83	176.18	829.17	185.371
-0.473563	0.03493	hsa-miR-363	LMBR1L	55716	1.96	7.23	0.51	8.62	10.92	24.24	4.55	6.96	6.07	11.73	14.97	23.97	3.71	10.96	6.26	5.88	3.08	6.57	11.76	10.68	1465.41	301.629	189.986	23.7839	645.316	40.172	1082.16	56.029	815.275	60.9808	291.623	39.9926	708.081	76.5917	91.8314	322.278	1010.83	176.18	829.17	185.371
-0.491548	0.02772	hsa-miR-363	ITGA5	3678	11.38	28.52	2.7	14.67	11.81	77.05	2.47	0.01	4.95	94.4	56.6	54.35	2.68	38.81	8.61	9.4	4.48	44.49	22.96	57.48	1465.41	301.629	189.986	23.7839	645.316	40.172	1082.16	56.029	815.275	60.9808	291.623	39.9926	708.081	76.5917	91.8314	322.278	1010.83	176.18	829.17	185.371
-0.499969	0.02478	hsa-miR-363	GIT2	9815	13.74	39.74	4.56	103.62	47.52	191.36	10.25	27.19	18.66	81.34	92.84	187.31	14.85	44.03	13.77	55.43	32.23	146.19	76.72	168.93	1465.41	301.629	189.986	23.7839	645.316	40.172	1082.16	56.029	815.275	60.9808	291.623	39.9926	708.081	76.5917	91.8314	322.278	1010.83	176.18	829.17	185.371
-0.49785	0.0255	hsa-miR-363	RUNX1	861	3.34	36.51	1.01	37.78	4.72	27.13	0.95	3.16	4.72	19.67	17.37	93.65	4.33	92.94	3.91	10.19	1.68	63.79	13.72	25.05	1465.41	301.629	189.986	23.7839	645.316	40.172	1082.16	56.029	815.275	60.9808	291.623	39.9926	708.081	76.5917	91.8314	322.278	1010.83	176.18	829.17	185.371
-0.54365	0.01323	hsa-miR-363	LPGAT1	9926	8.44	60.47	23.82	86.75	26.86	64.03	25.23	21.08	46.08	126.75	32.65	171.42	34.23	136.1	31.45	66.01	32.23	100.61	63.84	62.63	1465.41	301.629	189.986	23.7839	645.316	40.172	1082.16	56.029	815.275	60.9808	291.623	39.9926	708.081	76.5917	91.8314	322.278	1010.83	176.18	829.17	185.371
-0.446889	0.04822	hsa-miR-363	PRDM1	639	0.39	18.44	1.01	15.22	0.01	14.47	0.01	1.69	3.82	2.46	4.49	8.36	1.65	4.18	0.78	18.22	0.01	6.98	4.2	9.76	1465.41	301.629	189.986	23.7839	645.316	40.172	1082.16	56.029	815.275	60.9808	291.623	39.9926	708.081	76.5917	91.8314	322.278	1010.83	176.18	829.17	185.371
-0.4441	0.04981	hsa-miR-363	DOCK9	23348	6.48	13.12	12.5	77.21	25.39	66.92	20.49	14.54	21.35	42.56	26.06	73.86	21.44	21.23	26.13	89.71	15.41	58.72	57.12	82.16	1465.41	301.629	189.986	23.7839	645.316	40.172	1082.16	56.029	815.275	60.9808	291.623	39.9926	708.081	76.5917	91.8314	322.278	1010.83	176.18	829.17	185.371
-0.55012	0.01197	hsa-miR-378	PPP1R12B	4660	4.12	51.15	2.2	37.96	23.61	35.45	5.5	46.79	15.28	8.51	36.24	30.38	14.43	12.36	10.48	17.04	15.69	17.25	29.68	42.74	10528.2	970.848	29713.2	5911.14	14524.2	12744.7	72638.4	11742.7	34346.7	31241.4	19976.2	2758.38	44487.9	4849.59	34404.7	56727.2	13010.5	4604.72	1790.83	5279.12
-0.578834	0.007494	hsa-miR-378	TRIM44	54765	3.14	11.6	4.73	21.64	20.07	29.3	4.55	21.29	11.69	16.08	48.82	60.76	8.66	35.68	9.39	8.62	19.34	42.57	30.8	37.95	10528.2	970.848	29713.2	5911.14	14524.2	12744.7	72638.4	11742.7	34346.7	31241.4	19976.2	2758.38	44487.9	4849.59	34404.7	56727.2	13010.5	4604.72	1790.83	5279.12
-0.491734	0.02766	hsa-miR-378	CASP7	840	3.34	13.69	1.69	8.44	17.12	7.23	1.71	3.79	5.62	3.59	3.59	15.89	3.92	23.67	12.36	9.21	0.56	10.95	16.8	20.45	10528.2	970.848	29713.2	5911.14	14524.2	12744.7	72638.4	11742.7	34346.7	31241.4	19976.2	2758.38	44487.9	4849.59	34404.7	56727.2	13010.5	4604.72	1790.83	5279.12
-0.500641	0.02456	hsa-miR-429	FBXW7	55294	9.03	7.04	2.87	10.27	7.38	14.11	0.57	7.38	4.05	6.05	5.39	20.9	3.3	5.05	2.97	4.11	7.85	14.78	21.84	16.95	207.983	62.3527	196.048	20.0789	172.005	26.438	924.892	451.118	894.66	306.632	395.592	294.175	986.576	14.1837	166.37	561.447	418.818	55.9824	140.704	78.4129
-0.480311	0.03207	hsa-miR-429	RPS6KB1	6198	6.87	26.24	5.4	27.88	12.69	22.43	6.64	12.65	16.41	27.62	11.38	39.58	11.96	53.26	21.91	24.29	11.21	25.6	31.92	29.11	207.983	62.3527	196.048	20.0789	172.005	26.438	924.892	451.118	894.66	306.632	395.592	294.175	986.576	14.1837	166.37	561.447	418.818	55.9824	140.704	78.4129
-0.537451	0.01453	hsa-miR-429	WIPF1	7456	12.76	63.51	16.55	153.5	37.19	82.11	9.49	24.03	37.31	35.75	35.04	107.59	29.9	101.29	37.55	80.31	28.58	108	78.12	134.66	207.983	62.3527	196.048	20.0789	172.005	26.438	924.892	451.118	894.66	306.632	395.592	294.175	986.576	14.1837	166.37	561.447	418.818	55.9824	140.704	78.4129
-0.492486	0.02738	hsa-miR-429	JAZF1	221895	9.22	29.85	1.35	31.18	7.08	21.34	3.04	25.71	8.32	29.32	11.68	39.3	7.84	52.74	6.88	8.42	7.57	24.64	15.96	20.08	207.983	62.3527	196.048	20.0789	172.005	26.438	924.892	451.118	894.66	306.632	395.592	294.175	986.576	14.1837	166.37	561.447	418.818	55.9824	140.704	78.4129
-0.510578	0.02143	hsa-miR-429	SEC23A	10484	5.1	38.03	13.34	73.54	64.94	105.27	16.13	10.54	32.82	77.37	82.96	113.72	31.13	111.91	41.46	53.48	53.8	151.39	76.16	156.59	207.983	62.3527	196.048	20.0789	172.005	26.438	924.892	451.118	894.66	306.632	395.592	294.175	986.576	14.1837	166.37	561.447	418.818	55.9824	140.704	78.4129
-0.620863	0.003486	hsa-miR-429	CTDSPL2	51496	3.73	9.13	3.38	7.89	7.08	9.41	1.9	3.37	1.57	3.59	4.79	10.31	3.09	6.96	7.51	7.25	0.84	13.28	16.8	11.05	207.983	62.3527	196.048	20.0789	172.005	26.438	924.892	451.118	894.66	306.632	395.592	294.175	986.576	14.1837	166.37	561.447	418.818	55.9824	140.704	78.4129
-0.51957	0.01888	hsa-miR-429	ZNF532	55205	8.24	58.38	3.88	13.57	9.74	36.54	10.44	5.06	4.5	10.59	13.78	39.58	5.57	30.81	15.49	10.77	7.01	17.11	26.6	30.95	207.983	62.3527	196.048	20.0789	172.005	26.438	924.892	451.118	894.66	306.632	395.592	294.175	986.576	14.1837	166.37	561.447	418.818	55.9824	140.704	78.4129
-0.481538	0.03158	hsa-miR-429	EVI5	7813	2.35	20.16	5.07	24.58	9.45	13.75	3.42	8.01	10.11	10.78	14.68	19.23	8.25	12.71	12.36	15.67	6.16	15.6	16.24	19.34	207.983	62.3527	196.048	20.0789	172.005	26.438	924.892	451.118	894.66	306.632	395.592	294.175	986.576	14.1837	166.37	561.447	418.818	55.9824	140.704	78.4129
-0.496518	0.02596	hsa-miR-429	MEX3B	84206	0.98	18.64	0.84	11.19	1.77	5.43	0.76	0.42	0.9	2.65	0.6	1.67	0.82	16.01	1.72	3.53	1.4	0.96	8.12	4.05	207.983	62.3527	196.048	20.0789	172.005	26.438	924.892	451.118	894.66	306.632	395.592	294.175	986.576	14.1837	166.37	561.447	418.818	55.9824	140.704	78.4129
-0.542434	0.01347	hsa-miR-429	MARCKS	4082	28.26	102.3	25.67	300.77	100.66	446.02	32.07	75.24	78.9	164.77	216.24	301.87	85.98	388.99	67.12	192.94	58.29	432	330.1	482.65	207.983	62.3527	196.048	20.0789	172.005	26.438	924.892	451.118	894.66	306.632	395.592	294.175	986.576	14.1837	166.37	561.447	418.818	55.9824	140.704	78.4129
-0.487393	0.02928	hsa-miR-429	DUSP1	1843	15.5	299.49	24.49	123.79	283.97	806.68	39.84	37.94	55.29	205.44	164.72	433.43	129.07	399.26	139.41	248.57	163.65	223.12	483.82	711.64	207.983	62.3527	196.048	20.0789	172.005	26.438	924.892	451.118	894.66	306.632	395.592	294.175	986.576	14.1837	166.37	561.447	418.818	55.9824	140.704	78.4129
-0.514247	0.02036	hsa-miR-429	UBE2D1	7321	3.14	24.53	4.05	15.04	12.1	13.02	4.36	9.27	10.79	17.21	12.28	21.18	8.87	25.58	13.61	11.56	8.69	16.29	17.64	30.4	207.983	62.3527	196.048	20.0789	172.005	26.438	924.892	451.118	894.66	306.632	395.592	294.175	986.576	14.1837	166.37	561.447	418.818	55.9824	140.704	78.4129
-0.461983	0.0403	hsa-miR-429	GIT2	9815	13.74	39.74	4.56	103.62	47.52	191.36	10.25	27.19	18.66	81.34	92.84	187.31	14.85	44.03	13.77	55.43	32.23	146.19	76.72	168.93	207.983	62.3527	196.048	20.0789	172.005	26.438	924.892	451.118	894.66	306.632	395.592	294.175	986.576	14.1837	166.37	561.447	418.818	55.9824	140.704	78.4129
-0.581231	0.007193	hsa-miR-429	ATXN1	6310	9.22	27	3.04	25.49	18.3	26.05	6.83	4.43	13.49	27.05	17.37	37.91	7.84	38.29	14.08	16.45	8.97	31.48	22.12	34.63	207.983	62.3527	196.048	20.0789	172.005	26.438	924.892	451.118	894.66	306.632	395.592	294.175	986.576	14.1837	166.37	561.447	418.818	55.9824	140.704	78.4129
-0.47811	0.03299	hsa-miR-429	LAMC1	3915	10.6	100.4	3.21	77.39	37.19	138.55	11.57	20.23	26.3	59.97	101.53	202.64	15.67	250.28	24.25	69.73	18.77	66.39	84.84	187.35	207.983	62.3527	196.048	20.0789	172.005	26.438	924.892	451.118	894.66	306.632	395.592	294.175	986.576	14.1837	166.37	561.447	418.818	55.9824	140.704	78.4129
-0.614849	0.003914	hsa-miR-429	MGAT2	4247	3.53	16.92	3.38	16.14	15.94	25.32	2.85	5.27	5.17	22.51	13.18	28.71	2.68	20.36	15.02	19.59	9.53	32.44	28.28	32.98	207.983	62.3527	196.048	20.0789	172.005	26.438	924.892	451.118	894.66	306.632	395.592	294.175	986.576	14.1837	166.37	561.447	418.818	55.9824	140.704	78.4129
-0.514002	0.02043	hsa-miR-429	NAB1	4664	10.6	41.45	1.86	12.1	18.3	50.28	3.6	9.27	4.95	7.95	30.55	38.46	4.95	17.4	8.92	10.77	14.29	38.74	56	80.69	207.983	62.3527	196.048	20.0789	172.005	26.438	924.892	451.118	894.66	306.632	395.592	294.175	986.576	14.1837	166.37	561.447	418.818	55.9824	140.704	78.4129
-0.450125	0.04643	hsa-miR-429	DGKA	1606	6.08	19.02	2.53	36.31	6.49	8.68	1.33	1.69	7.19	4.54	15.27	7.8	6.39	10.96	3.44	9.79	1.12	16.02	15.4	15.11	207.983	62.3527	196.048	20.0789	172.005	26.438	924.892	451.118	894.66	306.632	395.592	294.175	986.576	14.1837	166.37	561.447	418.818	55.9824	140.704	78.4129
-0.602988	0.004888	hsa-miR-429	FN1	2335	34.54	1291.33	3.55	935.69	92.39	807.04	9.87	16.44	40.46	333.14	156.94	362.35	45.98	783.03	68.84	308.51	36.71	530.01	345.78	565.74	207.983	62.3527	196.048	20.0789	172.005	26.438	924.892	451.118	894.66	306.632	395.592	294.175	986.576	14.1837	166.37	561.447	418.818	55.9824	140.704	78.4129
-0.498651	0.02522	hsa-miR-429	TMCC1	23023	3.53	56.29	4.9	31.36	10.63	67.65	5.88	8.22	7.19	62.99	9.28	83.9	5.57	85.46	9.08	36.04	8.13	85.41	10.08	53.79	207.983	62.3527	196.048	20.0789	172.005	26.438	924.892	451.118	894.66	306.632	395.592	294.175	986.576	14.1837	166.37	561.447	418.818	55.9824	140.704	78.4129
-0.579767	0.007376	hsa-miR-429	TUBB	203068	10.6	74.54	6.42	65.11	58.15	96.95	3.42	10.96	15.96	40.48	67.69	102.57	17.73	186.05	9.39	62.09	35.31	114.98	96.32	111.45	207.983	62.3527	196.048	20.0789	172.005	26.438	924.892	451.118	894.66	306.632	395.592	294.175	986.576	14.1837	166.37	561.447	418.818	55.9824	140.704	78.4129
-0.465982	0.03838	hsa-miR-429	ETS1	2113	11.38	54.95	4.39	60.15	57.56	142.16	12.9	8.64	24.28	39.92	93.44	100.62	23.3	59.87	23.78	52.1	29.98	124.29	87.36	224.93	207.983	62.3527	196.048	20.0789	172.005	26.438	924.892	451.118	894.66	306.632	395.592	294.175	986.576	14.1837	166.37	561.447	418.818	55.9824	140.704	78.4129
-0.500295	0.02467	hsa-miR-429	C6orf167	253714	3.53	6.47	0.84	3.3	2.66	15.19	2.09	1.48	1.57	3.59	8.39	15.33	2.06	12.18	2.03	1.76	4.2	18.75	7	11.24	207.983	62.3527	196.048	20.0789	172.005	26.438	924.892	451.118	894.66	306.632	395.592	294.175	986.576	14.1837	166.37	561.447	418.818	55.9824	140.704	78.4129
-0.468383	0.03726	hsa-miR-429	CXorf23	256643	0.78	5.32	0.51	1.1	1.48	3.26	1.33	0.42	1.12	0.95	1.5	6.41	0.62	6.44	2.03	3.53	1.96	4.52	6.44	6.45	207.983	62.3527	196.048	20.0789	172.005	26.438	924.892	451.118	894.66	306.632	395.592	294.175	986.576	14.1837	166.37	561.447	418.818	55.9824	140.704	78.4129
-0.513326	0.02062	hsa-miR-429	CELF2	10659	12.76	28.33	7.26	33.19	2.66	14.83	3.04	29.72	8.09	13.62	11.68	36.51	4.54	19.32	10.17	5.29	3.08	22.45	17.64	27.45	207.983	62.3527	196.048	20.0789	172.005	26.438	924.892	451.118	894.66	306.632	395.592	294.175	986.576	14.1837	166.37	561.447	418.818	55.9824	140.704	78.4129
-0.555227	0.01104	hsa-miR-429	NR3C1	2908	21.98	59.71	17.9	57.22	23.61	75.97	16.51	33.93	23.38	39.92	24.26	105.64	20.41	69.62	36.93	42.51	45.96	90.07	47.88	97.45	207.983	62.3527	196.048	20.0789	172.005	26.438	924.892	451.118	894.66	306.632	395.592	294.175	986.576	14.1837	166.37	561.447	418.818	55.9824	140.704	78.4129
-0.559646	0.01029	hsa-miR-429	AP1S2	8905	12.36	46.59	8.95	53.74	23.61	30.75	12.14	18.76	14.61	28.19	16.77	45.43	14.02	48.38	21.44	42.7	8.69	65.02	37.8	74.24	207.983	62.3527	196.048	20.0789	172.005	26.438	924.892	451.118	894.66	306.632	395.592	294.175	986.576	14.1837	166.37	561.447	418.818	55.9824	140.704	78.4129
-0.478423	0.03286	hsa-miR-429	SPRED1	161742	7.85	48.68	6.42	25.13	28.63	85.37	5.12	2.53	13.71	17.78	49.12	117.62	7.01	34.98	21.28	21.35	25.5	78.16	59.92	108.69	207.983	62.3527	196.048	20.0789	172.005	26.438	924.892	451.118	894.66	306.632	395.592	294.175	986.576	14.1837	166.37	561.447	418.818	55.9824	140.704	78.4129
-0.467544	0.03765	hsa-miR-429	NEDD1	121441	4.51	22.25	11.99	23.29	13.28	14.11	5.69	8.85	11.91	14.76	10.48	44.6	7.01	20.19	18.46	20.37	10.37	26.83	28.84	43.29	207.983	62.3527	196.048	20.0789	172.005	26.438	924.892	451.118	894.66	306.632	395.592	294.175	986.576	14.1837	166.37	561.447	418.818	55.9824	140.704	78.4129
-0.462558	0.04002	hsa-miR-429	MBNL1	4154	6.87	99.26	13.51	123.61	40.44	122.63	9.3	53.53	32.82	53.73	88.95	246.68	21.65	117.83	44.12	103.62	56.6	145.92	138.59	110.35	207.983	62.3527	196.048	20.0789	172.005	26.438	924.892	451.118	894.66	306.632	395.592	294.175	986.576	14.1837	166.37	561.447	418.818	55.9824	140.704	78.4129
-0.586395	0.006579	hsa-miR-429	SETD7	80854	14.72	24.91	9.46	29.16	18.6	51.01	12.14	11.38	1.8	18.16	33.54	74.98	7.42	67.53	32.08	19	10.37	61.6	28	58.21	207.983	62.3527	196.048	20.0789	172.005	26.438	924.892	451.118	894.66	306.632	395.592	294.175	986.576	14.1837	166.37	561.447	418.818	55.9824	140.704	78.4129
-0.463187	0.03971	hsa-miR-429	KRAS	3845	14.13	48.49	14.19	47.32	26.27	42.32	16.13	54.59	25.4	35.56	21.86	63.27	15.46	33.94	21.44	32.12	20.46	49.69	62.44	50.84	207.983	62.3527	196.048	20.0789	172.005	26.438	924.892	451.118	894.66	306.632	395.592	294.175	986.576	14.1837	166.37	561.447	418.818	55.9824	140.704	78.4129
-0.568963	0.008843	hsa-miR-429	CNOT8	9337	5.1	45.83	7.94	16.87	22.73	48.11	11.19	12.01	7.19	19.3	15.87	53.8	6.19	24.54	29.26	16.65	19.06	42.84	61.6	49.74	207.983	62.3527	196.048	20.0789	172.005	26.438	924.892	451.118	894.66	306.632	395.592	294.175	986.576	14.1837	166.37	561.447	418.818	55.9824	140.704	78.4129
-0.456533	0.04303	hsa-miR-429	LCP1	3936	5.1	66.17	1.52	122.33	13.87	60.77	1.14	8.01	18.21	45.59	56.31	158.6	13.4	39.51	12.83	29.58	4.48	192.73	60.2	110.53	207.983	62.3527	196.048	20.0789	172.005	26.438	924.892	451.118	894.66	306.632	395.592	294.175	986.576	14.1837	166.37	561.447	418.818	55.9824	140.704	78.4129
-0.467748	0.03755	hsa-miR-429	DENND5A	23258	7.26	58.95	4.22	11	8.27	63.3	5.88	4.22	8.77	25.54	19.47	52.96	7.22	26.11	8.29	9.6	10.93	20.12	35	35	207.983	62.3527	196.048	20.0789	172.005	26.438	924.892	451.118	894.66	306.632	395.592	294.175	986.576	14.1837	166.37	561.447	418.818	55.9824	140.704	78.4129
-0.504741	0.02322	hsa-miR-7	DACH1	1602	7.65	4.18	12.16	1.65	19.78	2.89	9.11	0.42	13.04	0.38	17.97	0.01	9.28	0.35	18.78	2.35	25.78	1.78	26.04	7.74	56.8093	99.9705	8.1244	11.5334	27.9358	63.6915	130.308	931.44	179.468	431.557	165.253	789.735	210.382	1218.98	176.209	243.705	133.283	1705.49	16.4246	173.334
-0.542028	0.01356	hsa-miR-7	SEMA6D	80031	19.04	9.89	53.54	8.62	64.06	11.94	41.74	4.22	24.73	3.59	18.57	2.79	43.71	1.22	30.51	29.58	48.48	7.39	68.88	19.53	56.8093	99.9705	8.1244	11.5334	27.9358	63.6915	130.308	931.44	179.468	431.557	165.253	789.735	210.382	1218.98	176.209	243.705	133.283	1705.49	16.4246	173.334
a Standardized mRNA expression level in match tumor-normal tissues, ‘T’ represents tumor while ‘N’ represents normal. The same as those in miRNA expression panel.
