# Supplementary material for: Comparative mRNA and microRNA Expression Profiling of Three Genitourinary Cancers Reveals Common Hallmarks and Cancer-Specific Molecular Events
Source: PLoS One. 2011 Jul 25;6(7):e22570. doi: 10.1371/journal.pone.0022570 (PMC3143156; doi:10.1371/journal.pone.0022570)
Supplement: Table S7 — Biological processes involvement of target genes of differentially expressed miRNAs. (XLS) [file pone.0022570.s008.xls]

## Sheet: Table S7
Table 7. Biological processes involvement of target genes of differentially expressed miRNAs.
Tumor	Biological process	Counta	%b	P-value	Adjusted by Benjamini
TCC	GO:0048856~anatomical structure development	43	30.0699	3.30257e-06	0.00443211
	GO:0065007~biological regulation	87	60.8392	7.21992e-06	0.00484364
	GO:0032502~developmental process	48	33.5664	1.29911e-05	0.00580745
	GO:0032501~multicellular organismal process	59	41.2587	1.30488e-05	0.00437806
	GO:0048731~system development	39	27.2727	1.91074e-05	0.00512676
	GO:0007275~multicellular organismal development	44	30.7692	3.38236e-05	0.00755358
	GO:0009653~anatomical structure morphogenesis	25	17.4825	4.44591e-05	0.0085063
	GO:0050794~regulation of cellular process	78	54.5455	0.000144267	0.0239648
	GO:0048513~organ development	30	20.979	0.000175324	0.0258631
	GO:0050789~regulation of biological process	80	55.9441	0.000183324	0.0243578
	GO:0007259~JAK-STAT cascade	5	3.4965	0.00030445	0.036547
	GO:0048878~chemical homeostasis	14	9.79021	0.000346755	0.0381263
TGCT	GO:0048856~anatomical structure development	25	39.6825	6.44881e-07	0.000628562
	GO:0032502~developmental process	27	42.8571	2.51688e-06	0.00122623
	GO:0048731~system development	23	36.5079	2.88558e-06	0.000937374
	GO:0030154~cell differentiation	19	30.1587	4.38341e-06	0.00106789
	GO:0007275~multicellular organismal development	25	39.6825	6.62996e-06	0.00129201
	GO:0048869~cellular developmental process	19	30.1587	7.8865e-06	0.00128074
	GO:0031328~positive regulation of cellular biosynthetic process	12	19.0476	1.74413e-05	0.00242639
	GO:0009891~positive regulation of biosynthetic process	12	19.0476	1.99638e-05	0.00243016
	GO:0009893~positive regulation of metabolic process	13	20.6349	5.38504e-05	0.00581696
	GO:0051173~positive regulation of nitrogen compound metabolic process	11	17.4603	5.95898e-05	0.00579333
	GO:0010557~positive regulation of macromolecule biosynthetic process	11	17.4603	6.78175e-05	0.00599327
	GO:0032501~multicellular organismal process	29	46.0317	8.52985e-05	0.00690683
	GO:0048518~positive regulation of biological process	19	30.1587	8.73671e-05	0.0065314
	GO:0048522~positive regulation of cellular process	18	28.5714	9.23349e-05	0.00641013
	GO:0045941~positive regulation of transcription	10	15.873	0.000119665	0.0077485
	GO:0010604~positive regulation of macromolecule metabolic process	12	19.0476	0.00013417	0.0081432
	GO:0010628~positive regulation of gene expression	10	15.873	0.000149838	0.00855749
	GO:0048513~organ development	17	26.9841	0.000161206	0.00869468
	GO:0031325~positive regulation of cellular metabolic process	12	19.0476	0.000169528	0.00866248
	GO:0045893~positive regulation of transcription, DNA-dependent	9	14.2857	0.000213538	0.0103571
	GO:0051254~positive regulation of RNA metabolic process	9	14.2857	0.000226023	0.0104402
	GO:0045935~positive regulation of nucleobase, nucleoside, nucleotide and nucleic acid metabolic process	10	15.873	0.000255784	0.0112733
	GO:0009653~anatomical structure morphogenesis	13	20.6349	0.000629023	0.0263209
	GO:0007399~nervous system development	12	19.0476	0.00103487	0.0411908
	GO:0051239~regulation of multicellular organismal process	11	17.4603	0.00121048	0.0461391
	GO:0048646~anatomical structure formation involved in morphogenesis	7	11.1111	0.00130391	0.0477507
	GO:0030097~hemopoiesis	6	9.52381	0.0013111	0.0462717
	GO:0042127~regulation of cell proliferation	10	15.873	0.00136485	0.0464452
ccRCC	GO:0050794~regulation of cellular process	147	55.4717	6.14734e-08	0.0001171
	GO:0050789~regulation of biological process	150	56.6038	1.67925e-07	0.000159936
	GO:0042127~regulation of cell proliferation	32	12.0755	1.92417e-06	0.0012211
	GO:0065007~biological regulation	151	56.9811	4.33078e-06	0.00206041
	GO:0006928~cell motion	22	8.30189	1.86968e-05	0.00709824
	GO:0009653~anatomical structure morphogenesis	39	14.717	2.01484e-05	0.00637675
	GO:0042981~regulation of apoptosis	30	11.3208	2.27313e-05	0.00616712
	GO:0019220~regulation of phosphate metabolic process	22	8.30189	2.52263e-05	0.00598909
	GO:0051174~regulation of phosphorus metabolic process	22	8.30189	2.52263e-05	0.00598909
	GO:0043067~regulation of programmed cell death	30	11.3208	2.72746e-05	0.00575657
	GO:0008284~positive regulation of cell proliferation	20	7.54717	2.84928e-05	0.00541326
	GO:0010941~regulation of cell death	30	11.3208	2.91812e-05	0.00504097
	GO:0042325~regulation of phosphorylation	21	7.92453	4.47806e-05	0.00708387
	GO:0051270~regulation of cell motion	13	4.90566	5.25552e-05	0.00767197
	GO:0019222~regulation of metabolic process	84	31.6981	5.65486e-05	0.00766533
	GO:0009987~cellular process	190	71.6981	5.69036e-05	0.00720092
	GO:0048856~anatomical structure development	63	23.7736	0.000118841	0.0140508
	GO:0050790~regulation of catalytic activity	29	10.9434	0.000141174	0.0156964
	GO:0043549~regulation of kinase activity	17	6.41509	0.000161275	0.0169248
	GO:0048518~positive regulation of biological process	53	20	0.000182039	0.0180879
	GO:0000079~regulation of cyclin-dependent protein kinase activity	7	2.64151	0.000189803	0.017918
	GO:0031323~regulation of cellular metabolic process	79	29.8113	0.000203641	0.0183054
	GO:0048522~positive regulation of cellular process	49	18.4906	0.000237928	0.020394
	GO:0051338~regulation of transferase activity	17	6.41509	0.000257142	0.0210755
	GO:0048731~system development	58	21.8868	0.000268551	0.0210935
	GO:0048869~cellular developmental process	46	17.3585	0.000280398	0.0211426
	GO:0007611~learning or memory	9	3.39623	0.000352363	0.0254914
	GO:0045859~regulation of protein kinase activity	16	6.03774	0.000358454	0.0249782
	GO:0048513~organ development	46	17.3585	0.000422977	0.0283733
	GO:0030154~cell differentiation	44	16.6038	0.000430543	0.0278919
	GO:0048514~blood vessel morphogenesis	12	4.5283	0.000495174	0.0309619
	GO:0065009~regulation of molecular function	30	11.3208	0.000572714	0.0345918
	GO:0009966~regulation of signal transduction	28	10.566	0.000594721	0.0347952
	GO:0032879~regulation of localization	22	8.30189	0.000604684	0.0343147
	GO:0001944~vasculature development	13	4.90566	0.000607354	0.0334672
	GO:0050793~regulation of developmental process	23	8.67925	0.000907763	0.0482288
a Count of target genes implicated in corresponding pathway.
b Percentage of target genes versus all genes in the pathway.
